# Supplementary material for: A RAD-based linkage map and comparative genomics in the gudgeons (genus Gnathopogon, Cyprinidae)
Source: BMC Genomics. 2013 Jan 16;14:32. doi: 10.1186/1471-2164-14-32 (PMC3583795; doi:10.1186/1471-2164-14-32)
Supplement: Additional file 1 — List of RAD stack sequences, including consensus sequences of RAD loci. [file 1471-2164-14-32-S1.fasta]

>rgn_1
TGCAGGTAGGACCTATGCTGCCTATACATAGGAATTTGCAGTCCTGTGTGTTTTCTGTACCTCCGAGCAG
>rgn_2
TGCAGGAAATGACAGCATTGAGACTCAAACCGCTCCGGATGTGTGTGTCCAGAGTTTGCAGTGTGTGTGT
>rgn_3
TGCAGGAATTCCAGCACCGCGCTCGCAGGGCAGTTAACTGGATCCCACAGGAGATCTCTACACCCTCAGG
>rgn_4
TGCAGGTCGACGTGGAGAACGACAGTTCTCCGCCGAGCTCTGCAGCAGGTGCTCTTCGGGACGGGCAGGA
>rgn_5
TGCAGGGAATAAATTCTTATTCAAACCATTTTAACAATCTTTGTCTCTTATTCCAAGAAGTGTTTGAGCG
>rgn_6
TGCAGGAATTATGCAAGCAGACAGTTGCTGTTTCCCTGTGGAGAAGGTCAGATTATGATTACTGCAATTA
>rgn_7
TGCAGGATGGTTTGGAGCGAAGGCTGTCTCCCTCCACCATCAAGGTATACGTCGCAGCTATAGCGGCGTA
>rgn_8
TGCAGGAACTCTAATGATATATTTACCCCAATACTGTATTGGTGAGATGGTTCAAACATTTTAGAGGCTA
>rgn_9
TGCAGGGCCACTCTTGTGTCCTCCAATGTCCTCGATGGTGGTTCTGCCGGTGCACAACACGTCCAATGGT
>rgn_10
TGCAGGTGGTGAGCCCACAGGAGGGCGGCCCCACGTCGTTCCTTCGGGCTAAGCCCGGCCGAGCCCCATG
>rgn_11
TGCAGGAGCTGCACTGACAGGAAACACAGTGACTTTGACCTGTGGCATGGATCCGTCCACTGGACACTGG
>rgn_12
TGCAGGAGCTGTTATTGAAGGAGTCAGGGAGGTGAATGGACTGAGGCGTTATCATTGGAGGAACAGAGAG
>rgn_13
TGCAGGGTTGCCGTGAGACTAAAGAAACTTTATCAGCAAGATATTAGAAAACTGTACATTTCTTGTCTAT
>rgn_14
TGCAGGGACTTTTATATCTGAAAAGTTTGGATGACTATTCTTAGAAGCCATACATTAGGCACTGCTGGGA
>rgn_15
TGCAGGACACACCGTCTGGACTTCTATGTTGCAAACGAAGCCTTTAAACAGGTTGATGGTTTTTGGGTCA
>rgn_16
TGCAGGACTCTTGATCCTCAGAGCTTTTCTGAACATGAGAATCCATCAGTAAGTGTCAGAACCTGCAGCT
>rgn_17
TGCAGGTCCCTCTGGATCCTGAGCACGTCAGACTTTGCCACTCTCAAAATCTTCAGTCTTTAATGCCAGG
>rgn_18
TGCAGGTATGGCTGTGCTGTCGTTCCCAGAGGAGATGTAGAGTCCAGCGTTTGGTGCTGACAGTCTTCAG
>rgn_19
TGCAGGAATGTGTATGTGTTTGTGTATGGCAAGCAAGCCATTGCTGTGTTTGGTGCTCAGGAATGTCTTT
>rgn_20
TGCAGGATAATGCTCCATGTCACAAAGCTCCAATCATTTCAAATTGGTTTCTTGAACATGACAATGAGTT
>rgn_21
TGCAGGTCCCCTACCCTCTTGATGGAGGCCAAAGCGATCAGGAGCACCATCTTCATAGACAGGAACTTAA
>rgn_22
TGCAGGGTTACCGAGAGACTAAAGAAACTTTATCAGCAAGATGGTAGAATACTGTACATTTCTTGTCTAT
>rgn_23
TGCAGGGCAACACTAATCTACTGCATGTATTACCTTTATATGACAGGAGAATTAGATAAAGACAATCGTG
>rgn_24
TGCAGGCTATGATCAGACAGTTAGGGACCCCTACGTTTTTTTGCACTTTCAGCGCGGCCGAAATGCGATG
>rgn_25
TGCAGGCTAAGGGATGTCATGTGACTACGCAGCGACTGCAGCATGCTGCCCAGCATCTGTGGCAGGTATT
>rgn_26
TGCAGGGTGGTCTCGCTTTCCAGGGTCCAGAGTTTGATCTGTTTGGTGACAGGGTGTGCTTGTTTCAGTC
>rgn_27
TGCAGGAAATGGACGTGATCCTGTGTGTGTGAAAGCTGCTCCAGCTCAGCGTCTCTCCTCCTCAGATCAT
>rgn_28
TGCAGGATATCAAGTTTATTGTAGTTATATGGGCACTCAGTTTTTCTTGTTGTTGAATACATTTGCTCAA
>rgn_29
TGCAGGCTCTTTATCCTGTCTCTCCACGCCAATTACTGCAACAAGAGACAGGTGTTCGTCATTTGCACTT
>rgn_30
TGCAGGAAACTGTGCAAAAGTAACAGAACATAACTCGAGAGTCATTCTTCGGGAATAAGACTACAGTGGA
>rgn_31
TGCAGGTAACAGAGATCTAGAAGAACAAGAGACTCACAGAGAAACACTTCATGAGAGCAGAATGAGCCGT
>rgn_32
TGCAGGAAGTAGCCATCAGAGGATGGGCACATGGTGGTCATAAAGGGATGGACATGGTCAGAAACAATGC
>rgn_33
TGCAGGGATCAGAGAGTGTCAGAGAAGGACCTTCTGTATCTGTGTGTATTTTACATCAGGGCCTGTGAAG
>rgn_34
TGCAGGTGGGCAGAGAGATCTCCAACACCGACAAGACGCTCTACCGCTACTATTGCGAGGCGCTCTCGGT
>rgn_35
TGCAGGGTTGCCGAGAGACTAAAGAAACTTTATCAGCAAGATGGTAGAATACTGTACATTTCTTGTCTAT
>rgn_36
TGCAGGTCAGTTTCTTCAGTCTTCCACTTCTGTCTGATCTGGAGGTTAGGTAGATAATGCCGAATAAAGT
>rgn_37
TGCAGGTTATTTTTTTATTTAATTTAGTTATAATATATACGCAGGTTTATTTGTATATTTCGTTACTGCG
>rgn_38
TGCAGGTCAACAGGCATGTAAACAAAATCCCACGTCAGCGTGAGCAAAGGAATTTCTAGAACAGTGGCAA
>rgn_39
TGCAGGTTTACTGACAGGCCTGACACTGGAGCTGAAGCAAGCAGTATGCAAATTCTCCATCTGCATGGAA
>rgn_40
TGCAGGATTCTGGAGTGAAGATTATTTTTGATGGACTGAAGAGAAACTATAAGCTGGAGATACTGAGGTA
>rgn_41
TGCAGGAGCGAATACCTTTCCAACCACACCATTAGCATACTCAAACTTGATGGGAATCTGAAGCTGAGCA
>rgn_42
TGCAGGCCTTTAATGGATACATAAATTAAAAAAAAAAGTTGACTCAGTAACAGAACGCTGATTATACAAT
>rgn_43
TGCAGGGTTACCGAGAGACTAAAGAAACTTTATCAGCAAGATGGTAGAATACTGTACATTTCTCATCTAT
>rgn_44
TGCAGGGTTACCGAGAGACTAAAGAAACTTTATCAGCAAGATGGTAGAATACTGTACATTTCTTGCCTAT
>rgn_45
TGCAGGTCGCTCTCGTCAGCCGCCCGACCGTCTGAGAGAACCACGCCCCTCTCCAGACGATCGGCGAGCT
>rgn_46
TGCAGGATGGGTTGGATCGAAGGCTGTCTCCATCCACCCTCAAAGTATACGTCGCAGCAATAGCGGCGTA
>rgn_47
TGCAGGGCCACTCTTATATCCTCCAATATCCTCGATGGTGGTTCTGCCGGTGCACAACACGTCCAATGGT
>rgn_48
TGCAGGTTCTGTCAGAACGCCGGCTCATTTTTGGCCAGTTCCTGCAGTTTGGTAGTGCTCACGGGAAACA
>rgn_49
TGCAGGTGTGTGAGGGTGATTGTTAATTGATCACTGATTATGAAACACCACAGAGACATGTTTTAGTGTG
>rgn_50
TGCAGGATTCTGGAGTGAAGCTTCTTTCTAATGGACTGAAGAGTTCAAACTGCCTGCTGGAGATACTGAG
>rgn_51
TGCAGGGGTGCACTGACGCTGATGAGCCCAGTCAAGGAGGTCAATTAATCCCTGGAAGTTTGGATGGTTC
>rgn_52
TGCAGGTCAGCATGCAACACTTTGAATCAGCTGCCGCCCACTAGCCACTTAAAGCACGGATCGATACGGC
>rgn_53
TGCAGGGCCACTCTTATCTCCTCCAATATCCTCGATGGTGGTTCTGCCGGTGCACAACACGTCCAATGGT
>rgn_54
TGCAGGAGAGCCCTGCCCCGAGCTCCCTAAACTGTATGAATAACCACAGCGAGGCCGCTCAGACCCGCAA
>rgn_55
TGCAGGATTACAGCTATGATAGAGACATATTAGTTCAATATCACACAGTTTTACTGATATAATTAATACA
>rgn_56
TGCAGGAACTGCAGGACCAAAAGGGGGAGTATACAGAGACACTTGATAGAGAACAAACAGACTAAAAACT
>rgn_57
TGCAGGTGAAAGCAAACTTCCCTTGGTCCTCCTTGGCTAAAGGGCAAGTCCAGAAACCATTAGCAATGTC
>rgn_58
TGCAGGAATGAGTAACAATACCTGCAACCCGAAATTTAATGGCGAAATTTAGGCCAACACCATTGCTATT
>rgn_59
TGCAGGACACGCTAGATGCTCTCTTTAATATCATGATGGAGACCTCAGAGGAAGAAACCTATGATACACT
>rgn_60
TGCAGGTTGACGAACCACCTGAAAGGGAAACTGAGGAAGGAGAACATCAACGCCCTGTTGTGAGTGGAAG
>rgn_61
TGCAGGGTCCAACCCAGACGTGTTCTCACTGCTGCTGGACCACCAGGGGGCCCCAGTCTGACTGGCTGTA
>rgn_62
TGCAGGTAACAGAGATCTAGAAGAACAAGAGACTCACAGAGAAACATTTAATGAGAACAGAATGAGCCGT
>rgn_63
TGCAGGGGGCGCTCGAAGTGTAATAAAACACTGAGAGACTCTTGAACCTCAGAGAGAGAAAACTTTATTG
>rgn_64
TGCAGGTAAATACTATTTCTCAAAGGCAATCATCCGGGATAAGTTGCTCAGATACTAACTATAGGAATCC
>rgn_65
TGCAGGATTTAAGACTATGATAGAGACATATTAGTTCAATATCACAGTTTTACTTATACCAATTAATACA
>rgn_66
TGCAGGAAGGAAAGCACAACGTTAATCGAACACCTTCGGGGGTCTTCCCGGCGGGAAGAACACCACTCGA
>rgn_67
TGCAGGATTACAACTATGATAGAGACATACAGGTCCTTCTAAAAAAATTAGCATATTGTGATAAAGTTCA
>rgn_68
TGCAGGCATTATCGGTTGACAAAGCGTGCCTGGAATTCAGGCCGGCTAACTCTCACGTGATCCTGAGACC
>rgn_69
TGCAGGTGGCAGCACAGCCGAATCATCATCCTCAGATGACTCCAGCCCACCTTGTGATGCGGCGATAGAC
>rgn_70
TGCAGGTCCCCCACCCTCTTGATAGAGGCCAGAGCAACCAGGAGTGCTGTCTTCATTGACAGAAACTTTA
>rgn_71
TGCAGGAGGGAGCGTAAGGGGCCGGTGCATAGTGGATCGGGTGACAGTCGAGGGCGAGGCCCCCGGCGAC
>rgn_72
TGCAGGCCTGCAGTCCCTCGAGGAGTGGGCATTCAGCATCAACATAACCTGAGCCGACAGAACAAACACA
>rgn_73
TGCAGGAGTCTTCAGGAGGTCTGGGATCAGCGGTCTGTGTGAAAGAGAGCGAGAGATCGGTCATGTGATC
>rgn_74
TGCAGGTGTCTAGTTGAGTCCATGCCTTGACGGGTCAGGGCTGTTATGGCAGCAAAAGGGAGACCAACAC
>rgn_75
TGCAGGAGGGAGCGTAAGGGGCCGGTGCATTGTGGATCGGGTGACAGTCGAGGGCGAGGCCCCCGGCGAC
>rgn_76
TGCAGGATTTCTTGTAAAATATTTTAAAATGAAAGAAAAGACGAGAGTTGGCTGTTTTTGTCTTATTGTA
>rgn_77
TGCAGGCTAGGAGTGGAACAGCAGCCCAGAGATTGGATGTTTACAAAAGTAATCGATATTGAATCCAGCC
>rgn_78
TGCAGGTGAATTAAATGTAACAGACAACCCCTAATGACATATTTCATAAATCTGTATGGTACTGTATGAT
>rgn_79
TGCAGGTAGATGTTGTGTAACCATACCATTTGGCAACTTTTTCCAACATATAAATTACAAATATTTAATA
>rgn_80
TGCAGGAGCGGATGGCGGGCTTGAAGGGGGAAAAAAATAGGATGTGCCATTGGCAACGTTCCGCAATGTT
>rgn_81
TGCAGGTCTTAAGCCGGACCTGATTTTCTGTGGGATTAATGTTAATGGTAAAATAAAATAAACACCCCAT
>rgn_82
TGCAGGATGTGCTCAGTTTGCTCAACGATCTGTCCAGGTAATTCTGGTTTCACTTGTTTAACTTCACTTA
>rgn_83
TGCAGGACAGAGCAATTAGAAAATCATCTGTCTGATTGGAAAGGTACACTGCCGTAAATAAACATCACTA
>rgn_84
TGCAGGATAATGCACCGTCACAAAGCTCCAATCATTTCAAACTGGTTTCTTGAACATGACAATGAGTTCA
>rgn_85
TGCAGGTCCCCTACCCTCTTGATGGAGGCCAAAGCGATCAGGAGCGCCGTCTTCATAGACAGGAACTTAA
>rgn_86
TGCAGGAGTTTATCAAGCTCTTTGGATCCTGTGGAGATCTGGATGATTTCGGCTCTGCGCTGGTGGAACT
>rgn_87
TGCAGGCATTCTCTTTCAGTGAAAGGTGCCTGTGGTTTGTTCCGGCATACTCTCACGTGATCCTGAGGTC
>rgn_88
TGCAGGGTTACCGAGAGACTAAAGAAACTTTATCAGCAAGATATTAGAAAACTGTACATTTCTTGTCTAT
>rgn_89
TGCAGGAACGGGTGTCGTCATGCCAGATCTGCATCTCTTCACTGTGCCTAAAGCAAAGACACATTTGCCT
>rgn_90
TGCAGGATTAAGACTGTGATAGAGACATATTAAGTCAATATCACACAGTTTTACTGATACAATTAATACA
>rgn_91
TGCAGGGTCTGGGCTGAAGGTAGGGATGTTTCTGGCAAGCTTGTCAAGGTTCTTTGAAGCTCCGTAGCTG
>rgn_92
TGCAGGCAATTGCCGAGGTGTTCGTGACTGAGCACAGATTGGACAAGCATTTACATAGCTACTGACGTCT
>rgn_93
TGCAGGTCCCCGACCCTCTTGACGGAGGCCAATGCGGTCAGCAGAGCCGTCTTCATCGACAGGAACTTAA
>rgn_94
TGCAGGCATTTTCGGTTGACGAAGCGTGCCTGGAGTTCGGGCCGGCTAATTCTCACGTGATCCTGAGACC
>rgn_95
TGCAGGATAATGCACCATGTCACAAAGCTTGAATCATTTCAAATTGGTTTCTTGAACATGACAATGAGTT
>rgn_96
TGCAGGTCATTAGATATGGCATAGGATAATTCGAAGACATGGTGATGGCTTTAAGATGAGGACAGCTTTT
>rgn_97
TGCAGGTGGCTTTTGAGTTGATGAAAAGCTAATGAAATGGAATGTCAAATTAAATGAAAACGTGGCTGCA
>rgn_98
TGCAGGGTAACAGGGGGTTGAGGACCACAGGAAATCTGCTTTTCGGTGGGGTTGAAGGTCAGCCTGAAGG
>rgn_99
TGCAGGCAGAACTTTGGAATTATTACGAAACACATAATACACCATTTCAAATGAGGCCTAACGAGTTGTA
>rgn_100
TGCAGGGAAATGTACTGAGAAGAGTTGCTCAAACATTGGGGGTATAAATGCTTGTGGGTTCCTTTGTGTC
>rgn_101
TGCAGGAATTAAGACTATGATAGAGACATATTAGTTCAATATCACACAGTTTTACTTATACCAATTAATA
>rgn_102
TGCAGGTGTTTTAAGAATATTACTGATATTTTCCTCTCCATTTTCTCTTAGTGCATACTTTAAAACTTCT
>rgn_103
TGCAGGTCCCCTACCCTCTTAATGGTGGCCAATGCAACCAGGAGTACTGTCTTAAGGGACAGAACTTTCA
>rgn_104
TGCAGGTAGGTAGATCTCCAGAAACAGGATTGGGCACCCCTGCTTTAAGGGCTTCATAAACTAATGTAAC
>rgn_105
TGCAGGTCATTGTTACTCAGGTCCAGCTCTCTCAGGAAGGAGTTTGAGGATTGTAAAACTGAAGACAAAC
>rgn_106
TGCAGGCCCGAAACGCTATAAGCTTGTCTATGTTTTGTCAGTTTTAATTACATGTTGCATGATAAACTCA
>rgn_107
TGCAGGAGTTTCTGGGCATGGTGAACTTCTACAACCGTTTCCTCCCCCATGCGGCCCAACTCATGCGACC
>rgn_108
TGCAGGCTCTTTATCCTGTCTCTCCACGCCAATTACTGCAACCAGAGACAGGTGTTCGTCATTTGCACTT
>rgn_109
TGCAGGAAATAAATTCTTATTCATACCATTTTAAAATCTTTGTCTCTTATTCCAAGAAGTGTTTGAGCGA
>rgn_110
TGCAGGATCGATGTGCAGTGAAACTCAGTAGAGCTGGAGTAAAGAGAAAAGTGTGTGTAGATAAATATGA
>rgn_111
TGCAGGGTTACCGAGAGACTAAAGAAATTTTATCAGCAAGATGGTAGAATACTGTACATTTCTTGTCTAT
>rgn_112
TGCAGGTGGAGACACATCAGAGTGTGAAAGAGGGAGATTCAGTCACTCTGACATGTAAAAGCAGCTGCTC
>rgn_113
TGCAGGTGCGCCAGCATTGCCCGAGTCGGACCCAGAATTGACAGCCATGCTGTCTCGGGCCGCCGCAGCG
>rgn_114
TGCAGGTCTCTCAAAGTTTTTTCCCAGTAAGCTGGAGAACCTCTCAGCGGTTGCATGAACCGTGTGGCGT
>rgn_115
TGCAGGTCATTGTTACTCAGGTCCAGCTCTCTCAGAACACAGTTTGAGGATTGTAGAGCTGATGACAAAC
>rgn_116
TGCAGGAGAGATTCTCCGCTGGGTTAGCGCCCTCCACACTAAAGGTGTATGTGGCGGCCTTAGGTGCTTA
>rgn_117
TGCAGGTCCAGACCATGTCCCCACAACTCATCTTGAACTCCCAGGGCCAGATTATTGCTACGATAGGGAA
>rgn_118
TGCAGGTGGTGAGCCCACAGGAGGGCGGCCCCACGTCTTTCCTTCGGGCTAAGCCCGGCCGAGCCCCATG
>rgn_119
TGCAGGTCTGACACGGCGTAAAAATAGGAATCTCTGGCCAGCTCCGAATCATCCTCATTTTCATCACCAA
>rgn_120
TGCAGGTCCCGCGCGAACCCCCATCGGAAAGAAACAGAATTAACAGCCTCGTCAATTCATCATATTTTTA
>rgn_121
TGCAGGACAATGTTAAGTTTAACCAGAAGTCTGGGAAGACTGAGCAATTAAATTTCAAAGATGGAGAGCT
>rgn_122
TGCAGGTGATGCAGTGGAGCAAGCGATGCAGACCTGCTGGAGATGGACTCTGATGTGCAGAATATGACGC
>rgn_123
TGCAGGACAGATTCTCTGCTGGGTTAGCCCCCTCCACACTAAAGGTGTACGTGGCGGCCATAGCAGCCTA
>rgn_124
TGCAGGCATTTTCGGTTGACGAAGCGTGCCTGGAATTCGGGCCGGCTTACTCTCACGTGATCCTGAGACC
>rgn_125
TGCAGGAATTCCAGCACCACGCTCTCAGGGCAGTTAACTGGGTCCCACAGGCGTTCTCGACACCATGCGG
>rgn_126
TGCAGGATGCATTCTGCCTTGATGTGGGTTCAAAGGATCATCATCATCAGAAACAGCATCTTCCCCACCA
>rgn_127
TGCAGGAGGGGAAATCTAGAAAATAGAAAACAGCTATTAGCCTATCAATGAGGCCGTTAATACATATGAC
>rgn_128
TGCAGGGCCATGACAGCGGAGCTCTGGAAGCGCAGATCCGTCTTGAAATCCTGAGCGATTTCTCTCACCA
>rgn_129
TGCAGGTCTATCCAGATAGAGAGTCTCGGTCGCCGAATTAACCAGACAAGAACCTTCAACCACTGGTTTG
>rgn_130
TGCAGGATCATTCCCGCCGGGTGAAAACCGAAGTTCTCATCGATATTCCTTACTTTTACCCAATTGATCC
>rgn_131
TGCAGGAGCGCCATGGCATGCAACGATGACGCGGCTTCTCCACAGGCTGTGTAAGCCTTGCCCGTGAGAG
>rgn_132
TGCAGGTCAGCCTTCAACTTCTTTATGTCCTGCTCTAGCCTGACAAATGGAGAAAAAGTGAATATACAGA
>rgn_133
TGCAGGATTGTTAGAACCACTTCCAATTCCCCAGCGACCTTGGTCACACCTGTCCATTGACTTTGTCACT
>rgn_134
TGCAGGAACTCCAGCACCACGCTCTCAGGGCAGTTAACTGGGTCCCACAGACGTTCTCGACACCATGCGG
>rgn_135
TGCAGGCGAACCACTGTAGGTTGACCCAGTCTTACACCAGATAAACATTATCTGCCTCAATTGAACTTGT
>rgn_136
TGCAGGCATCCCAAGCACACTTCAGGACCTCAATGATGTTCTTCGAGAGACATTTAATATTACAGGACCA
>rgn_137
TGCAGGATTTAAGACTATGATAGAGACATATTAGTTCAATATCACACAGTTTTAGTATACCAATTAATAC
>rgn_138
TGCAGGCATTTGTAAATAACGGGAAAATGCAATTCCGAGCTTAGTCAATTATTTGCATGAAGAATCGCCA
>rgn_139
TGCAGGAAGGAAACGACTCGCCTGGACCGCCACTTAAAGGCTCATACGGAGCCCAGCGAGAAGCCATGGA
>rgn_140
TGCAGGTGTCATTGGGCCAAACATGATCCTCCTCACACTTGCACTCATATTCTGTTCCATTTAACCCACA
>rgn_141
TGCAGGAGCGCCATGGCATGCAACGATGACGCGGCTTCCCCACAGGCTGTGTAAGCCTTGCCCGTGAGAG
>rgn_142
TGCAGGGTGCAACCCCATGTCCTGTATGTCCAAAATCTCATGGAATTTGTTACTCTAGCCCCTTTCATTA
>rgn_143
TGCAGGAGCCTGATGGCTTCTTGGTCTAGCTTGGATCTTGTAACTACCTTGTCACTGTGGTAGGGAATCA
>rgn_144
TGCAGGAGGCCAGCGAGGCTTACTTGGTCGGTCTGTTTGAGGACACCAACCTGTGCGCCATCCACGCCAA
>rgn_145
TGCAGGAGCCCAGCATCCTGATTAATGAGTGGAAGATTGTGGAAGAGCGAGAGAGAAATGAAAGATGGAT
>rgn_146
TGCAGGCCTGCAAGATGGATAAAGTGTGCAGGGAACTACCAACCTACCAACAAACTACCAACCAACAAAC
>rgn_147
TGCAGGGTTGCCGAGAGACTAAAGAAACTTTATCAGCAAGATGTTAAAAAACTGTACATTTCTTGTCTAT
>rgn_148
TGCAGGATCTGATGTGAGTTCAGGCTTCGGCTTTAGATCTGCAGGAGAACAAGAACAGATTCAGATCCTC
>rgn_149
TGCAGGTCCATCAGGCCAAGGCAGTTAAAGATCTGCACGAGGGGACAGTCACTTTCTTGATGCCGCCATT
>rgn_150
TGCAGGCTGTTTATCCTGTCTCTCCACGCCAATTACTGCAACAAGAGACAGGTGTTCGTCATTTGCACTT
>rgn_151
TGCAGGGACAGGCCTCAGCGATGCTGATGAGTTACTCCACGGGCATAGTTGTGTTTGCTGGCATCATGCT
>rgn_152
TGCAGGAGGATAAACATAAATCATGGAAATTATTGAAGATTTCAGACAAAATGTGAATGAATCTAAGATG
>rgn_153
TGCAGGAGGACACGACGTCCATGCATACATAAAGGACCTAGACTTTTACATGCAAACTGTCGCCCACGCA
>rgn_154
TGCAGGAAATAAAGAGGCACAGTTAGCACAGCCTTCAAAGCCTGCACCAAGTGTACACTGAAGGCCATAA
>rgn_155
TGCAGGTCTACCAGGCCAAGGCGCTAAAGGATTTGCACGAGGGTAGTTCCGACCCAGGGATAATGCAGGA
>rgn_156
TGCAGGGCCATGACAGCGGAGCTCTGGAAGCGCAGATCAGTCTTGAAGTCCTGAGCGATTTCTCTCACCA
>rgn_157
TGCAGGGTGTAATGTTTCAACCCCAGGAGTGGCAAATTGATCTTGCAAAGGGAAAGACACTTGCTCAAGG
>rgn_158
TGCAGGAGGTTGTTGGCCAGTGTGGGTGCTGCCTGCCACTCAGACAGAGGAGACCAGTAAGTCATCTGTA
>rgn_159
TGCAGGGCGGCGATCTCCCGTTCCCGCTCGGCAGTGGCGGCCTCCATGGCATGCCGGAGCACCAGGATCT
>rgn_160
TGCAGGAAGGAAAGCACGACACCAATCGAACACTTACGGGGGTCTTCTTGGCGGGAAGAACACCATTCAA
>rgn_161
TGCAGGTCATAAAGAAATGTGTTTCTCCACCTCCAGAAAAGGACGAGTGCTATCCATTATGTCTCCTTGT
>rgn_162
TGCAGGAGGACACGACGTCCATGCATACGTAAAGGACCTAGACTTTTACATGCAAACTGTCGCCCACGCA
>rgn_163
TGCAGGGATCAGTTTCCTCAACTGTACATGTTCACTAAAGACATCCTGACGGTGTTTACCTGAATACTCA
>rgn_164
TGCAGGAGGCCAGCGAGGCTTATTTGGTCGGCCTGTTTGAGGACACCAACCTGTGCGCCATCCACGCCAA
>rgn_165
TGCAGGATTCTATATTACTTCAGGGATAACTGATCTTGTCTGATTTTTGAAAGTTAATTTGGATTTGGAT
>rgn_166
TGCAGGAGGCCAGCGAGGCTTATTTGGTGGGTCTGTTTGAGGACACCAACCTGTGCGCCATCCACGCCAA
>rgn_167
TGCAGGAAAGTGCACTCAAATGCCACATGCTGACATGACTAAGTGGAACGCTCCTGAAAATGATGAGGAT
>rgn_168
TGCAGGGCATTGCGTTGGTTTTGCGATTATCCAATTTTTAGTTTGAGATATACCAGTATTCTCATAGACT
>rgn_169
TGCAGGGCCTATCATGAGTGTGATGCCATTGTGGGAGGCACTTGTGGATGTATTCAAGCTCTCCCTTCAG
>rgn_170
TGCAGGTCTTCCCTCGCTCTCTGAGTTATGGACCGTGACCATGGAGCTTGTGCTGCTTATGCTTGTAACT
>rgn_171
TGCAGGAAGAGAGATTTTGGTTACGATGAAGTGCTCTTGAATGCACAACCTTGTGTATAGAGTCCTGCAG
>rgn_172
TGCAGGTCCCCGACCCTCTTGACGGAGGCCAATGCGGACAGCAGAGCCGTCTTCATCGACAGGAACTTAA
>rgn_173
TGCAGGACTGTTTTGCTCTGACAGACTGGGATGTGTTTAAAGCTGCAGCCACTGTGGAGGACTCTTCCGT
>rgn_174
TGCAGGATAATAATCATAAATGTCTCATATTAGAATGATTTCTGAAGGATCATGTGACACTGAAGACTGG
>rgn_175
TGCAGGGTTGTGTGCAATTCAGAACTGAATTGAGAAGGATATTAAAATTACAAATCAGTCTTTAAATATA
>rgn_176
TGCAGGATAGATTCTCTGCTGGGTTAGCCCCCTCCACACTGAAGGTGTACGTGGCGGCCATAGCAGCCTA
>rgn_177
TGCAGGTTCCAAAAAATATTCCAGTCAATCACCAGTTACAGTTGAAACAGATTGTTCCTGTGAAGAATCT
>rgn_178
TGCAGGATGTAGGAAAGTTCTTCTCAAGGTCGTTAGAGTTCTGCTTCGCCACAAAGACAAGACTTTGGAT
>rgn_179
TGCAGGGCATAGGTAACGTCCCCTACAGGAGCCCGTCATGGACCGACGTGTAAGGTCCAGGAGACATTGT
>rgn_180
TGCAGGGTTACCGAGAGACTAAAGAAACTTTATCAGCAAGATGGTAGAAAACTGTACATTTCTTGTCTAT
>rgn_181
TGCAGGAACTGCAGGACCAAAAGGGGGAGGATACAGAGACACTTGATACAGAATAAACAGACTAAAAACT
>rgn_182
TGCAGGCTGCTAGGCCTATACTGCCTGGCACATCAGCTCTACCACCTGACACACCCTTGAAATGTCTGCT
>rgn_183
TGCAGGGCTCAAACTTTCTGATTATTAGCATCGACTACGATACCACACTGCCCTAAAAAAATGATCGTTC
>rgn_184
TGCAGGGGACGCCCTCCTTAAGCTTCCATGTCATGCTCTCATTAGCCCTGATTCCCGTCACCTGTGGCTT
>rgn_185
TGCAGGTCCCTCTGGATCCTGAGCATGTCCGACTTTGCCACTCTCAAAATCTTCAGTCTTTAATGCCAGG
>rgn_186
TGCAGGATGGACCTTCTCTATATGGGGTGTCATCTATTCCTGGCTCTTCCTGATGAACGTATACATCATG
>rgn_187
TGCAGGGCGCAGTACAGCGTCGTCTGAGCTCCGGACACCGGGTCTGTCGCCCACAGCTTGCTCACGAAGG
>rgn_188
TGCAGGTCTGAGCAGGAAATGTCTGTAGGTGATCGGGGGTAATTGGCGCTGACTGTAAAAGTGCAGTTGA
>rgn_189
TGCAGGAAGTTCAATAGCAGCAGTGATTGTACTCGCCATTGACTCAGTATTATAGATCAGTCCCACAGTT
>rgn_190
TGCAGGTTTATGTTGTCATTATTTGCTCTCTGGCTGAATGCAATGTTATAATAGGCCTAGTTATTTATTA
>rgn_191
TGCAGGTGACAAGAGTCTAGCCTCTAGAGTATTTAAGATCAACAAGATTAATGAATAGAATTTGAGAATT
>rgn_192
TGCAGGTCTGGTTATAACGGTATGAATACTGTAGTAGTCACGTGACTGCATCAGTTTACAATAAATTGAG
>rgn_193
TGCAGGAGAGACAGTACAGACTAATACTAATAGCTTCCTACTGGCCAATGATGTTGTGGTTAAAGGAACA
>rgn_194
TGCAGGTCATTAGATGTGGTATAGGAAAATTTCAAGATATGGTGATGGCTTTAAGATGAGGACATCTGAA
>rgn_195
TGCAGGCCGCGGAAAACCAACCCCTTCTTTTAAAGCTAGTTGGTCTAAGGACCATTATAAATGAATACAA
>rgn_196
TGCAGGCATTTTCGGTCGACGAATCGTGCCTGGAATTTGGGCCTGGTAACTCTCACGTAATCCTGAGACC
>rgn_197
TGCAGGCCAAATTATTCATCTGAAAGCCATTTTGTGCTCAGGAACTTAAAATAGCTGCCTCTAATTGTAA
>rgn_198
TGCAGGCCAATTTGCAAATGCTTACACACTCTTTTCAAAACTGTAATAGGGTTAGTTCACCCAAAAATTC
>rgn_199
TGCAGGAACTGCAGGACCAAAAGGGGGAGTATACAGAGACACTTGGTAGAGAACAAACAGACTAAAAACT
>rgn_200
TGCAGGAGAACAAGAACAGATTCAGATCCTCTAGAGTCAGAGTTCAGCTGCGTTACACACATCACTGAGT
>rgn_201
TGCAGGAACTCCAGCACTGCGCTCGCAGGGCAGTTAACTGGATCCCACAGGCGACCTCTGCACCATAAGG
>rgn_202
TGCAGGACCAGCTGACCTTTGCTGGACACATTATGGCAACTGCCCAGTATTGCCTCTTCATGCCCCATAA
>rgn_203
TGCAGGAAATGGATGTGATCCTGTGTGTGTGAAAGCTGCTCCAGCTCAGCCTCTCTCCTCCTCAGATCAT
>rgn_204
TGCAGGTCCCCTACCCTCTTAATGGTGGCCAATGCAGCCAGGAGTGCTGTCTTAAGGGACAGAACTTTTA
>rgn_205
TGCAGGCTTTCTATACCACGTTAGAATGGCTTGAGACAAGGTAACCAAGGCATTTTTTCCACAAAATGTT
>rgn_206
TGCAGGAGGACACAACATTCACGCCTACTTGCAAGACAGACTTTCACCTGCAGACTGTCGCTAACGCGAA
>rgn_207
TGCAGGAGCCTAAGAAGTTTCAAGCCAGTGATTTTCACAGGAGTCACCTCCTTTGACTCCAGAATCCTTG
>rgn_208
TGCAGGAGGACACGACGTCCATGCATACGTAAAAGATCTAGACTTTTACATGCAAACTGTCGCCCACGCG
>rgn_209
TGCAGGAACTGGGTGGGTGCGGGCAAAGCGGCCAAGTTCTTGCCAATTAAATCATCATGGCACCAATTTT
>rgn_210
TGCAGGAAGGGTTGGAGCGAAGGCTGTCTCCCTCCAACCTGAAAGTGTGTATCACGTCAGACTGATTGCC
>rgn_211
TGCAGGTGTCACTGTCAGTGCCCACATGGGCATTGAAGTCCCCCAGTAGAACTATGGAGTCTCCAGTCGG
>rgn_212
TGCAGGATGTCTGTGATGCGGCAGGTTGGTCCTCGCCGCATACCTTCGTCAGGTTCTATGAACTTGACAT
>rgn_213
TGCAGGGTCAAACACAGTACATTTACATTTCATTTACATTTATGCATTTGGCAGACGCTTTTATCCAAAG
>rgn_214
TGCAGGGTTTAGCTCCAACCCTAATGAAACACACCTGAACAAACTAATCAAAGTTGTCTATGCCTGTTCT
>rgn_215
TGCAGGAAGTGACATCACTGTACGAACACAACAGCTCAAACATCTGTAAAGTTTTAGCAATGTATTTGAT
>rgn_216
TGCAGGAGAGATACATTGCTGTGTCAGTGAAAACCTGCTTAGGGAAAAAGCGGCGGCCCACGAGAATTCA
>rgn_217
TGCAGGAAAGGAGGAGGGGAGAGAGAGAACCATTACGGCTCTGGGACTCGAGGCTGAAGCACGAAGCACG
>rgn_218
TGCAGGGAGGCCCCTGACAGGAGTGCCTGCGAAGCAGCCATACTCCTAGTGGAGTGGGATCGGACAGCCA
>rgn_219
TGCAGGTTTACATACAATTTAAATGCATGTACATTACAGAAGTCTGCACATCCACCAATCCGTGTGTATA
>rgn_220
TGCAGGAGCATGTAACTTGCTCAAAAATAAGTATTTATATCAATGAACAAGATCAATGACAAGTTCTTGT
>rgn_221
TGCAGGTGGTGAGCCCACAGGAGGGCGGCCCCACGTCGTTCTTTCGGGCTAAGCCCGGCCGAGCCCCATG
>rgn_222
TGCAGGAACTGCAGGACCAAAAGGGGGAGTATACAGAGACACCTGATAGAGAACAAACAGACTAAAAACT
>rgn_223
TGCAGGTCTCAAACAGGTCCATTAAGCCTGTTCAGATACCCTGGGGCTGACCTGCTCCATTTCAAACTCA
>rgn_224
TGCAGGCTTGTGCTATAATGAGACAGACTGATGATAAATGGGGGATTGAGAGCAGTACCACACAGACCGG
>rgn_225
TGCAGGTGTTGGTGGATGGCGTGTGTGTGGCGACGCTCCAGTCTCTGATGCTGTGTTATCCGGATCGGCT
>rgn_226
TGCAGGTCACCGCCTCCTGGCCTGACCGCTACCCACAACTGTTCAATGGGCTGGGCCGCATGACTGGATT
>rgn_227
TGCAGGTGCGCACTCTCGATCACTGATCACACGCTGCATTCATGTACATACATGCAGTACATTTACGTTG
>rgn_228
TGCAGGGTTCAGAGGAAGGTTCCTTGACTCCACCATAGATCAACCTTGACAAACACACTCACACATACAC
>rgn_229
TGCAGGCCACCATTCATATCCCATACACATACTGCCATTTCATTCCCTTTGCAGTCTTTCAGTGGTCCAC
>rgn_230
TGCAGGGTTCGAGCCGCAGCTGTTCTCTGCTACAGTGCGGGTTCCACGGCGACCCATGAGAACTTTCATT
>rgn_231
TGCAGGCATCGTGTATTGTTTCATCTGCTTCCATCACTCGATTATTTACTTTACTGTCTCTCTGTCTGTC
>rgn_232
TGCAGGAGAGTGTGTGTGAGGTGTGTGTTAGCTCAAGGACAGAGGCAGGGTTCACCTGAAGCACACAGTG
>rgn_233
TGCAGGGGATTGAGCTGGTTTGTCTCTTTTAGTACTATGCTGTGAACTGGAGAGTTGAGTTGTGCTCAAC
>rgn_234
TGCAGGAAATAAAATTAATATTATTATTAATAGAAATTAATAAAAAATGAATTATTTCAGAGCAAAAATA
>rgn_235
TGCAGGCAACCGGACCCCACCCACCACCTGCCTTGCACCGATCAGGATGACCTCAAATGCTGCCACAAAA
>rgn_236
TGCAGGGCTCTTAACCAATTGTGAGAGGGGAGAGAAAAAAACCCAGGCTAGAGAAGGACAAGAGACTGAA
>rgn_237
TGCAGGACAGTGGACCTCAAGGGCTAGAGTTTCCCACACCTGATGTTAAAGGCAAAACAGTTCAGCAGTG
>rgn_238
TGCAGGGCAGGGACGGCAGTCCAAAACCTCTCCACCGGGCCCAGCAACCCCACACATCACTTCACCCCAC
>rgn_239
TGCAGGGATGGTGTGCGTCACCCTGATACGGATCACCTGGTGATTTGATTGGCAGGTCCCTCTAGGTATC
>rgn_240
TGCAGGGCCTGTGCCAGGCTCCCTTCGAACCTTTGGAGGAGGTTCCTGCCAAGTTCTTAACTTTTAAAGC
>rgn_241
TGCAGGCAAAAGGCTCTGCATCCAACACCGTTACAACCTCTAAAGACGCATTTGATTCACTGGACGCACT
>rgn_242
TGCAGGACCTGGAGAACACGTGTGTAAATCAAAGCTATCTGATTCATCAAAGCGATTTCATTTACACTTG
>rgn_243
TGCAGGGCATAGGATTGAGATTGCGGGGGTGATTAAGAAATTCTGGGAGAATTGAAATCACGCAAGTGAT
>rgn_244
TGCAGGCATTTCTGTGAAGTCATCGAGCCAATCACGTGGCAGATCTCACATACAGTATGCCGTCTCACTT
>rgn_245
TGCAGGTTGTAATCGATCCTCTTCGATATTCTCCGGGTCTGATTCCGGCTCAAACTGATAAGGCAATATA
>rgn_246
TGCAGGTGCCTCCTGGAAGGGAGTTTGTGTTACAGGCCCAGTGAGCTCCCTACTGCAGCCCGAGCACTTT
>rgn_247
TGCAGGAGAAAGATCAGAAGTACATATTCGCCTCTTTGGTATGTTTATCTTTATTCTTCTGCTCTCCCAG
>rgn_248
TGCAGGATTATGCTAATCGGGCGAATTGTGATACTCTCTAGCTTGATGATCTCAGTTGTGGAGCGATTTG
>rgn_249
TGCAGGGAACACATGGCACCAGGCTGCACTATGGGAAGAAGGCAAGCCAGTGGAGGCTATGTGATGCTTT
>rgn_250
TGCAGGGCAACCACCCAGTAAAGCATTAAAATAATGTATTTCTTTCTGAATTTGTCATTGAGAGCATATG
>rgn_251
TGCAGGAATCCTGAATTCACCTCATCTAAATCTGTTTATCGTCTGTCTCACACTCACATATGCACTCAAA
>rgn_252
TGCAGGGGACCAAACCTGCTCAAGTACCCCTGGTTGGGAATCACTGCTCTAATGAATCAAGATAAGAAGG
>rgn_253
TGCAGGAAGACATGTGTTATTCTGGCTCTCTTCCTGTAACCTTAGGCTGATCTTGAGCACTCTTTTTCTC
>rgn_254
TGCAGGGATTTCGGCTTTTTAATTGACCAAAGGCTCTGGCATTTCTGACCCCCCCACCAACCCCCATCTT
>rgn_255
TGCAGGCTGAACCACTGTAGGCGACCCACTCTTACAACTGCTTTTCTAGCCAATCCAAATAATATCGTAT
>rgn_256
TGCAGGTTTCATAGCTAAAAAGTTTATAAAAACAAACATTTCTTTAATCAAGCTCAAAAACGGCTTGTTT
>rgn_257
TGCAGGCCGAGGGTGTCCGATGGAGCCTGCAGGGCACTTACACTCTCTGCGCTCCCACAGGCTTCACCCC
>rgn_258
TGCAGGTGAAGACGTGACGTGAGCAAATATATATATAGTGTATGCATGTGTGTATATATGTATATGTATA
>rgn_259
TGCAGGGCCTGCAATAGCAATACAAACACTGGTATTGTAATTTGTCATGTAAATGGTGAATATGACAAGG
>rgn_260
TGCAGGATTTCTGTGTTGGGCGTCCGGTCTTCGGGAACTTGTACGACGTAGCGCTTCTCGCTAAACTGCG
>rgn_261
TGCAGGTGGGCAGCTGAGTACCTTTTGCTGAACTTCAGCTTTTACTCAGGCATCACTCGATTCCTCCGTC
>rgn_262
TGCAGGGTTGGATTGTGCTTGACTGATTGTGAGGAAGATGATACTGACAGTGGGAATGATTGGAAGTAAT
>rgn_263
TGCAGGCAGGGGCCCGATCAGATGCGCAGCAATGGCTGTGACGACGACGGCAGCGGACGTGGAAAGCTGA
>rgn_264
TGCAGGTCATGCCGCCTGTATCCCATAAATATCTCTGTCGGTGTCACATCTCCTCTTCCTCATGTCCACC
>rgn_265
TGCAGGCCACAGCTCAAACTGCCATGGCCTCCTTTGGGAGTAGGACATCACAAATATCTCCAAAGCCAAC
>rgn_266
TGCAGGTGCTCGCGAAGACAAGCCCAAAAGCTCTCAGCACTCGTGTTTTCATAGAGACCAGCATAAATCA
>rgn_267
TGCAGGCCGTCATCTTCAACAATGGAGCAACTCCGATCAGGATCGCACACGGTCCCCACATCCGCCATCC
>rgn_268
TGCAGGTCAAAGGTCACACACATACAGTAGGGTCACCAAATCTAACAAGGCAGAGGTTAGAGGTTCCCAA
>rgn_269
TGCAGGGTCTGGGCTGAATGTAGAGATATTTCGGGCCAGCTTGTCAAGGTCTTTCTTCCTGGAAGGGCTT
>rgn_270
TGCAGGGTCTGGGCTGAATGTAGAGATATTTCGGGCCAGCTTGTCAAGGGCTTTCTTCCTGGAAGGGCTT
>rgn_271
TGCAGGAAATGGATGTGATGGTGTGTGTGAGAAAGCTGCTCCAGCTCAGCGTCTCTCCTCTTCAGATCAT
>rgn_272
TGCAGGTCCTGGAAATTCTTCATTTTTTTTGCCGAACATCTCTGAACCCTATCCAGCAGAGACTGTATGA
>rgn_273
TGCAGGTCCCCTACCCTCTTGACGAAAGCCAATGCAAAGGGCGCTCTCTGCAGTGCCGTTAGTACTAGAG
>rgn_274
TGCAGGCAGGGTTATTATGAATTTTGCTATGACTGTGTCCTTCTGTGTACCTTTGCAGACCAACTTCCCT
>rgn_275
TGCAGGTCTCAGAGGTCACTGCGGCTCAAATACAGTCTGAGACAATCTGGGACTTTAGCATGTAAAAAGT
>rgn_276
TGCAGGTCTGCGGTTTTACACAAGGAATTATTTCTTATAATATTTAAAAGGGAAATCAGTATTACAGATC
>rgn_277
TGCAGGTCCCCTACCCTCTTGATGGAGGCCTAAGCGATCAGGAGCGCTGTCTTCATAGACAGGAACTTAA
>rgn_278
TGCAGGACAGCGCGGAGCAGACAGATGATTAGGTACTGCAAACGAGCCTTATCGCCGAGGGAAATTGATG
>rgn_279
TGCAGGCGAAGACAGAACACACACACACACACACACACACACACGTTAATCAGCATCAAACGGAACTTAC
>rgn_280
TGCAGGTGGAGTAAGATACAGCCAAAATCCTGTAATTTAAAGAGAGCTTGTTTCTGACAAACATTCTTAT
>rgn_281
TGCAGGATAACATGGCCATCTCCTGCGGATCCAGAGCTCACCTGGAAGAGGAGTCCGTGGCTCAGGTAAA
>rgn_282
TGCAGGGTCTGATCATTCCCTATCCCCTATATAGTGCACTGTCTGATCGTTCCTTATCCCCTATATAGTG
>rgn_283
TGCAGGCCGTCCAGAGGCAGGATCCGCTGGCCAATCAGCTTGTTGTTGTCGTCGTACACAGCGATCCGGA
>rgn_284
TGCAGGGCAGAAAAAAAAAAGAAGAAGATGATTTTGTGGTATGATGTGGCAAAAAATCTTTCTGAAGCTT
>rgn_285
TGCAGGACACATTCACCCTCTCTCTTCCAATCACTTGCTCCACAGTATGTGCACTCTACATCCTTGGCCT
>rgn_286
TGCAGGGCTGGAGTTGAAGAGGTGTTTGGAGAGCGGTGGAAATCCATTTAAAATTCATGATACAGAAAAA
>rgn_287
TGCAGGCACACAGAGAAGGACACTAGGTGAGACAGGCAGTGTGGAGGAAGCATCGTTGTCATATTAGATC
>rgn_288
TGCAGGTCCCCTACCCGCTTGATGGAGGCCAAAGTGATCAGCAGAGCTGTCTTCATTGACATGAACTTAA
>rgn_289
TGCAGGCAATAAATTTGATGACAGAAAGCATTACTCAGGCATCACTCGATTCCTCCGTCGTATGCCGTCT
>rgn_290
TGCAGGACATGTCTTGTCGGACCACCCTTAAACACAAAAGCCCATTGTGATGGTTCATTTTCATCAGGTT
>rgn_291
TGCAGGGCTGACACCCCCCTCCCCCCACACTTCCTTGTTAACCACAAAGTGTGTGTACTTGCAAGTGTAA
>rgn_292
TGCAGGCCTGTAGTCAGGGTCAGACCGCCGCACCACACCTGAAAGACAAACACATGCGGTCAGGCTATAG
>rgn_293
TGCAGGACTTTCTCTTTCCTCTGAGCAGGTGTGAACAGAAGTCCTCAGGTCATCCAGCCACAGGTTCTCT
>rgn_294
TGCAGGGTATGCGCGCGCACACACACACACACACACACGCACACACACACACACACATGAAATTAATAGC
>rgn_295
TGCAGGGTGACTGAAGTAGAGACATTAAAGCGGCGTAGACATGGGACACAGATACATTAAGAGCGTTTGA
>rgn_296
TGCAGGAAAATCCACATAAAATCAGCTTTTGATGCCCAGCAAGCAATACCGTCTCGGTTAACTATAGACC
>rgn_297
TGCAGGAGTTACCTCCACACAGAGGGCAACAGGTTTATCAGGACAGATCTATACGCACATGTACCGTTAC
>rgn_298
TGCAGGTCGCTGTCGAATGGCCAGAATCCGTAAACGTGCACATGCTCACACAGTTCCAGTGCAGTGCTGA
>rgn_299
TGCAGGGTTGCCGAGAGACTAAAGAAACATTTCTTGTCTATAACCACCCACTGCTACTTATAGCAACGAC
>rgn_300
TGCAGGACGTCTGCACCTCCACATCGACTTAATCTCCTCTAATCCAGACTCCCTCTCTGGGGTCCGCTGC
>rgn_301
TGCAGGTTTGAGCTTATCATCTTCGCTAGTGTGTAACTATATGATAGAATTCACTGGTGTTTTTCTTCAT
>rgn_302
TGCAGGCCTTCCGACCTCGACTTCCTGTGTAGGTGGACCAGCAGAAGCTGCATATTGTGCTCTTTCAGTG
>rgn_303
TGCAGGTTGACGTCTGCCGAGTGCTCCGTCAGCACCCTCACCACGTCTGTGAAGCCCTTATTGACTGCGA
>rgn_304
TGCAGGGTTATGGATGTAACTGAGACTGTGTCTGTCCAGATATAAAGGTACTTGCCCTTAAAGGACCTTC
>rgn_305
TGCAGGATGTTCTGTCCTGTTTACCCAGCGTCCTCCAACTAAGCCCCTTCCCGCCCTCCTCTGTTGAACT
>rgn_306
TGCAGGCCAAACCGTAAGTCGTAGAGACTTGAAACTTTGAGGGATGGTAGTACTCACACCGCCTACAACT
>rgn_307
TGCAGGAAGTTCTGGATCGATGGGACTGAGGAGCTCATAGTTTGACAGAGATTTTGCCTGAGTATGTCAG
>rgn_308
TGCAGGCTGATTGATGCTATGTCCTGATTGGTCCACAGTACTTTAAAAGGCACATAACCACTTCCTCTAC
>rgn_309
TGCAGGCCAGAGGGCTAGTAGTGATGATAACGCAACATGACGAACTGTGTGACACAGTTTATGTCCAGAC
>rgn_310
TGCAGGATCATTCCCGCCGGGTGAAAACCGAAGTTCTCATCGATATTCCTTACTTTTACCCCCACGGTTC
>rgn_311
TGCAGGAGGCGCTGCAGCAGCTCGCCCTGCCTCTCCTCCCGCCGCACACAGCTCTCTGCCATCTGCACCA
>rgn_312
TGCAGGAAGTGAGAGACCTCCGCTGGCAAGAGCTTCTGCTCCGCCTCGAACTCGCGGGTCAGACGGGCCT
>rgn_313
TGCAGGAAAAATCCAGACTGTGAAGGTGACTCATAACTGAGCCAGTGTAAATAATGTCAGCTGACTGAAG
>rgn_314
TGCAGGATAACTGTGTGCATTCTGAACACTTCTGTAACTGTGACGCCGACAGCAAAGAGTGGTACGTCAA
>rgn_315
TGCAGGATGATAGATATGTCCCAGGCCGGCACCCCAGTGCGTGTCGCAGGTCTCAGGTTCCACGGAGGAA
>rgn_316
TGCAGGCTCATGTAAATCATGAGCTTGAGATCAGAGTGAAAGCTTTTGCATATTTTTCAAGGTATTAAGA
>rgn_317
TGCAGGCAGATATTAATATATACATATATATTAATAATAATAATAATAATACATTTCTATCATCAATTTT
>rgn_318
TGCAGGAGACACGCATTGTTTTATGAATTTTATTTATACATTTATTCATTATTATTCAGTCATGACAACC
>rgn_319
TGCAGGAAAGAGAGGCCAGGGAGAGGAAACGCTTTCCGGGAGTCCCAGTTCTGGTGGATCGTGTCCCGGT
>rgn_320
TGCAGGGTCAGGCTTACCCTGCAGCCCACTTTGGTATGTCCATCTCTCTCTCTCATTTTCTCCATTATTT
>rgn_321
TGCAGGTAAGATTATGCAATGTTAATTTGCATTTGATTATTCAATATCTGTACCAGAATACTGAATACTG
>rgn_322
TGCAGGGTGGTCTCGCTTTCCAGGGTCCAGAGTTTTATCTGTTTGGTGACAGGGTGTGCTTGTTTCAGTC
>rgn_323
TGCAGGGTGGTCTCGCTTTCCAGGGTCCAGAGTTTGATCTGTTTGGTGACAGGGTGTGCTTGTTTCAGTC
>rgn_324
TGCAGGCTGTAAGGGAGCTTTGATTGACAGTTTGGCCGAGGGGATGTGAGGTCTGTGAGGCCTACAGTCT
>rgn_325
TGCAGGTATAATGTTAATATAATTTCTTCATCAAAAATGGTCACAATATAGAAATAAATGGCTATTTTGT
>rgn_326
TGCAGGTCTCCACAAGGTTTTTACACACTGTTGCTGGTAGTTTGGCCCATTCCTCCATTCAGATCTCCTC
>rgn_327
TGCAGGTAATGATGATGCTATCTTCAGCTGTGTCTGTGCTCTGTATTAATTAGCTGTTGTTTTAATTGTC
>rgn_328
TGCAGGTATGTCACTTAAGTTATTTCAGCCTTAAAAAAAAAAAAAAAGAACAATCAATGTATTAGATTTT
>rgn_329
TGCAGGCCACAGATCGTGAAGTAACGCAGGCTGCTCACGTTCTGCCCAAGGTTGAGCCGGCCCACCTGGG
>rgn_330
TGCAGGACACATCCCAGCACATTTCAAACGCCATTGAATGCATGCTTTTCTCCCTGTTATAATGCACACA
>rgn_331
TGCAGGTATTTAGATGTATTAGGCGGGTTTTTAGATTCTCCTATGTCTATCTTGAAGCTATTAGCCACCT
>rgn_332
TGCAGGATAGGTTCTCCACAGGGTTAGCTCCCTCCACAATAAAGGTGTCTGTGGCGGCCTTAGCAGCTTA
>rgn_333
TGCAGGTTTGGAACGACATGAGGGTGAGTAAATGACAATTTTCATTTTTAGGTGAACTATCCCATGTAAA
>rgn_334
TGCAGGTCATAAAAGGTCTTAAATATCTTAAATGGTATATCAAACGTCTTAATTATTATTTTAGAGGTCT
>rgn_335
TGCAGGAGATGAGCTGAGGGGGAAAGCGGCATCTACTGGTGTTATCACAACACCTGAACAGAGTCTCTCA
>rgn_336
TGCAGGTGGTGCTGTCCGCTCCTGAGACAGACGCTGTGAGCAGAGACGAGTGTTTGAGTCAGTTCAACAC
>rgn_337
TGCAGGAGGCACTGCCCCCACAAGGCAGGGGAGGGGCCGTGACAGAGGCCACAGCCAGCAGGGAATATCG
>rgn_338
TGCAGGTTTACTGAGGACCCCTAGTGGGCCGCGGCCCACAGGTTAGGAACCACTGCCTTACATCAACGGT
>rgn_339
TGCAGGACACGCTGCACATCTACACACACACACACACACACAGAACGGTCTTTATAGGTTTGCAGAATGT
>rgn_340
TGCAGGGCCGAATTTTGCCGAATTTTGTTCACCCTAATGTGGTTAAAGACCACTCTGAGCACCCAGAGAC
>rgn_341
TGCAGGCGTCTGTCAATGCAATAAATACATCCTTGAAGGAGCACGGATTTACTTGAACTTCTCAGGTAAT
>rgn_342
TGCAGGACAAACTGCAGAAAGGATTTTCCTTTCAAAGGGGGTTCCAAGGCGAAGGGAACACATGTTTAGC
>rgn_343
TGCAGGCTCTGTGTGTGAAAGAAGCTGTTGTAGTGTCCCTCTGTCCATGTGTCTGAGCACTGCACCAAGG
>rgn_344
TGCAGGCGCCAATTTCGAGATTTTTTTTTTTTTTTTAAACCTACTTTTGCGAACTACTCCCAGGTTTTTT
>rgn_345
TGCAGGAGGAGCCAGAACTCAAGCCATCAGAATCACCACGGCACAATCTCGGCTCAGTGTTCGGATCAGC
>rgn_346
TGCAGGCAACAACTTCACCTCCAACTTTCTTGAACAGAACAGAAAGAAAAAGACAGAGAACTCTCTCTAT
>rgn_347
TGCAGGGCCATGTTGCCCCGCTGGTATTTTGTGCGCGAGGAGGGCCGCTGTGCGCCCTTCATCTACGGAG
>rgn_348
TGCAGGAGCAGAAGGCTTGGTCGTGGGGGCACAGACTTTCCTTGTCACCAATGGACGTGTACCTGCCAAA
>rgn_349
TGCAGGTGTGCCATTCTGTGTCATTTTCAGTCTTTTTTATAGTCTGTACATGCCCTTGTGTACATCTGAC
>rgn_350
TGCAGGATGGGTTGGAGCGAAGGCTGTCTCCCTCCACCCTCAAAGTGTACGTTGCAGCTATAGCGCTCTA
>rgn_351
TGCAGGAATGCCTGAGGCTTCTGGAGGCCACCTTTCCATTTGGAGAAGAGTCAGAGGTAGTAACAATTGC
>rgn_352
TGCAGGAACAAAGGATCTTATTATGCTTTCTTGTCAGCGTGTATGTGTGTGTGTTTGTGGGTGCGTGTGA
>rgn_353
TGCAGGGGGCGGGACTACGTCACACGGCATGTGCGCTGAACAACAGCACGCGCTCCTCAGCACGGGCCGT
>rgn_354
TGCAGGCCTTCCAGGCCGACCTCCTGAAAGAGCTCGACGAGGGTCCCTCCCCGGAGGACATCCTCGAGCT
>rgn_355
TGCAGGAAGGACGTTGGTCTGCGGAGATTCTTTCCAAAGAGTTTATTAGATTCAGTAAAGGTAATAAGAC
>rgn_356
TGCAGGGGTATACACTACAACAAAATCGCTACACAAAATTTCCCTTATGATGATTTTTTTTCACAATAAA
>rgn_357
TGCAGGGCCACTCTTGTGTCCTCCAATGTCCTCTATTGTGGTTCTGCCGGTGCACAACACGTCCAATGGT
>rgn_358
TGCAGGCCTGGATTCCATGCAGCACTGTTGAACAGATTCTCATTAAGTCAAACTCACCCCAGCTGTGTAC
>rgn_359
TGCAGGTTAAAATTCTGTAATGTGATGTGGTAGCTACCAAAACATTACTGTCACTACTACTGTCACGACC
>rgn_360
TGCAGGTGGTTCCTGACTTATTATGTTATTTCATCTAAATGCAAATATTACAGTGAACGCAGGAGGGGTG
>rgn_361
TGCAGGCCAGAGAGGAGGAAGTGCTGCTGATAAAGATGGAGATGGCCGCTCTCAGAGAGAACTACAATGC
>rgn_362
TGCAGGCCCAGATCAGCCGTCTGCAGCAGGACAAGCGCCGGCTACAGGACGAGATGACACTGCTGCTCGC
>rgn_363
TGCAGGGAGCTGAGAGCAGTGCCTCGCTGACATGCCTCCATCTCTCATTTAGTTAAGAGGATGTTGATGT
>rgn_364
TGCAGGTCCCCTACCCTCTTAATGGTGGCCAATGCAACCAGGAGTACTGTCTTGAGGGACAGAACTTTTA
>rgn_365
TGCAGGTCGACGTGGAGAACGACAGTTCTCTGCCGAGCTCTGCAGCAGGTGCTCTTCAGGACGGGCAGGA
>rgn_366
TGCAGGTCGACGTGGAGAACGACAGTTCTCCGCCGAGCTCTGCAGCAGGTGCTCTTCAGGACGGGCAGGA
>rgn_367
TGCAGGATTTGCATTTGAGTGTTTGTCTGTTTTTAAATACAGTAAATACAACATGTTGAGGCAATTATAA
>rgn_368
TGCAGGCAGTGATTTATTTGGTCTAAAATGGTCACAAATGTAAAAAAATAAAATAAATGTGTGACAGTAA
>rgn_369
TGCAGGAGATCCAGCAGCCGGTGGTGGTGGTGGCCGTGGTGGGTCTCTACCGCACCGGGAAGTCCTACCT
>rgn_370
TGCAGGGAAATGCAGACGGCCACTGTGTGGAAGAGATTTTGCTTCCTAATACAAGCAAATCATGAAGTAG
>rgn_371
TGCAGGGAGTCCAGGACTCAGACCTGACTGAGGTCAGTGTAACTGCTGCTCAAATCATCATCCAGACACC
>rgn_372
TGCAGGGTTACGTTATCTCAGGAAGCCAAGGACTGCAAAGCATGTCTGTATATGCGTGAAACTGGCCAAG
>rgn_373
TGCAGGGCCTCCCCTTTCTTGAGTCCGCTTCTCTGCACTGTCTGATACCACAGAATGAAGCGAAGCACAC
>rgn_374
TGCAGGTCTACCAGGCCAAAGCGCTCAAGGAACTGCACGAGGGTAGTTCCGACCCAGGGGTTATGCAGGA
>rgn_375
TGCAGGCCCGTTTAGTGACCTGCTCTTTAAATGTGTTTTCTCTCATTCTCCTGCCACACACTGAGCTGTT
>rgn_376
TGCAGGAATTTTGTCAAAAAACTATTTGATTTAGTGCAGTCTATAGTTAAAGCTGTGCTGTATAGCTAAT
>rgn_377
TGCAGGTTCTCCAGGCTGGACTGATTCATGAGCTGATTCACAGAGACACAAAGTCAAATGATTCATATGC
>rgn_378
TGCAGGTACAACATTAGCATAGTTACACTCATCCCACTCAGAACTATAGCTGGACAAACAGTTCTAATAA
>rgn_379
TGCAGGACATATTCTCTGCTGGGTTAGCCCCCTCCACACTAAAGGTGTACGTGGCGGCCATAGCAGCTTA
>rgn_380
TGCAGGATTCACGTTTGAGAAATGAGGAGCTCTGTGACCTGACTTTGACCTTGTGGGTTGCTGAAACTGA
>rgn_381
TGCAGGTCTGTATTCATTCATTCCATCAATAGGAATTGTACATAGTGTTTTATATTTTCTTATGAGTTTG
>rgn_382
TGCAGGCTCCCAGCACCAGCTCTCTGACGGACAGGAACAGAGACATCCAGGAAGACTAGAAGACAATAGA
>rgn_383
TGCAGGTGTTCATACGTGTTGTGTGTGTTCATACGTGTTGTTGTGTGTGTTGCGTGTGTTCATACGTGTT
>rgn_384
TGCAGGCGGAGGAGCGTCATGGCAACATCGAAGAGCGTTTGCGCCAACTGGAGGCCCAGCTGGAGGAGAA
>rgn_385
TGCAGGCACCCGGAGGACCGCGCAATAATCCCCGCCGCCGCCGTTTGGGTCTGTCATTGAACGCGCGGCG
>rgn_386
TGCAGGAATAAAACAACCACCGGTCGTGAGAATCAGCGACACTATAATGTAACTGTACTGGAAAACAAGT
>rgn_387
TGCAGGTCATAAAGAACTTTATTTTTCCACCTCCAAGAAAGGACGAGTGCTATCCATTATGTCACATTTA
>rgn_388
TGCAGGTCATAAAGAACTTTATTTTTCCACCTCCAAGAAAGGACGAGCGCTATCCATTATGTCACATTTA
>rgn_389
TGCAGGTTCTCCAGCACCTCCATCTCCATCTTTGAGTCCCGTGTGCGGTTCTCCAGGACCTGTGACAGCA
>rgn_390
TGCAGGTGATGGATGTGTTTGCAGCTGCTCTGGTGCTGAAGTTTTAAAGCAGTAATTTTGTTTAATGACT
>rgn_391
TGCAGGTGTGACACACAACTGTAAATAGGCCACACAGTATCGCAAAAATGCCAAAGACACTAATAAAGTG
>rgn_392
TGCAGGAGAACAAGAACAGATTCAGGTCCTCTAGAGTCAGAGTTCATCTGCGTTACACACATCATTGAGT
>rgn_393
TGCAGGTCCAGCGTGTCCCTCCAGACTAGTGATGTCTGGGTCTTCAGCTCTTCAGCTCCACCTGGTTCTC
>rgn_394
TGCAGGGGGTCTTTGCACCAAGCTCCAGACTGCTGTTCGGCCTCAAAGACAAAGGTCGGATCTCCTACTG
>rgn_395
TGCAGGTCCCCGACCCTCTTGATAGAGGCTTCATAGACAGAATCTTTAGCTCTGCCGACTGCAGAGGCTA
>rgn_396
TGCAGGAAGTGGATGAGATGCTCGCTCGAAATGAGAACCAACACTTCACCAGTCAAACTGATGCCAAGGG
>rgn_397
TGCAGGATACTTAATCAGACAAAAAAAACATGATTCACTATATAAAGCAAAACCTGCAAATGTCTTACAT
>rgn_398
TGCAGGAAGGAAAGCACAACGTTAATCGAACACCTTCGTCGGTCTTCCCAGCGGGAAGAGCACCACTAGA
>rgn_399
TGCAGGTTATGCTGTCATGATTTGCTCTCTGGCTGAATGCAATGTTATAATAGGCCTATAGTTATTTAAT
>rgn_400
TGCAGGTTATGCTGTCATGATTTGCTCTCTGGCTGAATGCTATGTTATAATAGGCCTATAGTTATTTAAT
>rgn_401
TGCAGGGTGAATGGTGAACAATCTTCCTTGTTGGATGTGTGACTGTAACCGAAACAGACATGAGCAGTTG
>rgn_402
TGCAGGAGAGAGGTATGTGTCGCAGAGCCAGTCTCTCATATGAGGAAAAAGACTTAAAATTACCAAGCTA
>rgn_403
TGCAGGTAGAACCATCTTGTACTCTCGTTCTGCATCCATCTCTCCATCTATCCATTTGTCTCTCCCTCTC
>rgn_404
TGCAGGTTAGTCCCAGTTCCTTATGACACTGCTGCTGCTACATTTAAATGAAGTGTATATACTTATTTTG
>rgn_405
TGCAGGGACCAACTGCACCATTCCCCCCCTTCTGCCTCATGAGAAACTCCCCTAAAGAGAAAACAGGGCC
>rgn_406
TGCAGGTCCCCTACCCTCTTAATGGAAGCCAGAGCAATCAGGAGCGCCGTCTTCATTGACAAGAACTTAA
>rgn_407
TGCAGGCCGACCCAGGTATGGTTCTCGGACATTATAGCACTGATAGGCGGTCTCCCGTGGCAGGGCCCTC
>rgn_408
TGCAGGACGCTAAGGCTGGAGAGATTATGGTGCTAACTTAACTAACTAAAACTAAACCATTTAAAAATGT
>rgn_409
TGCAGGAGTCTTGGAATAATGCAGCATCAAACCAATGGAAGGAATATGTTTTTTTCTTATACTGATTTCT
>rgn_410
TGCAGGATGCAGACATTGACTAGCTAATTATATAATCTGGGTAATTAGAATCATAAGCCAGAGCTGTAAT
>rgn_411
TGCAGGGGGCGGCGTGAAAGGAGTCCTAATGGCGCCAGAGCAGCGATACTGTGAGAGGAGTTACTGTGGA
>rgn_412
TGCAGGAGCAGCAGTGTCTTAGTGTGGAATATTCAATAGCACAGACTTGTTCCATCAAGTAATCAGGCTA
>rgn_413
TGCAGGAAGAGCACGTTGGGAACACAAAGCGTGGACTGAACGCAGCGTGCATTTCTAAAGACCTGAGTCC
>rgn_414
TGCAGGTAAACAGCACTGCTTTACTCTGATCCTAAACACAGTCACCGCAGACGCGGTTACATCACTCTTC
>rgn_415
TGCAGGTCATAAAGAACCTCCCAGAAAGGAAAAAGGACAAGTGCTATCCATTATGTCTCCTTGTTTATCT
>rgn_416
TGCAGGAACAGCGCATGCCTCTCGGTCGGTTCGGTTTAACCGACACCAGCAGCAGCAGCTCTGTGTCCGG
>rgn_417
TGCAGGTATAGTAGTATTATGCTGAAATGAACATGAAATTAGTTGCTGTGGAGCTGCTAGAACTTGTGTT
>rgn_418
TGCAGGTGGCAATAATCTATATTTGTCATTCAAAAAGGGAAACTACCAACCCATTCTTACTCCCAAGGCA
>rgn_419
TGCAGGTACGACCCTTCTTCCCGATCAGGGCATGACATGTGGCTAGTGGTTTTACACAGTTACCATCTGT
>rgn_420
TGCAGGTATCATTAGAAAGAGCCTGTAAAGTCATTATTGATCCAGTGGCTGCTAATGTTATTCAGGGCCA
>rgn_421
TGCAGGTCATAAAGAACTTTGTTTTTCCACCTCCAAGAAAGGACGAGCGCTATCCATTATGTCACTTTTT
>rgn_422
TGCAGGCTGTTAGTTCACCTCACCTCCGAATCCAGACATTCTTTCTTTTGTCCTCTCACATTTAATCACG
>rgn_423
TGCAGGCGAAGAAGGCTTCTGGGAATGGTTGGTCATGATAGATCTGAAAGACGCATACTTCCATATATCC
>rgn_424
TGCAGGTGAATATCATTGTTAACTATAAAAACAAAACCCAACCTTTCTGACCTTGTGTGTGAGTGTGTGT
>rgn_425
TGCAGGGACAGTATCGCTTCAGAGTACGTGCCTGCAACGCAGTGGGAGTCAGTGACCCCAGTGAGGAGTC
>rgn_426
TGCAGGGGAGTCTGCTCTGTATTTTCTACAGCACAAGAGGCGTGATCAGCGAGCATTTTTCAAATGACTC
>rgn_427
TGCAGGCTTTTGACACTCATTGTGTGCCGTCTGGCTCATACAAGCAATACGTGTGTGTGTGTGTGTGTGT
>rgn_428
TGCAGGCATTTTCGGTTGATGAAGCGTGCCTGGAATTCGGGCCAGCTAATTCTCACGTGATTCTGAGACC
>rgn_429
TGCAGGAGAAAGAGAAGAAGTACATGCTGCAGGTGGACAATCTGAAGCTCAGGGATGTGGAGAAGGGCTT
>rgn_430
TGCAGGAGTTTCTAGGCATGGTGAACTTCTACAACTGTTTCCTTCCCCATGCGGCCCAACTCATGCAACC
>rgn_431
TGCAGGAGACAATACCGGCCTCTTGTGTCTCGTCAGAAAATGCTGTGGACTCAACAGATTTCCTTGAGCT
>rgn_432
TGCAGGTCTTTTTTCACAAATAATATTGTATAATTTGGTTCTGCAATGGAGTGGTACATTTGCGTCATCT
>rgn_433
TGCAGGCTCTCGCGTCCTGTCAGTATATCCAACAGCAACACAGAGAGAATCTGTTCAGACTGCTTACGGG
>rgn_434
TGCAGGAAGAGTTGCCGATTCCCCCTGATGGTAAGGTCGTGATCAGTTGTTTACTTGCCCTGTTCTCGAT
>rgn_435
TGCAGGTTTGTTCTTGAGGGAATTAATGCTCATCTCTGGGCACCCCAAGTTTCTTAGCTTTGTCCTATAG
>rgn_436
TGCAGGCTGTCTGTATTTACACCTTCATCCAGGTGAACGATGCCCGTTGCTTGACAACCCAGATCCCTCT
>rgn_437
TGCAGGAGCAGGACTGCCTGCGCAACCTGATTGGGTTGCAGGTACTGCCTCATGCTACAGACAAGGACAA
>rgn_438
TGCAGGATGCAATGAAAACAAGAGAGAGAAAAGACATGAAGCCAAAGAACAACAGACCATAATGAATTCC
>rgn_439
TGCAGGATTATTACCCCCCTAGTATTGGTAGGTTTAGGAGTAGTGGGGGAGGGGTTTAGATTAGGGGTGG
>rgn_440
TGCAGGACAGAAAACAGAGTGCGGGTCTTCTTGCGCTTGAATGGTTTAAAGTCATATTAAAATGCACACA
>rgn_441
TGCAGGGCGTGCGTCCGATCAAACTGATCGAAATGTCGCGCTAAGGCAATATTCTTCAGCATCTTCACCG
>rgn_442
TGCAGGTGTCTGATGGTGAGTGGCAGCTTCCCTTCAGCGGCACGCGCCGGCCAGCTCTTAAGAGCCATCC
>rgn_443
TGCAGGACATTGCCCAAAACATTGCCTCCGCTGGCTTGCGTCCTCCCTTAGTGCATTCTGGTGCCATGTG
>rgn_444
TGCAGGCATGTGAAAGGACTTCCCTGAGATGAACGAATGCAAAAATTGTGCTGAAAAAGAAATCTAATTG
>rgn_445
TGCAGGTTTGGGTCCGTTGTAATGAAATGGTTGGAGTGAAGGCCGCAGCGCCACATGAGGCTCTCCCCTT
>rgn_446
TGCAGGCGGTGGATCTCGCGACTCAACGCCTCGATCTGCGCCTCCTGAGCGGACAGACGTGCAGCCATGC
>rgn_447
TGCAGGATTTCTTAAAAGATTTAAAAACTAATAAAAGACGAGAGTCTTTTGTCCTATTGTAAGTTTTAAT
>rgn_448
TGCAGGAGGGAGCGTAAGGGGCCGGTGCATAGGGGATCAGGCGACAGTTGAAGGCGAGACCCCAACGACC
>rgn_449
TGCAGGAGGGAGCGTAAGGGGCCGGTGCATAGTGGATCAGGCGACAGTTGAAGGCGAGACCCCAACGACC
>rgn_450
TGCAGGAAATCACCCATCGCTCCTGTGACCGGTAAACACAGACATTTCTCTAACCTAGCAGACGTTTATC
>rgn_451
TGCAGGTTGAGGATGATTATCATCTACAGAACAGGAGAAGTGTTGTCAAACATATTCTCCTGTACGTTGG
>rgn_452
TGCAGGCAACACCGTACCATAGAGGGTTAAAATGATTTACACTGTTATTATTGAGGTGAAGACTAGTCAT
>rgn_453
TGCAGGTCTGTCATTTCAATAGATTATTTAGTTTAAGACAGATGGCAAAGGGAAACTTCCCTCTTTCTGG
>rgn_454
TGCAGGTTCATACATCAAACATTAAGTATAGCCAATTTAAGTTTGGAAACGATATGTTGTATTTATAATG
>rgn_455
TGCAGGTAAATACCACAGTTTGATTCATGCTCGGACAAAATGTATTCCTCATGATTATTGGACTCTAATG
>rgn_456
TGCAGGTGCTCCGCCCGCACACGCCTCCGCTCACTGCTCCAGTCTCACTCTTATAGTCCTAACACCTTTG
>rgn_457
TGCAGGGAATCCACTAAAATAGACGTCAAATCAGATTTCAGATTGTTCTGGCCTAATCCCTGTTAACCAG
>rgn_458
TGCAGGTTTCGCCGACACCAAAAGCTAATCTATATAAGTGACGCACATAAGCCGCCTCAGTTTCAAGGAG
>rgn_459
TGCAGGATTCAGGAGTGAAGCGCCTCTCTGTTGGCCTGAAGAGTTCACGCTGTCACCTCAACATACTGAG
>rgn_460
TGCAGGTGGTGAGCCCATTGGAGGGCGGCCCCACGTCCTTCCTTCGGGCTAAGCCCGGCCGAGCCCCATG
>rgn_461
TGCAGGTTCCCCACCCTTTTAATGGAAGTGAGTGTGGTTAGGAGAGCTGTCTTTAGGGACAGGATCTTCA
>rgn_462
TGCAGGCTGAAAAACAGCCTCCATCCTCTGCACAACAAATAAATGAAAGGCACAGTGTGTGGAGAACAAG
>rgn_463
TGCAGGACAGCAGGATGAGATGTGTCTGCTAATCAGGGTGAAGTGGAAACAGGGGAGCGAGCGCACGAGG
>rgn_464
TGCAGGCTTTCTATACCACACTAGAATGGCTTGAAACCAAGGCATTGGTAAAACTTCAGATATTACCACA
>rgn_465
TGCAGGGCCATAAACTCTTTGCAGTCAGAGGTCATCTCGCAGAGGATCTCTAAAAGCCTGATGACGACCA
>rgn_466
TGCAGGACCTCATTATAGCTAATCGTCCATCTGTCCATCCCACTCAGGCATCACTCGATTCCTCCGTCGT
>rgn_467
TGCAGGAAGCAGAGAAGACAATGAAGACGGAAAACAAGGGAAAGGAGAAGAAAGAAGAGGAGGAGAAAGA
>rgn_468
TGCAGGAGTAATGCATCTCTTTCTCTCTCTCTCTCTCTCTCTCTCTCTGTCTCTCTCTCTCTCACACACA
>rgn_469
TGCAGGAATTCCAGCACTGCGCTCGCAGGGCAGTTAGCAGGATCCCACAGGCGATCTCTACACCATAAGG
>rgn_470
TGCAGGAATTTTCGGTCTACCAATCGTACCTGAAATTCAGGCCGGCTAACTCTCACAGGATCTTGAGACG
>rgn_471
TGCAGGTAAAACATGATATTATGCACCACATCTTATTTGGACAGCTTTTCTTGAAGTGTCTAATCACAAA
>rgn_472
TGCAGGGTTCAGATCCAACCCTGATCCAACAATGCTTCAATTGTGTTTGTTCAGGGCTGGAGCTGAACTT
>rgn_473
TGCAGGTCCTGAGCCTGTTGATACAGGCACACTGAGATGAGCTTTTCATTATGTTTACTAAAAACTCTGT
>rgn_474
TGCAGGGCACAACCCAGTACTGGTGACCTTGCATGTAAGTCACTTGGTTCCACTTAGTTAGCCTGAAATA
>rgn_475
TGCAGGAGAGCCTGGAGGAGATGACAGCATTCTGTGCAGAAAGACGGGAGAAACGACTGATTATTACCTT
>rgn_476
TGCAGGAAGAGTATAACATCTGGAAAAGAACCCCATTAGAATGCAGTGACACTTCGCTAGGCTCCGCCCC
>rgn_477
TGCAGGCTAGTGCTCTGTAAACCTCGGCAAACTGAGTGCGGACATCGATTCTGCGAGAGCTGCATCACAG
>rgn_478
TGCAGGATAGATTCCCTGCTGGGCTAGCCCCCTCCACACTGAAGGTGTACGTGGCGGCCATAGCGGCCTA
>rgn_479
TGCAGGATCTCTGAACAGCTCAGCAGCGCCACCTGCAGGGAATCACTGAGAAGGGTAAGAGGGGATAGTC
>rgn_480
TGCAGGGGTTGTGTGTGTGTGTGTGTGTGTGTGTGAGAGACTGACCTGCAGGAAGGAAAGCACAACGTTA
>rgn_481
TGCAGGCGGAGCTCACGCGTCTGCAGATGGAGAACGAGGCGTCTAAAGAAGAGGTGAAGGAGGTGCTGCA
>rgn_482
TGCAGGTTGAATTAGCACTTGTCAGAAAGCTGTTTGGGAGACTACGAACCTGTTAAACAGAGGAAAACAG
>rgn_483
TGCAGGGCGCGCCGTAACTCATTGATGTCCAAACTCCAGCAGTTATCTTCATCCAAATAGTAACTGATTT
>rgn_484
TGCAGGTGCTGCTGGGTAATTTACCGCTCAGAGGGACAGTAAAGTCTAAAGCCTGGAGCAGAGGAGTCAC
>rgn_485
TGCAGGTGCTGCTGGGTAATTTACCGCTCAGAGTGACAGTGAAGTCTAAAGCCTGGAGCAGAGGAGTCAC
>rgn_486
TGCAGGAGAAGTGTGTGTTACCTGTAGGCACTCCTTGACTCTGTAGCTCTTGTTCTCGCCGGTCCAGCTC
>rgn_487
TGCAGGAAACCTGGTGTGGCCTCAATTTATCATTTGCTTTCTAAATGCATTCATCACTGAGAAGCCATAC
>rgn_488
TGCAGGACACCTTGGATGCCCTGTTCAACATCATGATGGAACACTCTCAGACTGATGACTATGACATTTT
>rgn_489
TGCAGGACACTGTGTTTCAGTCCCATTTACACGTTACGTTGTTTTGAGGTCATATTATTTGACTGTGTGC
>rgn_490
TGCAGGACACCATGAAAAACATGCACAGCTTTTTTTTTTGTCAGAGACCATTGGGAATATCTCCTATACT
>rgn_491
TGCAGGGATGGAGTTCCCTGTAGATGTGTTGGTGTCTGGGAGACACGAGGACTTGGAAAGTTCAGCCCAG
>rgn_492
TGCAGGTCAGAACTGCATTTACTCTTTCCTCTGCTATGCCTCCTTCCTAATTGAAAGCTTTCCTGAAAAT
>rgn_493
TGCAGGAAAGGAGGACGAGGAGAGAGAGAAGCACTACGGCTCTGGGGCTCGAGGCTGAACTGAAGCAGAG
>rgn_494
TGCAGGCTGATATCGTCTCAGTAGCCATGTTTCGCTATTGTATTAGTTCTGTGCGGTTTTTCTATGACAG
>rgn_495
TGCAGGTGAGACCTCATCAGTGTTGTGCTCTCTAAGGGTGTCAAGTCATCTCTACGGTCCCTACACCCCA
>rgn_496
TGCAGGTCTGGATGTCGTTCAGGAGCTGAGTCAGTGAGCGCTCAGGAGTTGATTTGGAGATGTGAGAGTT
>rgn_497
TGCAGGTCCTCTACTCTCTTGATGGAAGCCAAAGCGATCATGAGCACTGTCTTCATGGACAAGAACTTAA
>rgn_498
TGCAGGCACTATTACAACCGAGAACTGTGTTCAGCAACAGCAGAGACTGGAGAATGAGACAGAGACAAAG
>rgn_499
TGCAGGGCTGTCATAAGCATACAGCACCTCGCCTGGATCAAAGAACTACAAACACACACGTAGTGGGAGT
>rgn_500
TGCAGGGATAACCACACGTACTGGGGTTAGGTAAAGTTCGGAAACATGCAAAATAGAATAAAGCAGTGGA
>rgn_501
TGCAGGAGAGAAACCTCTGCTAGATCAATATCTGCTTCACCTAGTGTCACTTGACAAGCTCTGGGAAATT
>rgn_502
TGCAGGCGCTACTTTTCGCAGGTACCAACAAGAAAAATGTTTCAATAATAACACTGACAGAGAGGAAGAC
>rgn_503
TGCAGGCTATATTTCAGTGTACAATATTTCCAGTGATGCAATAATGCACTATTTCCACTCTACCACGGAG
>rgn_504
TGCAGGTGGGTGACGCAGCGGGACTTTCAGTATTCATGGGTTACATTTTATAGTAGACATTTGATAAATT
>rgn_505
TGCAGGAAGCTACAAGCCTCAGACAGACATGACCATGCAGGATTAATGTTAACAGTTGTTATACTGTATA
>rgn_506
TGCAGGTGCACACACACACACACACACACACCCTCATCCTGCAGGCTGTGTTTGTGTGACACTTGTATTA
>rgn_507
TGCAGGACTATTTGCGGGATTCTCTCGCCATTTCCTGGATTTCCCCTGTGTGAAGAGGCCAGGACGGGGG
>rgn_508
TGCAGGGTCCTAAAGAGAGAAAGGTTTATGGTCAGCAAATGTACAAGCACACAGAGAGCATAACTGTATT
>rgn_509
TGCAGGTTAACACCTTTAAGCACCAAAACATCCTGTTGTGTAGGCATCTGGGGCTGCTTTTACTTGCGAC
>rgn_510
TGCAGGTTAACACCTTTAAGCACCAAAACATCCTGTTGTGTAGGCATCTGTGGCTGCTTTTACTTGCGAC
>rgn_511
TGCAGGTCACACTACACACACACAATCCATCAACACACATCCTGCAGATCACACTACACACACACCAATC
>rgn_512
TGCAGGTATATGACTGATAAGGGTCATGGGACCGAAACGCTGTAAATTTGTAAGTAGATAGTGTGCAGGA
>rgn_513
TGCAGGAGCAGCAAGTTGTAGATTAAATGTGATGAAGTAATGGTCTGAGATGTGTAGAGGTTTGACCAGG
>rgn_514
TGCAGGCTTTTTATCCTGTTTCTCCACGCCAATTACTGCAACAAGAGACAGGTGTTCGTCATTTGCACTT
>rgn_515
TGCAGGAGCTGTTTCATAATACAACAAAAGCTCTCTGACCTTCAATTTACTGCAGGCTCAAGGGCCATGG
>rgn_516
TGCAGGAACTGAGAGGAGAACAAGAGGAAGATCTCCACACCTGCATTCACTGAGATGGCTTTACCCAGAG
>rgn_517
TGCAGGTCCCATGGGTCCAATTGCACCACTGTCACCTTTTGAGCCCTGCATCGGAAATCAATCATAACAG
>rgn_518
TGCAGGTAGCAATCATAGAAGATAGTGCACAGTCCACAGCACAGAAAAATCACAGTACCCACCTGCAATT
>rgn_519
TGCAGGGTGGTGTCAGTGGATGGAGCTGCTGAATGGAGGTCTGTTAGAGCACAAGTGTTCAATTAAGGAA
>rgn_520
TGCAGGGTTTAGTTCCAACCCTGCTAAAACGCGTACATACCGTCCTTAATGCTGCCTTCTGAAGGCGTGA
>rgn_521
TGCAGGTTGGCCCTTTGCTGCCTATACATAGGAATTTGCAGTCCTGTGTGTTTTCTGTACCTCCGAGCAG
>rgn_522
TGCAGGATTTGAGCCGCTGTCGGGTTTGAGTGCTGAAGATCTCGTCACGCTCAGCATCATCCACCGCTAC
>rgn_523
TGCAGGACAGATACAACCTCACCTGAGCGCCAGAACACACACACACACACACACACTCTCTCTCACACAC
>rgn_524
TGCAGGACTTTATGCCGGAATTATTTTAAGCGTAAATTCATAAAACTTCAAAAAAGGTTCTGCCTCTGAA
>rgn_525
TGCAGGTCTACAATTTTGTTTCTGGTGTACTTTGACAGCTTTTTGGTCTTGGCCATAGCAGAGTTTGGAG
>rgn_526
TGCAGGACTCGGTTAGGAATGGGAGAAAGTTTCTGGCTATTTAGGAGAATATTAACACACTATCGTCAGA
>rgn_527
TGCAGGCAAGACACTGTTTACCAATTATTAAGGCAAAGAGATTATGAAATTATCCTCTTCACTGATAGCT
>rgn_528
TGCAGGATCAGTTTATAAGTGAGTTTACTGTATGTATGTATATATACACTAAAAAATCTTGATAGAGGGT
>rgn_529
TGCAGGGAGATGAGCAATCGCACTGCAACACTAGGTCAGGTCATTCCACTCATTCACATACTCAACCGAA
>rgn_530
TGCAGGCTGGTGGCGGTGGTGTAATGGTGTGGGGGATGTTGGCTTTCCTGTAGCTCAAACAGTAGAGTGT
>rgn_531
TGCAGGGTACAAAGCTCAGTAAGTAAGTAAGTAATTTTTATTTCTAGAGCAAAACTTCACAAAAAGTGCT
>rgn_532
TGCAGGAATTCCAGCACCGCGCTCGCAGGGCAGTTAACTGGATCCCACAGGAGATCTCTAAACCCTCAGA
>rgn_533
TGCAGGTTTTGTGCTCAAACACCCAAAGTGCGCACACATAAAGCCATCTCTCTGTCAGGTTTGGGTGAAG
>rgn_534
TGCAGGATATTTCAAATCCCAGACGATTTGCACTCCACACTTAATGGAAAAGCAAAGCAACGTTTCACAC
>rgn_535
TGCAGGATTAGCTCCAACCCTGATAAAACTGCCTATAGCTTTCTAGTAATCTTAAAACATTGATTAGCTG
>rgn_536
TGCAGGCCTTACTGCGCTTCCTCACCTTTAACAGTAGGGGGAGACAGAGTCAGCACAAACCTTCTGTTCA
>rgn_537
TGCAGGTTGAACCAGGTGTAGGCGAAGGCACGCACGTGCGGCAGCAGCGCCTCGATGAACGGATGGAATT
>rgn_538
TGCAGGATGAAAACAAAATCACTATCAAAAGCGTGATTGGGACGGGAGAGAAAAAATGTCAGCGGGAGTG
>rgn_539
TGCAGGTGGCGCTATGCCTGTAACTAAGCACTTGGCATGTAGATGTCTTCAGGTAAGGACTCTAATAAAA
>rgn_540
TGCAGGAGTTTATGCATTGATTAACACAGGATGTCACATGACCACCTTAAAAAAAATGGATCATTCGGTG
>rgn_541
TGCAGGGCTCGACATTAAGCCTGTTCACATGCTTGTCCTTCAGAAAAGTGAATCTGTCATTCTGAGTAAA
>rgn_542
TGCAGGACAGTGGCCCTCCAGGACCGAGTTTTGAGACCCCTGCTGTAGTTGTTTGGTGTTAAATTTCAAC
>rgn_543
TGCAGGTGATTTTGGGAGAGTATCGCTGGATGTCGTACGATCAGGTGTATAAAGACGTGAGGGCGTTCGG
>rgn_544
TGCAGGACAACCGGCGAATTGCACCCAAACTTTACTCCTGTCCAATTGTTTTTATGTATTATACATTTTA
>rgn_545
TGCAGGATTTAAATTTATATCCTACGTTATTCATATGGACCCAATTATGTTTGGATCTTGGGTGAACTTG
>rgn_546
TGCAGGTTTTTCTGTTGGCAGCCCATCTCTTTCTTATTTGAAGAGCACCGTTTCGGATTCAGTAGCCACA
>rgn_547
TGCAGGTAGGAGGAGGACAGGATTATTAAATGACCACAATTGACACACACACACACACTATATACACACA
>rgn_548
TGCAGGATTGGAATGACATAAAGGTGAGTAAATGAATTGATGTATGAAATTGGCTTAAAGGGGCTATTTG
>rgn_549
TGCAGGAAAATGCTAATATAATATTTTGTGGAGGCAGGCCATAGTTTTTTTTTTTTTTTGGGTGAGATCT
>rgn_550
TGCAGGAACAGATACTGTCAGAACCCTCTCTCTGTCGCTCTCTCTCTCTCTCTCTCACACACACACACAC
>rgn_551
TGCAGGTCGCTCTCATCAGCCGCCCGACCGTCTGAGAGAACCACGTCCCCTCTCCAGACGATCGGCGAGC
>rgn_552
TGCAGGCTTGTGGCATGCTGTTGTGGAAATTGTTGTCTAAAAGTTACTCCTGTTTTTTCAGGCATTTGCT
>rgn_553
TGCAGGCCACCGACGGGAGCGCGCAGATGAGATGCGAAACGCGTCTGAGTGGGTTTTGCAGGAATGCTAG
>rgn_554
TGCAGGTTGACCAGCTGCCCCTGCGGATCACAGAAACCCCACCTGACGGACACCTTCGCCTTCAGCTCGG
>rgn_555
TGCAGGTGAGCCAGTCTGTGAAGAGAGAGCTGGAGTTCCTGTTGCTCTTAGAGGAACTTGAGGATGTCCC
>rgn_556
TGCAGGCCTCACTTCTGTCCAGTCACAGCGGTCAACACACACCACTGTCTATAGGTCTGTGTTAGAGAAG
>rgn_557
TGCAGGCTACCCGCAAACCAGCACTCCTGTTATACAGGTTGGATGCCAATACTTTAATCATTATTCTCAC
>rgn_558
TGCAGGCGGCAGACAGTGACCAGCACCCCCTGCTGGATAGAGCTGCATCTCAACGGCCCCCTGCAATGGC
>rgn_559
TGCAGGAGCTCCATGCCGCTTTCTGTGGTGGGAGACCACGCTCTGGCTCAACCTTTCAGGCCTCCCTGAC
>rgn_560
TGCAGGCCATGATTCGCACCTCACCCAACTCTCTAGTCACTATTCTTAATAATTCCCGCTCCAGCTCATC
>rgn_561
TGCAGGCCTGGATCATGTCCCATAATGCAGTGCTGCTCTTGCAGTAACAATAAGAGCTAATACCACTGAT
>rgn_562
TGCAGGCTGCTGGGCCTATACTGCCTGGCACGTCAGCTCTACCACCTGACACACCCTTGAAATGTCTGCT
>rgn_563
TGCAGGAAACTCACATAGTCCTGCACCAGGCAGCCAAAGTAAGTCCCTTTATCCCTGGACTGCTCAACGA
>rgn_564
TGCAGGGTCCAGTCTTAGATGTGTGAGGAATGTCAAATAATGCTGGCCATGAAGATCAGAAGGCGAATAG
>rgn_565
TGCAGGTAGTGGGTTTGCTGAGAAAGAAAAATATTTCATTGGGTTAGATTGGCTAATGATGGTTGTGTTG
>rgn_566
TGCAGGAAGCCAGTGGCCATCAGGTCCTCAAAGCTCATATAGTCAGGATTGCAGTTTTGAGAACAACACC
>rgn_567
TGCAGGAAGGCCTCAGGAGACATCGTGCCAGGCTTCAGAGTCTTGATGGCCACGCGTGTCGTGCCATTCC
>rgn_568
TGCAGGCGGATCATGAACCCAGAGAACAGATCATGTCTTTGGGACATTGCCACACGTGCGTGTCAGACGT
>rgn_569
TGCAGGTTCTTTGCTTTTCATTAAGCGCAAGACTATTGCGGTGCAATTTCTGAACGAATTGCTGTAAACA
>rgn_570
TGCAGGAATCTCAAACTCAACTGCAGCACACACAGGGCGCTTTAACTGAACAACACAGTCGTGTTCACCG
>rgn_571
TGCAGGGGAAAGACAGCTACAGAGACAGATCATGGAACAGCAGAGAGAGATAAAGAAACTGAAACTGGAG
>rgn_572
TGCAGGAGGCCCTGAAGGAGAAGCAGCAGCACATCACTCAGGCATCACTCGATTCCTCCGTCGTATGCCG
>rgn_573
TGCAGGGGAGAGCGGGGCACAACCTAACGCGGGGTTAGTTGTAACACACATCACATGGTTTAAAACTTTC
>rgn_574
TGCAGGCTCTGCGCCCCCTCGATGACCTGCTGCTGTCTCTTCTCGAGGTTGGACAGGGCGCTGAGATTGT
>rgn_575
TGCAGGAGGTACGGCTCGTACTCAGTGCCTTGTCTAAACTCATCCACTATTGAAGGGAGAACACAGAAGA
>rgn_576
TGCAGGACAGGCCCGCGGGACAGGAGGAGCCGCTGGACCTCACGCTGGAGCACCTGAGCAACAGGTGAGA
>rgn_577
TGCAGGGTTTGAGATAAGATTGCACAGTGCAAATAAGAACGCAGTGTTAACATGATTGTAGAACTGTTTT
>rgn_578
TGCAGGTCGACGTGGAGAACGACAGTTCTCCGCCGAGCTCTGCAGCAGGTGTTCTTCAGGACGGGCAGGA
>rgn_579
TGCAGGGTGAGGAACAGCACCAAACACTGCACATTCAGACATATCAACACAAAGTATCTATGCATCTACA
>rgn_580
TGCAGGGGGAAGTTCATGTTCAATCCAGAGACTTCCTTGGACAGCTGTGGAAAGATTTAGTACATTAAAG
>rgn_581
TGCAGGTCAGGTCCTATAACGTAATGCCACACGCACAGTTCATGTTGGCCAGGTAAAGGGCAGTGGTGCC
>rgn_582
TGCAGGAAGAGACAGAGAAATCATCAGACGTTGTGGGGAGAATCTTTGAGTCACTCGGGGTCAAGTTAAT
>rgn_583
TGCAGGGATATCGGATCTCTCTCTTCCCTCCGCAGAGCTAAAGTTACAGCGACTAGATTCTCATTCCAGG
>rgn_584
TGCAGGTATTTTTGGTTGATGAAGCGTGCCTGGAGTTTGGGCCGGCTAATTCTCACGTGTTCCTGAGACC
>rgn_585
TGCAGGAACACACAGAGGCGGGCAGGAGTCTAATGAAGCTCAGATTTTACCCAAACAACTACTGACAGTC
>rgn_586
TGCAGGTCGCTGAAAAACGAAGGTTTCCTTCTCACCGTACGATTAGTACCAGCACCACTTAAAAATCTCT
>rgn_587
TGCAGGGGTACTCAGATGGGTAATGCTCGTACAGCCGGTCCAGCAGAGACACGTGCAGATTCCTCTCCCG
>rgn_588
TGCAGGCTGACGGGCTGAAGGACGGGCATCTGCGTGAGGTTGCGATACTCCAGCAGTCGGCAGCTCAGCG
>rgn_589
TGCAGGTTTGCACATATAGTTACATATTAAACCTGGTTTAATTATGACTTCTTGTTTTGTTTGCGGTGTA
>rgn_590
TGCAGGTACGACAGTGGGATTTTGGTTTGCTTTTCAAAAAGTTTCTAAGGGTTCAGCAAGTGCATTTTAA
>rgn_591
TGCAGGAGCTGCACTGACAGGACACACAGTGACTTTGACCTGTGGCATGGATCCGTCCACTGGACACTGG
>rgn_592
TGCAGGAGCTGCACTGACAGGAAACACAGTGACTTTGACCTGTGGCATGGATCCGTCCACTGGACACTGG
>rgn_593
TGCAGGGAAGAGAGAATGAGAGCGAGGCCTCTGAATGCTGAGAAGGTGGAGAAGGGGTGTGTGAGAGCAA
>rgn_594
TGCAGGGGTAGAAATGAAACACAGTGTCTATGTTTTGCACCATAGTGCAAAACAAACATATAGGCCTACT
>rgn_595
TGCAGGTAACGCCCAAAACACACCCATGACTCATTAAGAGACTAGGGACAATGCTTTTGGACCATGCACC
>rgn_596
TGCAGGACCAGGCTTTTGAAATGAGTGGAGTGTCAAAAAACAAGAAACCAATCTTCTTTAAAGCATGGTG
>rgn_597
TGCAGGTTTTAGTCAAATAAGTTCTGTCAAATATAAATATTATTATATTGTTACATAAATACTCAAAAAA
>rgn_598
TGCAGGTGGAATCTCAGGGGAATCAATGCTTAAAGTTGTTATCTAAGCTTAACTAGTTTTCCTCAAAGTT
>rgn_599
TGCAGGCCCAGCGGTGGAGGGCACAATACTTCACTACACCTGTCTGGAGGGGTTCATCCTGGTGGGCAGA
>rgn_600
TGCAGGCAGACATGGCTAATGACAAGATGTCTGTAACACAGTAGGATTTGAATGCATGATACAGAGAAAG
>rgn_601
TGCAGGACAGTGGAGCGGGATGTTGCCTGATAAAGACGGACCGAGTGGAGGCGGCGGGGTCCGGGACGGC
>rgn_602
TGCAGGCATTTTTGGTCAATGATTTGTCCTGATTTTGGGCTGGCATCATCTCACGTGATCCTGAGACCCT
>rgn_603
TGCAGGAAGAGCCACCGCCACCAGGGAATACCGTTTCCATGAAAGGCTGTACATGGTCTCAGCAATGCTT
>rgn_604
TGCAGGAATGAGTGGGAGCCCCCTGACAAGAAAGTAGACACCAGGAAGTACCGCGCCGAGCCCAAGAGCA
>rgn_605
TGCAGGGATGACTCCTCTATAGAAGGCTGGTCCCAAGTCTCACATTCCCTGTCCACAGCCACCAGCTGGG
>rgn_606
TGCAGGAATGTATCTGGAAGGCGACTTTACTCATTACTCACCAGTGTCCATTCGCCGACTCTTCTAGGAA
>rgn_607
TGCAGGGACAATGTACAGAGCTATTTCTGTTATAATTATCTGAGGAGGACACTTTGTTAGTTATGTATTC
>rgn_608
TGCAGGAAAAGTAAGTCAGCAACATTTTCCTGGCTTAAGGGGAACACAAATATTTGGAGAGAATATTTTG
>rgn_609
TGCAGGCTCTGGAAGAACTCTTATTGATTTATCAGTGCTGTATTGATTGAAGATCCAAATCTAAAATGTA
>rgn_610
TGCAGGCCATAATACCTTAATTCAGTCCATCATCACTTTCAGTCAGGTTCATCTAGGAAGCACTTTTTGA
>rgn_611
TGCAGGGGTGCTGTTATCCTCCCCCCTGCCCCAGACACTGTGGGATGCTGGCCAAAAAGGAATGATTAAC
>rgn_612
TGCAGGAGGGCAGCTTTCTTTATTGGTGTGGCTATTTTTACAGCCCCTGACTGGTAAAATGAGAAAAAAA
>rgn_613
TGCAGGCAAGGAAATTAATCTCTTTTTCTCACGCTGTGACACACACTCATAGCTGACACAGAGACACTAG
>rgn_614
TGCAGGACATAGGTAATGTCGAGTACAGGAGCCTGTCTTGGACCGACTTGTAACGTCCAGGAGACATTGC
>rgn_615
TGCAGGATCTCATCCATTAAAAAAAAAAAATAGGCGACATCTCTGGCTGCAAGTTATTAAACGGGCGTGT
>rgn_616
TGCAGGCTGACAGTGATCCAGGCTAATGGGCGAGTCTGTGTACTCTGTAGTGTGGGGAGTGGATTAGAGA
>rgn_617
TGCAGGGGTCATAATGCCTGATGGTGTGTGTATATATACACTCTAAATAAGTATTTTTCAATGTTAATAA
>rgn_618
TGCAGGAATTATGTTTATTGCAGGACCAAGTTCATTCACCTAGAAAGTATATCAATCACCTCATGGGTGA
>rgn_619
TGCAGGAATGAACGAACGAATGAACATTTTTAATTTAGTCCAACATTTATTTTTAAATGACTTTCATTTA
>rgn_620
TGCAGGATGAAGCAACACAAGCTGTTCGACACAGTCATCCCTCTTTCCATCACAGGGAGCATCAACCAGC
>rgn_621
TGCAGGCAAGAGAGGGATATGAGGGTAATGGGGGAGGTGTCATTCTAGAGCAGTGGTTCCCAAACTTTTT
>rgn_622
TGCAGGAGCACCTCTGTGGCCTGTGGAACAGGAAAGAGCAGGAGGAGGTAAGAAACAGATGTAATTGGAC
>rgn_623
TGCAGGGTATTAGTATGAAATTAAGTGGAAGTTTACAAGACCACTGTGTCGATACAGGATTTGAGGATAA
>rgn_624
TGCAGGAATCCAGTTCAGTTATGGATTGAAAGCCACACGACTTATCAGTTTATAGTTCAAGCTTGAGGAA
>rgn_625
TGCAGGAATCCAGTTCAGTTATGGGTTGAAAGCCACACGACTTGTCAGTTTATAGTTCAAGCTTGAGGAA
>rgn_626
TGCAGGAAAATGCTAATATAATATTTTGTGGAGGCAGGCCATAGTTTTTTTTTTTTTTTTGGGTGAGATC
>rgn_627
TGCAGGCGAAAATGCCTTGTTGATGCTAGCGGTCAGAGGAGAATGGGCCGACTGATTCAAGCTGATAGAA
>rgn_628
TGCAGGGGAAAGACAGCTACAGAGACAGATCATGGAACAGCAGAGAGAGAAAAAGAAACTGGAAATGGAG
>rgn_629
TGCAGGAAGACTCAGTTCTCATTAATATTCAACAAGCTAAACAGCTAGCCAATGGGAGCCTGGCTATCAG
>rgn_630
TGCAGGGTTCAGATCCTCTAAACTCTAGTCAAACACACTTCAACCAGCAAATCATGACTCATAAGAATCA
>rgn_631
TGCAGGCGAGTGTAACCACCTGAAAGAAAAAAGGAGAAAGAAGTTGAATTATATGAACATGACTAAAGGC
>rgn_632
TGCAGGAACTCCAGCACCGTGCTCGCAGGGCAGTTAACTGGATCCCAACGGCGATCTTGACACCATGAGG
>rgn_633
TGCAGGTCTCGGTCAAACTGAGCCTTCATGGCCTGCATGTTGACCTCCAGGCGCAGTTTGGCATCTTCCG
>rgn_634
TGCAGGTGCATTTGACAAACTGTATTGTTGGAAATTTGTGAATTTAGTTTTTTAAGTTTTTAAAGGTTAA
>rgn_635
TGCAGGATATGGCTCGACCGCTGAAGCAGTGGCTCTATAAGCACAGGGACAACCCTTACCCCACCAAAAC
>rgn_636
TGCAGGAGGACACAACGTCCATGCATACATAAAGGACCTAGACTTTTACATGCAAACTGTCGCCCACGCA
>rgn_637
TGCAGGATGGCTTGGATCGAAGGCTGTCTCCCTCCACTATCAAAGTGTACGTCGCAGCTATAGAGGCGTA
>rgn_638
TGCAGGCATTTTCGGTTGATGATTCATGCCTGGAATTTGGGCCTGGTAACTCTCATGTAATCCTGAGACC
>rgn_639
TGCAGGGTTCCCTTCTTGTCCTCTGATTGGATAACATAAGCTGGTATTAATGAATGACTGATGACAGACT
>rgn_640
TGCAGGTTGGTACCACTTTTTGATTGGTACAAAGTTACAATCTAAATATCTTTTATAATTCCAAAAGACA
>rgn_641
TGCAGGGTTGCAAAAACGTATGACAGACACATCTTCCTACCACACAAAACCAACAAGATTTAATGTAAGC
>rgn_642
TGCAGGATCCAGTTAACTGCCCTGTTAACATGGTGCTGGACTTCTTGCAGGAGAATTCTCCACTGGATTA
>rgn_643
TGCAGGATCCAGTTAACTGCCCTGTTATCATGGTGCTGGACTTCTTGCAGGAGAATTCTCCGCTGGATTA
>rgn_644
TGCAGGCTCTGGGCACCTGCCAGGGCAACATGGCCGGTGATTTAATACACCCCCTACAGCTAACATTGAT
>rgn_645
TGCAGGCCTTGCCCATAACACCAACTTGCCTGGGGTTTGCCCCTGGGGGAGTTAGACCAAGCTATGTGCC
>rgn_646
TGCAGGAGTGCGAGGAATATGTGGCACGGGCCGGTGAGTGAGGATAATGCAGGTCCTTCATATGGTCCTT
>rgn_647
TGCAGGAAGGTGCGCTTTGTGTGCGGAACAGACACCGACGCCTCCCTTCATCTGTTTCTCCTCCCCCAAC
>rgn_648
TGCAGGGGGCGCTGTCACGAGGCCACCCGCGGACTGGGTTGGAGTGTGTGTGTGTGTGTGAGAGAGACCT
>rgn_649
TGCAGGTACCCTACCCTCTTGATAGAGTCTTCATAGACAGAATCTTTAGCTCTGCCAACTGCAGAGGATC
>rgn_650
TGCAGGAAGAGCCACAGCCAGCAGGGAATACCGTTTCCATGAAAGGCTGTACATGGTCTGCAGCAATGCT
>rgn_651
TGCAGGAATGGACTCAGAAGCTCTTAATGGCTCTGATAATACTGGAGCTGTCAGGCTCGGGACAGGTGAG
>rgn_652
TGCAGGAATGGACTCAGAAGCTCTTAATGGCTCTGATAATACTGGAGCTGTCAGGCTCGGGACAGGCGAG
>rgn_653
TGCAGGCCAACCTCAACCACCTCAAGGTCTGTCTGCTCTCAACCGCTTCGTTATATCAAATATTCACAAT
>rgn_654
TGCAGGATTCAGGAGTGAAGCTGCTCTCGAATGGACTGAAGACTCCAAACTGTCAGCTGGAAATACTGAG
>rgn_655
TGCAGGAAGTAGCCATGTGTTCTTCTGCCGTCTCTGCTTCAAGGTTCGATGTGATGTGCATTCAGAGATG
>rgn_656
TGCAGGACAGGCATCCCAAAATAAACATCCAAATCTACTGAAGCTTGGTTCAAGGATCAGTCGTAGAATG
>rgn_657
TGCAGGTAGACCTGCACCCATGACTCCACATTCCCTTTCATCACCTCCACCTGAGAAACACAGTGTGTTT
>rgn_658
TGCAGGTAATTCACGTATTGCAACCAAACCAGAAGTATATCTACAGCTGTACGTTTCTACGTCAAAGTAC
>rgn_659
TGCAGGGCTTTAATGGGTGTGCGACTTTTACTTTCCATTCGATGGGAGTGGGCAGGCAGAGGTGCGCGAC
>rgn_660
TGCAGGCATTTTCGGTTGATGAAGTGTGTCTGGAGTTCGGGCCTGCTAACTTTCACATGATCCTGAGACC
>rgn_661
TGCAGGATGCTGGAGTCATCTGCAGTGGTGAGTGCCAACCAAATATATATAAATGTATCTGTGTGTGTGT
>rgn_662
TGCAGGATGCTGGAGTCATCTGCAGTGGGGAGTGCCAACCAAATATATATAAATGTATCTGTGTGTGTGT
>rgn_663
TGCAGGGGTCTGCGGTGGCTTCAAGGTACAAAAGACACTCTGTGTTTGTGTGTCTGGTGTCAGGTGACAA
>rgn_664
TGCAGGATCTGTCTCTGCTTCTGCGGCTCTTCTATAAATAATGTAACTTCTTTCTGACATAAATGCTACA
>rgn_665
TGCAGGCTCATTTGACTGCTTTCAAAAGTGGGCCATTTGTCGAAATGAGAGACCCATTTCCTCTGCATAT
>rgn_666
TGCAGGGAAGGACGATTCCACTGGCATCTGAAGATCCATTTTCCTCAGAGCAATGCGGTTTATTCAGAGA
>rgn_667
TGCAGGAAAAATACAAATCATTTCTAGGTCATTGTTTTTAGTGTTGCATGTAGAGTTAAAGAATATTGCT
>rgn_668
TGCAGGTTTGGACTATATGGACCTGTGATATACTGCTCCGAAGGGAGGTGACTTCACCCCACCCTGTTCC
>rgn_669
TGCAGGACATCTCTATGTGGTATGCACTGTAACTGTATATATAAATTAACTAAAAAAGCTGAGCAAAGCG
>rgn_670
TGCAGGATGAGGGTAGATAGCATTGAATGGGTAAGATGACTCATATGCAGAGATGCTGGCCACAATTCAC
>rgn_671
TGCAGGAGCTGTGAGAAAGCCGCCGTCTGTGTGCGTACGGCGGGAGGAAGTCCTGCAGCAGGCGCACACA
>rgn_672
TGCAGGACTAGAGTTAGACTAATTGTTTTGCTCTCTGCAAAGTGGCACAGTTATGGTCTCGCTCTGTTTA
>rgn_673
TGCAGGTGAAAAGGAATGACTACATTCATGCACTGGTAACCTACTTCAACATAGAGTTCACTCGCTGCCA
>rgn_674
TGCAGGAATTCACAAGCACACATATAAGTCAGAGACACACATTCATCAGCACACGTCCTTGTGCTGGTGC
>rgn_675
TGCAGGTTTCAGCGTTTTCCACTTGGGACAAAGAGCTGCACAAGATTGTGTTTGACCCTCGATATTTGCT
>rgn_676
TGCAGGTGAATTCTTTTCTATGCAACAGTCCTTTTAAGGTATCTTTGCACATTTAGTAAGAAAAAAAACA
>rgn_677
TGCAGGTCTGAAAGACAGATGAATACTCGATTTAGTTTTTATTTTTTCAGGAAAAAACATGAACAAGAAC
>rgn_678
TGCAGGGTGCCAGTCTCCACCGGGGCTATTTGGAGCCTGATAAAAGCGGCAGTGCACACTGGAATTAGCC
>rgn_679
TGCAGGACTGATTCTTCATTTCCTGCAATTTTTCCTCTCCACATAGAATGTCCTGTTGATTTCCAATGCA
>rgn_680
TGCAGGCTACTCCTGACATTACTCATGCCTATAAAGACAAGTGGATCAAAATGTATGTTACTGACCACAA
>rgn_681
TGCAGGGAAAACAGTCAATCGTGCGCACGAGTTAGCAAATCACGGTTATCATGCACACAATTTAGCCTAC
>rgn_682
TGCAGGTTCAGGAGGTCTCCCAGTGTTTGTGAAGATGACCCAGCGCTCAATGAAAGAGGCCTTGTCTACA
>rgn_683
TGCAGGAACTGCTGTGAGAAGAAGATGGTGCTCAGAAATCGACACGCTTCAGAAGTGTTATCAGAACTCC
>rgn_684
TGCAGGCTTCTGTCCAATCTCAGCAGGTTGCTACAGTAAGCAGAACGTTATATTGGGGGGTTTTATTAAA
>rgn_685
TGCAGGCTGCCAACTGGCTTGACTGATGTTAGGGCTAGCAGCAGGGCAGTCTTAAGCAAAAGAGGTCGGG
>rgn_686
TGCAGGCCCAGGCGGCATCTATCCCTCAACAGGGGGAGGTGATGGAAAAGGTGTCCGAGAAACAAGTCGG
>rgn_687
TGCAGGCACTTCAAGGGTTACTTCAGCGATTGAGCATTAAGCTTTGTATCAGTAGAAATCAGGTAGTATA
>rgn_688
TGCAGGGTCAGTAACCCGTGTGTGTGTGTGTGTGTGTGTGTGTGTGTGTGTGTGTGCAGGTGAGCAGTTT
>rgn_689
TGCAGGAAAACACTGATGTACCTCATGTAACACGCGCATGTGTGTGTGTGTGTGTGTGTGTGTGTGTGTG
>rgn_690
TGCAGGGCTGTTTGGAGGGGGAACAAGGTTTGTGTCCAAATGGTATTTTAATTACTGCACTGAAACTAAG
>rgn_691
TGCAGGGGGCGCGCGGTGGCCCAGAGACACCGAGCATAGACAGTAAAAGAAGGTTCATATCCAACGGCGT
>rgn_692
TGCAGGAAGTCCTGATCAAAAAACGTTATTTCCGCCTCCCTACACGTGTTTCCAGTGTGATTATTTGGCC
>rgn_693
TGCAGGCCTCGGTTGTAATGAGTGGTTATTTCAGTCAAAGTTGCTCTTTTATCAGCTTGAATCAGTCGGC
>rgn_694
TGCAGGCCGCTGGAGGGCAGCATCAGCGCCGAGAGCGTCTTCTGAGGATCACTGCGACTCAGAGCCTGGT
>rgn_695
TGCAGGTGGAGAAAGAGAGGCTGCAGCTTCATAAAGATGGACAACAGATGGCGCTGCACTCGTGAAACAC
>rgn_696
TGCAGGGTTTAGCTCCATCCCTACTAAGCCAACACAGTATAAATCTCATGGCTCCCAGCATGCATTGCAG
>rgn_697
TGCAGGAGTACCTGAGATTCTCAAGAAGAGTTTACACAGCTGTTCGGTTAAAGGGGGGAATGAAGTCTTT
>rgn_698
TGCAGGCATTTAACGGGGTCCTGGTTGGGCATCGCTCCGGCCTCTAGTAAAACTCTGGTGGAGGCGACGT
>rgn_699
TGCAGGGAAAAATCATCTAGTATCAACTAGGATTGGCTAGATAACTCTCTCTAGCGGTACCTGTCGCTGA
>rgn_700
TGCAGGGTGATTTATTCCTGTGAGTTTATCATCATTACTCCAGTCTTCAGTGTCACATGATCCTCCACTA
>rgn_701
TGCAGGCGGGTCAGGCCGGGCTAGGAGACACCGACGACTCTCAAGGGCTCTTCTTCCTGTCTCCTCTCTT
>rgn_702
TGCAGGCTGGGAGGTGGGGGTGGGGGGCAGAGCATTCCCTTGCTGTGCTGATATGCCGTGGGCCGGGTGC
>rgn_703
TGCAGGCATTTTTGGTCGACGAATCGTGCCTGGAATTTGGGCCTGGTAACTCTCACGTAATCCTAAGACC
>rgn_704
TGCAGGTATAAGTTCCACAACTCTCGCTGGATGGTGGCAGGAAAGGCTGACCCCGAAATGCCAAAACGGA
>rgn_705
TGCAGGGCTGATTGGTGTAGCAACGGGTGGGCTGCCTGGAGCCGGGGCAGGAGTGGAGGGCATTGTGGCT
>rgn_706
TGCAGGAGGTAAAATGTAACGTATTATACAGAAATCTGATAAGGAATCCACAAAGATCTGAAGAATCTCA
>rgn_707
TGCAGGCTGTTCTAAGTCATCATGGGTGGTACATCGAATTTGTACGATATATGTATATATATATTTATCA
>rgn_708
TGCAGGCCTAGTTCACTACTTTATAATTATTTGATGCACTGAATATTGCTTTCGTTTGTGTTTGCAGTAG
>rgn_709
TGCAGGGTTGATGGTCACCAGGGATGCTTTTTTGTTTTAGGCAATTTGCTAGTTCCAAGATGTCATCTCC
>rgn_710
TGCAGGGGATGCCTGTAGAAGTACTGCGATATCCTAAGGGAGTTCTTCATGGAAAAGAGGGAATTTAGTG
>rgn_711
TGCAGGCCATCGGCCGCACGGAGCTCATCATGCGTGTGCTGGGACAGGTGTACCACCTGGGCTGCTTCAG
>rgn_712
TGCAGGTTATAAAACCTTGCGAATGTATTTGGTGTCGCCCAGCCTGCAGCTCTGCAGATGTCTGTTAGCG
>rgn_713
TGCAGGTAGAAAACTCGTCAGTCGGTTAATGTGAGCTGTTCATATTGATGCCGTTTCACGGTTTCCTTCA
>rgn_714
TGCAGGCATCACCGACAGGCCTCTTCTGTCTTCTGTCAGGCCTCAGTTCCAGCCTGCTGTTCCATACACA
>rgn_715
TGCAGGAATCCAGTTCAGTTATGGATTGAAAGCCACACGACTTATCAGTTTATAGTTCAAGTTTGAGAAT
>rgn_716
TGCAGGGCCACAACTCTGCACTGCAATCCTAATCACACCTGATCCAGCTAATCAAGGTCTTCAGGTTTGC
>rgn_717
TGCAGGTTCATTTTTAGGCGTTGATAACTATGGTTGATAATAGTGTTGCCATAGAAACGCATTGTTCCCA
>rgn_718
TGCAGGAGAACAACCCTGGAGGCCGGTCAGATCAGATGCCATCCGCTGGACACCCGAGTGCGCCGGTTAA
>rgn_719
TGCAGGCAGATCAAACCCCATCTCGAATCGTACATAGTCCTGCTTATTATCATTTTTGATTATGGGAAAG
>rgn_720
TGCAGGTCACTGGCAGTCAAATGAGGGTTGCTCTGAATAAAGTTGGGCTTTGTGTGTGTCCAGCTTCCCA
>rgn_721
TGCAGGATGCATTCTGCCTTGATGTGGGTTCAAAGGATCGTCATCATCGTCATCATCATCAGAAACAGCA
>rgn_722
TGCAGGAACTGGGCTGGATCCTTTTTCTACACAGAACAAGAGAAATGTGTTCCTTCATTCAAAAGCCTCT
>rgn_723
TGCAGGAAGAGCCACAGCCACCAGGGAATACCGTTTCCATGAAAGGCTGTACATGGTCTGCAATGCTTAG
>rgn_724
TGCAGGAATGCGATCTGAGCCTGCAACAAACCGTGGAAACCATCACGCACTGATGCTTCAGAAACACAAC
>rgn_725
TGCAGGGATGGAGTAACAGAGGTTGAGCAGGAGAACCGAGCGTAATCAGGTGGGATTACCCAGAGACTGT
>rgn_726
TGCAGGTAATTCTGAAACAAAAGAATTCTGATGAGAAACAAAAACCAAATCAGATGTAAATGCACGCATA
>rgn_727
TGCAGGATTTCTTGTAGAAAGATTTAAATGCAAAAGAAAAGGCACAAGAGTTGGCTGTTTTTGTCATGTT
>rgn_728
TGCAGGGTCTGAGCGATGGAGAAGTGGGCCCAGATCTGCCTGCATGCGTAAACATGGGTTCAAAGCTCAG
>rgn_729
TGCAGGGACGCGCCGTGACCCCCTCTCTCTCTCTCTCTCTCTCTCTGTCTGACAGCTGTGCGGCTCTGAG
>rgn_730
TGCAGGTCTGGCAAACCTTGCACTCGGGACACTGCCAGCCTGACCGCTGAAGTGGTGTAGCACTGATTTC
>rgn_731
TGCAGGAAATTCAATTTAAGCCAAGTATTTACCTACATATAATTCATTGAAAACGTATACTTTGTCATTA
>rgn_732
TGCAGGAAGGCAGACAAGACAACACAGAAAATTAACAAATACGATCGGAACAAAAATGTTTTATCAGCTT
>rgn_733
TGCAGGCGAGTGCTGGGTATGATAATTTGATGTAGAGCATCACATGTTTTGAGAACGTCCATTTAATTGA
>rgn_734
TGCAGGAGGGCCAGGGGCCTCCACATACAGGTACAAACCCGTAGGTTCAGGGGTCGCAACCTATGGTAAT
>rgn_735
TGCAGGAGACAACTCCTGAGTTATGTCCTTTCACAAATATATACCCTAGCTGCTTTCCCAAGATGGTAAT
>rgn_736
TGCAGGTAATTAACTCAAAACATGATGTTCTCCTAGACCGCAGACAAAAACCTACATATAAAGGGATTGT
>rgn_737
TGCAGGTGTGTGGCGTCACCAGTAGGGGGCGCACAGAGCCCAAATTCCCCCCGACATCTGGAATGTGATC
>rgn_738
TGCAGGGTCCAGCTGGAGTGTAGGTGCTCTGTTCTCCAGCGGATAATCGGTGTTGGTACTCCAGTCACCT
>rgn_739
TGCAGGGTGTTAATTGAAAAACGCAAACAAATGGAGAACCATGGTAATGATGAGGGTTCAAATAAAGGGT
>rgn_740
TGCAGGAAGTTAGAAATTTTACTTTAAAACGTTTAAAAAATATGGATATTTTCTTACACAAACGCATTGA
>rgn_741
TGCAGGCGAACCACTGTAGGTGGCACACTCTTTACAATAGCATCATCTAGCTTAATGAAATTTGTGTGAA
>rgn_742
TGCAGGACACACACACACACACGTCAGCCATGGCACGCTATCCCCGCTCCTGTGATGATGTAGTGTTTTT
>rgn_743
TGCAGGATTTTCTCATTGAAGTAAATGCGGCCTATTAATACCCATCCCCAAAACATCGTCATTATACAAC
>rgn_744
TGCAGGAATGGGGACGTGTCTCGGGTAAAGAGGCTGGTGGATACGGTCAATGTAAACGCTAAGGACATGG
>rgn_745
TGCAGGGTTTAGTTCCAGCCCAGTTTCACCCTTATGTGAATGTAACAAGTGTCCAAATTGATAAAAGAGT
>rgn_746
TGCAGGAACCCTGGGTGAGAATACTTATTTCTCTGAATAAATATGAAATGGATGTGTGTGGTTTACATCA
>rgn_747
TGCAGGCAAACTCAAGAAATGATCTAAAACGCATCTGTGCCCTGGCGACTGGAAGTAACTAGTAAGGTAA
>rgn_748
TGCAGGTGAAATTGGAATAGTGTACCTTCTGTTTGAGTTGGAGAACAGTCATCTTCATCTGATGGAAGTC
>rgn_749
TGCAGGTGGAGTATCTGATGTGTTCACTCAAAGACCTCTGCAGAAGCTGCAGACGCATGGACCTTGGCAT
>rgn_750
TGCAGGCCTCAATCTTGACCAGGACCGAGTTCAAACTGTGCTTCAGCTGCTTTGCCGATTCGATCTCTTG
>rgn_751
TGCAGGTCTACCAGGCCAAGGCGCTAAGGGATTTGCACGAGGGGAGTTCCGTCCCAGGGATAATGCAGGA
>rgn_752
TGCAGGTAAAACAAATCACATAACTATGTCATGTCAAAAAAGAGACAATTTCCTTTTGCTAACTTGTACC
>rgn_753
TGCAGGAACATTTATGTCCTGTCTTTTTTCTTCCTCTCTGGGGGATTTTCACAAAAAAAAAAAAAAAAAA
>rgn_754
TGCAGGGCCAAGGGCTTCCATCTCATGTTCTTTAGTAGGGCTGGGGCAGAGGTGAGCGTGCTCTGGGGAC
>rgn_755
TGCAGGTTCGCGAAGGTCCCGCTCCCTCGCGCTCCATCCGTCTCTCATTGTTCAATAGCGCGCGAGGGGA
>rgn_756
TGCAGGCTCTTTATCCTGTCTCTCCACGCCAATTACTGCAACAAGAGACAGGTGTTTGTCATTTGCACTT
>rgn_757
TGCAGGACAAGCAGATTGAAAAATGGATGGATAGGAGTTTTTAGAAAATACTGTACTTAAAAAATATATT
>rgn_758
TGCAGGGTTACACAATCATGTTTTGGTCTAGCAGAACTTCTCATTTTGCTCTGATTTACTGCTTCCTCTA
>rgn_759
TGCAGGAAAGCCCAAGACAACGGACTGAACTGAGGAAAATCCTTGGACATGAATGGTTTAAGGTACTGAG
>rgn_760
TGCAGGTGTACTGTGACATGACCACCGACGGCGGAGGCTGGATTGTGAGTGGGATTCCTTGTGAAATATC
>rgn_761
TGCAGGACCCCCTAGAAACAATAAGACAGAGATGCGAGCAGACGGCACATTGCATGCATGCACAAGAAAG
>rgn_762
TGCAGGTCCAGACAAAAAAGGACACCAGTTCTCTTGTGTCTGTCTTCATGGTGACAGGAAACCAAATGAG
>rgn_763
TGCAGGCGGTCGAGGTTCAGTTGGTTGGTTCCAGCCAGACCTTCTGCCAGTTTGGTTTTGTTGTGCGCGT
>rgn_764
TGCAGGCTGATGTGTACTGTGTGCATTTGATTACGTATGCTGAGAAAAACAGCTGAATTCAAAAGAATCT
>rgn_765
TGCAGGATATTTAGGAGTTAATTGATAGACGTGTGATAATCAATAAGTCTGGCATCTGTGTATTAGGGTT
>rgn_766
TGCAGGCATCAGCCATCCTAAATTAGACCAATGCTTCTTAATTGGCAAGTTTTGTAAGTGACACGCTGAG
>rgn_767
TGCAGGCCGGGATGGATCTACTGCTGCTGCTGGATCAATCCAGCCTTCAGTTGCACATTTCCAAAGCCTT
>rgn_768
TGCAGGTCGTGGATTCAGAGATGAGCCGCAGATTCGTGCAGTCCTGGGACTCCTGACCTCGGTCCTTGCC
>rgn_769
TGCAGGATTGGAGCGAAGGCTGTCTCCCTCTGCCCTCAAAATGTATGTTGCCACTATCGCCGCACATCAC
>rgn_770
TGCAGGTCATAAAGAACTTTATATTTCCAGCTCCAAAAAGGTCGAGTGCTATCCATTATGTCACTTTTTT
>rgn_771
TGCAGGGCACCGTACGGCTGCGCTTCACTGTAATTTGGATGCATTTTAAAGATCTAGACTTTTATTGCTG
>rgn_772
TGCAGGTGGAAATATTTCTGTGTCGAAATTCCCAATTGCATGGATTCCTATTGAACTGACTGGAGTTCGC
>rgn_773
TGCAGGGCTTGTGTCTGGATATCCCTGCGTCATCCACCTTTATAACAGCTGGATTCGCCAAATCTCTGAT
>rgn_774
TGCAGGATTAATGCTGATGCGTCTGTGTTTTCTTGTCCGGATCCGTCGACAAATTTTCTCTTTTAATCAC
>rgn_775
TGCAGGGCTCCTACGCCTCCCACCACGAGCTCCCGTTAACCCCTCCGGCCGACCCCACGTATCCATATGA
>rgn_776
TGCAGGGAAAGATCTTGGTTACAAACATTCTTCCAAATAGCTTCCTTTCTGAACTATCCCTTTAATGAAA
>rgn_777
TGCAGGAGCTCGGAGAGGCCGGGGCTCTGCAGGTACCTCAGGCGCAGGTCCTCCAGGTTCAGCCCCAGCA
>rgn_778
TGCAGGAATTACCTGAATTTCAATCACCTAGAAAAGGAGGTAAAAGAATAGAACAAAAATGTAGAAAGAA
>rgn_779
TGCAGGTAGAAAGCAATGACAAATGTTTAGGACATCATCACACTATTCAATGTAATGATGTTAAGGCCAT
>rgn_780
TGCAGGCATATTTAAACAGGGATGGGTTACACGTGTTAAGTGCTGTCCATTAACCTTGTCAAGACATGCA
>rgn_781
TGCAGGATGTGGACGAACGTTTGTTATTTTTATTTTGTTTTTTTCCCCTTTTGTTTTCTCTAGGCCACAG
>rgn_782
TGCAGGCTCGTGGATCTTCGCCAGGACAACCGACCCGTCTCTGACTATATGATCGAATTCCGGACATTGG
>rgn_783
TGCAGGCTCCAGGCGTGTCACTCACTGCAAAGGTAGGGCTCACACCAAACCATAAAGTGATAATTATTCA
>rgn_784
TGCAGGCTTGTGAACAGCCCTCTTTAGATGAGTGAATAGTGATGGCCTTCTCAGTCGCGCCAGCATTCTC
>rgn_785
TGCAGGGATAAAGCACATATTTAAATGTGAAGAATGGAGGAAGACAAACAGAGAAAGTGAGAATCTGGTA
>rgn_786
TGCAGGATTATAAACAAAAGACGTGAGGCATAGCATGCAAAGATGAGCGATTTATGCTAATTGTTTGCAC
>rgn_787
TGCAGGCATTTTCTGTCAGTGAAACACAAAATTCGGGCCTGCTTAATCACACATAATCTTAAGACCCAGG
>rgn_788
TGCAGGAGCTTATATAGTGTGTGTGTGTGCTGTGATAGACCTGAAGGAGCTTGTATAGTGTGTGTGTGCT
>rgn_789
TGCAGGCACAAGACTTGTTCTCATTATAATCAGTGGAGCTGTCTGCATGCTGTGATACTTCTTCAGTTGA
>rgn_790
TGCAGGTCTGGAGAATCCTCACTGTAAACTGGAGGAACTGGGGTAAGATCATTTCACCCATAAAGTCTCT
>rgn_791
TGCAGGAAATCTGACGCCAAAGCAGGTGAAGGCCTTTCAGAATGTGGAGCCGAAGGCACTGGGGGTGAGT
>rgn_792
TGCAGGCGCTCGAGGACATCATCAAGAAGTTCGCAGCGGTGCCGGAGCCCGAGTTCCCCGGTCATGTGAT
>rgn_793
TGCAGGTACCACCTAGACAGAAGATCAGGGTAACTTCACACCCATCACCTTTTGTGAAATGCTAACTTTT
>rgn_794
TGCAGGATGGAGTGAAATAATGCCCAATCCGTGCAAACCCCAACTTGAAATTCAAGCTCTGTAACACCAA
>rgn_795
TGCAGGGGGCGACACAACAACATGGATTTCAACACGGCTCATGCAGAAGATAATGCAAGTTCAGGTGAGG
>rgn_796
TGCAGGCGTCCCGTCTCGTTCCGGCTCCGTGTCACAGCCCAGAGCTTTCAGAACCGCTGAGTGAAACTCC
>rgn_797
TGCAGGCCGTCTGATTGGTCCATCGATTCCTGGCTAGGCAATGGGGTGTCAGTGTTGGGGTCAGTATCAC
>rgn_798
TGCAGGATATTTTTGGACCAACAGTCGCTAAATCTAAAAACCTACAAGATTTTTTGTTGCTGTTTGCATT
>rgn_799
TGCAGGTTATAACCCCTGTGACCCCCGTTCAACCCCTTGCACTCATATCTGCCTCCTGTCAGCGATTGGT
>rgn_800
TGCAGGGTGAGGCATGAGCTGGGTCTGGTTCTTTCCCATTTTCTAATTGTATATATTAGCGTTTAATTAA
>rgn_801
TGCAGGGCCCCCCAAAGCCGTTACCTGTCAGGGCCTGGACATACTGGTGAGGGTAGAGTCTAGGTCCCCT
>rgn_802
TGCAGGAAAGCAAGCCATCATTTTTCATGACCAGTGTGGGTTTTTGATATTTAATAATAATTTTATATGA
>rgn_803
TGCAGGCTCCATAAGAGCACGAGTCACTGGATTTCTCCAAAACGACAAGACGGACGCCATTAAAATGTGT
>rgn_804
TGCAGGTTATATATATAGTGCATTATATTCCAGAACATATTTAACTTTACCTTGTACGTATCTGATGTGT
>rgn_805
TGCAGGGCGTAGTGGGGGTGGAGGGCGGCACTTCACCACAGCCGCATCAATTAGCAGCATTTCAATATCT
>rgn_806
TGCAGGTCCCCGACCCTCTTCACCAAAGCCAAAGCCATCAGGAGCGCTGTCTTTAGCAACAGGAACTTAA
>rgn_807
TGCAGGCGCCTCCATCCGTCCGTAACTTACTACTGTCCCCTGCTGGCCGACGGCAGCACTGAGTGTGTGA
>rgn_808
TGCAGGGATACTCTGATCATCACCATAGGGAACTGCGCTACCAGCTTTTTTGCAGGCTTTGCCATTTTCT
>rgn_809
TGCAGGAAGGCAGAGATTGAGATGTCATGTGATGAGGGATCTCCAGAGCCCCCTGTTCTCAAAGTCTTCA
>rgn_810
TGCAGGGGATTGTGCTGGTTTGTCTATTTTAGTGCTATGCTGTGAACTGGAGAGTTGAGTTGTGCTCAAC
>rgn_811
TGCAGGTACATGTAGCATGTTAAGCTAACCACAACATGGCTTATTCTACAATGTTACTAGCTAAAATATC
>rgn_812
TGCAGGTACATGTAGCATGTTAAGCTAACCACAAAATGGCTTATTCTACAATGTTACTAGCTAAAATATC
>rgn_813
TGCAGGCTCACTTTCCCCCTACAATATTAGATCAGCCATCAGAGAATGCAGCATGGGTCCTTCAACATGT
>rgn_814
TGCAGGTAAACTGGATATCAACCTGATATAATTATATATTTTTTTATCTTCTTTGGCGAATTACCTGACC
>rgn_815
TGCAGGACAGAACAAACAAAACATAAATTACTTTATGTTATAACATAAACTTTCTATGGTGAGCTCAACG
>rgn_816
TGCAGGGAACAATGTGCAGCTTATAGATAAATCCTGGCTGCTGGGACAGGACTACAGCATGGTGGAGTCA
>rgn_817
TGCAGGGGTCTAGTGGAGTCCATGCCTCAATGGGTCAGGGCTGTTTTGGCAGCAAAAGGGGGACCAACAC
>rgn_818
TGCAGGATGTTTTCTGAGGTGTTTGATTGGTCAGCGTCTCACACATGATCTGGTAATCATCCTGAAGTGT
>rgn_819
TGCAGGATTGGAAATTGTATTATGTAAATTGCAATCAGCATTTATTTTGTGGACCATTGTCTTCCCTAAT
>rgn_820
TGCAGGATATTTTGGCAAATTCAGGGTTATTTTTGCTGGAGGTGGGTTACTCATAGCCGGACTATATCGG
>rgn_821
TGCAGGCCAGCCATGTGAGGAAAATGGTGCAACGACCAATCAAAGCAGTTCTCCCCGGGGTCATGCAGTG
>rgn_822
TGCAGGCATATCTTGTACCCTATGCTTGACTGCCACTACTTTGCCCAGCTAGAGCGATGGATATGTCCTG
>rgn_823
TGCAGGCATATCTTGTACCCTATGCTTGACTGCCACTACTTTGCCCAGCTAGAGTGATGGATATGTCCTG
>rgn_824
TGCAGGGGAGAGGACAGAAGTATACCACCGAGACTGTCTGACTGGCTTTCCCTCTTCTTGTATTTGCTTA
>rgn_825
TGCAGGGTGCTTCGCTTCATTCCACTTGTGAAGAGTGAGGCATAATTATACTAAAGGTTAATAGTATAAT
>rgn_826
TGCAGGCAGATATTCCGAACCGTTTTGAGATGAAGCTACACAGGAATAACATCTTCGAGGAGTCATACAG
>rgn_827
TGCAGGACACGAGTTAACCCGCCGAGAGACATTCAGAGACCTTCACCTGTGCTCTCTCTCTCTCTCTCTC
>rgn_828
TGCAGGCACAAATCCTTGCTGTATAATAATAAGTATAACGGCTGTAGCCCGTCCTTACTAGTTAGGCATC
>rgn_829
TGCAGGCAGCACCGGGGATCCGGGAATCCAGTGTCAGGGGAAGTTCGGACAGTGTCCCAGCGGCCGCAGA
>rgn_830
TGCAGGTTTGACATCGTTCCTGTGATAGCAGGAAGGTACATGTCACTCAACCGTCCTCTGATCGCTGGCT
>rgn_831
TGCAGGGACCTATACATGTGGGCATTTTGGAGAATAGGGCAAGAAATAATATATCAATATTCTTATGAAA
>rgn_832
TGCAGGTATGCCTTTATGGCCTCCTCGTCATCAGTCAATGCTGGTTCTTCCTACAAACACACCAATGCAA
>rgn_833
TGCAGGAGAACATCGTGTTCCTGATGTCGCTGGGAATCACGACTAAAGACCTGCACCGGCTGCTGACCAC
>rgn_834
TGCAGGGTTCTGGTTCCACCAGGAGAGGTTTGAGCATGGAAAAGACAGAAGGTTAATGGGGTTAATGGGA
>rgn_835
TGCAGGTGCCGCAGCACAGCCAATCAGCACACTAGTATGCTCTGCAGGGGTTGAGTCAGACCAATGAATG
>rgn_836
TGCAGGTCCCCAAGAATGGACCGCCAGGGAACAGCGTGCGAAGGAGCAGCAGCATTAGCAGCGGCAAGAT
>rgn_837
TGCAGGACATCTCACAGGTTCGTCACTCATCATCTTTCACACACTCACCGAATAATAATAATTCATTAAC
>rgn_838
TGCAGGACAACCGGCGAATTGCACCCAAACTTTACTCCTGTCCAATTGCTTTTATGTGTCTTTATACATT
>rgn_839
TGCAGGACCCAACTCTAGTGGTCCCGAATTGCTCCCAGACTCCCGATTCTGATGGTCCAGGAGGACCCAA
>rgn_840
TGCAGGATGGCTTGGAGCAAAGGCTGTCTCCCTCCACCATCAAAGTGTACGTCGCAGCTATAGCGGCGTA
>rgn_841
TGCAGGTGAGGTCTCACTATAACTTATTTCATTTGTAGATTAAAGGGGTATTTCACCACTGGCAAAATGG
>rgn_842
TGCAGGCCATTGATCTAAATGAACCACTACAAAAGAAGTTCTGTTTCCCACCGGTGAAGGAGTGTATCTC
>rgn_843
TGCAGGCCAGATGTTTCTACATCTGTCCTGGAGGAGGGACAGGACTGGGACATTAATGGATCTTGTTTCA
>rgn_844
TGCAGGCGTTTGCGATCGGCCTGTCCAGCTTCGACAGCAAACTGGCTTGCGAGTGACGCTGTGACACACA
>rgn_845
TGCAGGCATTTTCAGTCGACAAATCGTGCCTGGAATTCGGACCTGGTAACTCTCATGTAATCCTGAGACC
>rgn_846
TGCAGGAGACATGAAAGCAGGATTAGAGCGATGCGGCAGGCAGGGGAGGAAGAGGAAGAGGAGGGATGGG
>rgn_847
TGCAGGTCGCTCTCGTCAGCCGCCAGACCATCTGAGAGAACCACACCCCTCTCCAGACGATCAGCGAGCT
>rgn_848
TGCAGGACCCTGTGAACATCACATCATCTCAGTGCTCGTTGCTTCAGAATCTTACATAGACATGTGATGT
>rgn_849
TGCAGGTGGCCTCGTGTTGCATGCGCTCCAAGGGCGTCAGGGGCATATAGAAGTCACAGTGAGGGCAGCT
>rgn_850
TGCAGGTCAATCCGATTGGAGTTTGTGATTTTCACAGGTTCTGTCCAGTTTCGTGTCAGACGGTCAGCGA
>rgn_851
TGCAGGTGTCACAAAATAGCTCTTGAAAAAATAGAACTTTCAAGGAGTTCTTTGGCATCCATGGTGCTGT
>rgn_852
TGCAGGTTGTGGTATATAAAATGTCACCGCAACACCCATGTCTTTGTTTGAACATCCACGAGAAATGTCA
>rgn_853
TGCAGGTCCACCAGGCCAAGGCGCTCAAGGAATTGCAAAAGGGTAGTTCCCACCCAGGGGTTATGCAGGA
>rgn_854
TGCAGGGTTTCGTGATCTATATTGACCATATAGGATCCTGTCGCAGGCAGCCTAGGTAAAAATTACTTTC
>rgn_855
TGCAGGCCTTTCAACCTCCACCACATCTGTTGTCAAACCAGGAGAAGCTATATTTGCTATGCCCTGTTCA
>rgn_856
TGCAGGAGAGGATGGGAGAAATGCAGACCACAAAAATTAAAGTTGTAAAGCTGAATTCAGCTGAGAGCTC
>rgn_857
TGCAGGACAGTGGCCCTCCAGGACCGATTTTGGACTATAAAATCATCCTTGTCCAAACCTGACTTTCTTC
>rgn_858
TGCAGGGCCTTTCAGAAGGTACAGAATTTTAAATATATTATTTTTTATAATTAAAGACAGCACACAAGCA
>rgn_859
TGCAGGGCAATTCTCACATTTACCACATTATTTGCAATCACACAAAGCCACGAACAGTCCTGCAGCATTT
>rgn_860
TGCAGGTCTCAGACACCAAAACCTGTGTCTTGGCTTCCCTGGCCTCCTGCAGTAACCTTAAAGAGCAGCT
>rgn_861
TGCAGGACAGATTCTCCGCTGGGCTAGCCCCCTCCACACTGAAAGTGTACGTGGCAGCCATAGCAGCCTA
>rgn_862
TGCAGGACAGATTCTCTGATGGGCTAGCCCCCTCCACACTGAAAGTGTACGTGGCAGCCATAGCAGCCTA
>rgn_863
TGCAGGCCATTCTGCTGGAGTTACGTACCATGAGGAAACTGATCCAAACTCAGAGAGGTAAATCATACAT
>rgn_864
TGCAGGATTAACCCCAGTTAGGGAAACCCTGGCATAAAGTAATGCTTAACCCTTAAATCCATAGCTCGGA
>rgn_865
TGCAGGTGTCCGGGCAGCACTCCAATGTCCGTTCCGGATCCAAGGGGTGTGTGTGAGCACAAGGTTTGGG
>rgn_866
TGCAGGGGCCGCCGTTGTGCTGAAGAGGCCGGAAGCAGCAGTCGCTCCCGTCCAGAACGGATCAGCGCCG
>rgn_867
TGCAGGGTTTGGCTCCAACACACCTTACTGGTTCAGGAGCTTGAGCTAAACTCTGCTGGCAGGTGGTCTT
>rgn_868
TGCAGGAGCTCAGTTTCTCTGGCTAATTTTCTCCACTATTACAGCAGTGCTGTTCCGTCTGCTCCCGCAG
>rgn_869
TGCAGGTGACCAGTTTGCTGCTTGGGACTGCTGTTGGTGCTTCTGTTGGATCAGTTTAGCCCGTTGCTGC
>rgn_870
TGCAGGACAAACAACCACGTGACACCTAGAGCTCCGCCGTGACGTCACATCCGGGTGAGCCCAGCTCCTG
>rgn_871
TGCAGGCTTCTGCTTTTCTGATTCACCTTGATTTCTCCAAAACATCCAATAAAGGACTCAGTTGTGATCT
>rgn_872
TGCAGGCCGAGCCGTCTGCACAGGCCTGCTTTCCCTCTTTCTCTCTCTCTCCATCCTTTCTCGTGAGGCA
>rgn_873
TGCAGGAATGTATCAAATTATGCACAATACCAGCAATTTCAGGACGCCAAATTTCAGGCACTGCAGATGT
>rgn_874
TGCAGGAGAGATGTCTGATGAACTGAACTCCACACGCTGGAAAAACAACACTCACCTGAACTAGAGCAGC
>rgn_875
TGCAGGTCTAAAGCCGAAGCCTGAACTCACATCAGATCCTGCAGGACACAAGGTTACTGTACCCGTTCCG
>rgn_876
TGCAGGAGCAGAAGGAGAGTGTTGCTTCTTGAGCCCCTCCACAGAAAGCTTGAGGGTCAAAACAACACTT
>rgn_877
TGCAGGGTCTGGGCTGAAGGTAGGGATGTTTCTGGCAAGCTTGTCAAGGTTCTTTGAAGCTCCGTAGCTG
>rgn_878
TGCAGGATATTCAAACACATCTCATAGCTGATGAATGAAGTAATCATATGAAGTTCTAAACCTCAAATCA
>rgn_879
TGCAGGCCTGTGTAATTTCCCTATAATTCCCTATTGTGTGCTATATTTAATAGCTTGGTCAGTTTCGTTG
>rgn_880
TGCAGGGGGCTCGGCTAACAGTCACTGGACTGAAGTGATATTTCCAAGACTTCATCTTTAGCTATACAGG
>rgn_881
TGCAGGCGCGCTCTGGGGAAGTGCAGCCGCTCAGCGCAGCTCTGCTGTTTCTCAGGGTCCGCTGAGGGTC
>rgn_882
TGCAGGACGCACAGAGAACGGCAGAGTCACTCGCAATCCCGTCACAGCATAATCAAAAAACAAATATAAT
>rgn_883
TGCAGGTGTACTGTCATGCCCATCCCTTTTAAGAAACTCCCATGTTGACTGGTAAAATTTTGTTGTTGCT
>rgn_884
TGCAGGTCAGCGACCCCTCGCTAAAGAGCTCCCACCTGTTCTGCTGTAAACAGTGCGCACAAGTAATGAT
>rgn_885
TGCAGGATCCTCTGATCATCCACTACACATCACTGTCAGTTCAGTGTCACTGTCTCCGTGTGTGCGGTCG
>rgn_886
TGCAGGAATTCCAGCACCGCGCTCGCAGGGCAGTTAACTGGATCCCACAGGAGATCTCAATACCCTCAGG
>rgn_887
TGCAGGAGTCATCAAGACATTAGCAGCGCTATTGGTTGATTGATGGATTGTGACCAGCAGAAAATAAGGC
>rgn_888
TGCAGGGCCACCCCTTTCTTGAGTCCGTTTCTTTGCACTGACTGCTACCACAGAATGAAGCGAAGCACAC
>rgn_889
TGCAGGATGGTTTGCGATCCTTACGGTACCAAATCCCCAACCAGTACGGTCTCGGCAGATCCGGTCCGGG
>rgn_890
TGCAGGTTTCAATCAATTCCTCTCCGCTTGCTCCATTTATTTACCTACCAGTAACACAAACCCCCAGCCT
>rgn_891
TGCAGGAGCTGGAATCGTCTCTTCACAAGGTGTTGGTCATCTGAAGTCCTTGCAGAAGCTGGAGTCATCT
>rgn_892
TGCAGGATCTGCTTTCTGATGTTCCCACAGGCAGTCTGCAGGACGGCCAGTCGCCTGGTGTCTACCTGCG
>rgn_893
TGCAGGAGGGAGCGTAAGGGGCCGGTGCATTGTGGATCGGGTGACAGACGAGGGCAAGGCCCCCGGCGAC
>rgn_894
TGCAGGAGCAAGAACACTTTCCTTTTGCTTTTAGTTTTTATGTCATTTTTGTGATCACTTATTATTGAGT
>rgn_895
TGCAGGAAGGAAAGCACAGTGCTGATTGGGCATTTACGGGGATCGTTCTGATGGGAAAAACATGAACAGA
>rgn_896
TGCAGGCATTTTCGGTTGACGAAGCATGCCTGGAATTCGGTCCGGCTAACTCTCACGTGATCCTGAGACC
>rgn_897
TGCAGGCAGCCACCCAGCCACGAGAGCAGCAGGTGGCGCGTCTCACTGGACTGCTGAAGCAAGTTTTTTA
>rgn_898
TGCAGGACACGTGTGAACTTGAGGACTTCATACTTCCATTTGAAATCACATTGGTACTATTTGGTTTAAA
>rgn_899
TGCAGGCAATACCACAATCGCACGCACTCTCAAATGTGACTAGTATAACTTAAAAGCGGTAACACTTTAC
>rgn_900
TGCAGGTCATAAATAACCTGTTTTTCCACCTCGAAGAAAGAACAAGTTCTATAATTAGATACTTATGCTA
>rgn_901
TGCAGGATGGGTTGGATCGAAGGCTGTCTCCATCCACCTTCAAATTATACGTCGCAGCAATAGCGGCGTA
>rgn_902
TGCAGGATAAGTTAATGCGTCTTGCATTAGTGTGTTACAAGGAACTGGTTCAGACAACTGGTCAAAATAA
>rgn_903
TGCAGGCTCGACACGGGGTCCTCGCAGGCCGGCCATGTCCCCCCTCTGCCAGCCCCGCTTCGCCGTCTCG
>rgn_904
TGCAGGCAGCAGAAGGCGTATATCGCCACACAAGGTCCTCTGTCTGAAACCACAGAGGACTTCTGGAGGA
>rgn_905
TGCAGGAATTCTTGTAAACGTATTTAAAAAAGAAAAAAAAAAGAAGAAATTCGGCTGTTTTTGTCCTATT
>rgn_906
TGCAGGATCTTCTGGAACCTTCTTCACTCCATACAGTTCTGAACAGAGAGACTCAGCTTCACAGCCGCAG
>rgn_907
TGCAGGGCTAGTCAGCTCTCTACCACCCTCTTCTGTAAACAACAGGCTACATGTAAACACGCGAGTGGCG
>rgn_908
TGCAGGAAAACTTGCGTCAAATACAGGCGATGGAAGGAACAGTACAAGCTGGATGATTCTAATGGACATG
>rgn_909
TGCAGGTTAATCAGATCTTATCAGAGCAGGAGCAATCATAAATTGAGTCAAATCCTGAGTAAGTTCTGAT
>rgn_910
TGCAGGAGCTCAGTTTCTCTGGCTAATTTTCTCCACTGCCACAGCAGTGGTGTTCCTTCTGCTCCCACAA
>rgn_911
TGCAGGACATCAGCTCTCTAGGACCGAGCTTGCCTACCCCTGACTTAGAGGTACAAACATTTACCCTTAA
>rgn_912
TGCAGGAAAGATCGGAAGAGACTCAGGCATCACTCGATTCCTCCGTCGTATGCCGTCTTCTGCTTGAAAA
>rgn_913
TGCAGGAAAAAAAATGTATAAAAAATCTGTAAAATTGTACATTAATAAATGCAATCAATTCATAAAATAT
>rgn_914
TGCAGGTCCCCTACCCTCTTGATGGAGGCCAAAGCGATTAGCAGCACTGTCTTCGTTGACAGGAACTTAA
>rgn_915
TGCAGGAGCTCCCCGAGCCCATCATCCCTGCAGGCCTGCACAGCCCTGGCTTCCACTCATTATAGAGCTC
>rgn_916
TGCAGGATTCAGGAGTGAAGCTGCTCTCGAATGGACTGAAGAGTCCAAACTGTCAGCTGCAGATACTGAG
>rgn_917
TGCAGGGTTTAGCTTCAACTCAGCAAACCTCTCTGGAAGTTTCTAGTATGCCTAATAAGACCTTGTTTAG
>rgn_918
TGCAGGAACAAAGACAGTTCAGTGTGAGTGTGAGTGTGTGTGTGTGTGTGTGTGTGTGTGTGTGTGTGTT
>rgn_919
TGCAGGTTTGCCTTGTATAACATTGAAAAGGTCAGGCCCTTCCTATCGGATCACGCTACACAGCTCCTTG
>rgn_920
TGCAGGCGCTTCATCTCCTCGTGTCGCTCCTGATCGTGTCTCTTCCAGCCCTCGACCACCTTCACCAGTG
>rgn_921
TGCAGGTTTTCTGTGATATGTAAACGGATTGATTTGTACATTTTCTCGTAATTAGATCACGTGCATCTAT
>rgn_922
TGCAGGTAGTCTCAAGTGCAATGCTAAGACACCTTATCTCCCTCTCACACAAGCATGTCTCATTATGAAC
>rgn_923
TGCAGGATCCGTGGAAGTTATGTAGACGGTTTGAGAGTGGCCAACAGTGATCCTCATGGTGACCCTATTC
>rgn_924
TGCAGGAATGTCCCAGTGTTTTGCTTTTGAGAGCTACTTAGGTATGTCACCCCAGGATGAAAATACCAGC
>rgn_925
TGCAGGATCACGATACACGTCTAACCTGCCCTCATTTAGCTTCCCGACCATCTGTAGTTTTTGCAGACTG
>rgn_926
TGCAGGAAGAGGCATGGTCCGTTCGGCACTACAGGATCTCAGGAGTGAGTAGAGCTCATATCATAGTCAT
>rgn_927
TGCAGGCAGTTTGTGGAGGCGTGCGGTCTGGGTTTGGGTGTGAATGAGCGTCTGATTAAAGAAGATCAGC
>rgn_928
TGCAGGTGTTATAGGGCAGTTGAGTACCTGAAACATAGGGAAAGAATATGTGTCTAAAGTGGCAAGAAAA
>rgn_929
TGCAGGTTACACTGTTACACCAGTAGGTGGCGACAAGTGGCTATCTCCCTATGAGTCACTCAATCATTCA
>rgn_930
TGCAGGAGCCGGTCCTGGAACACACACACACACACACACACACACACACACACACACACACACACAGGCC
>rgn_931
TGCAGGCATTTTCGGTTGACGAAGCATGCCTGGAATTCGGGCCGGCTAACTCTCACGTGATATGTGCTGG
>rgn_932
TGCAGGCATTTTGGGTTGAGGAAGTGTGCCTGGAATTCGGGCCGGCTAATTATCACGTGATCCAGTACGT
>rgn_933
TGCAGGAAGAGAAGAAAGAGCGCCCAGGAGGATTGTGGGTCGTTCCTGCTGCCGCCTACACCGTGTTAAT
>rgn_934
TGCAGGGAAAACATCTTTTCATATGAAAATCTGCAAGTTTATCTCATGCGCTGTCCATTGTCAATCTGAA
>rgn_935
TGCAGGAATGCTATACCCAGATGACCTTAAAGTTGTCAAAATCTTGAGTAAACAACCACAGCTTACTAGC
>rgn_936
TGCAGGACATCTGAATTTGTCTCTGGCCAGGGCACTATTCTTATACAGTTTTAACCAATGATCTCATTTG
>rgn_937
TGCAGGGGCTGATTCTCATCTCCACGCAGGTAAATAGTGTACAAGCCTGAGGCTGTGTCTCCATTCAACA
>rgn_938
TGCAGGCCATGCTAGAGGCACATCTGTGCTTGGTGTGAAGCTGATGGGAGACTATTAAAGAGGCCCTCAA
>rgn_939
TGCAGGACATGAGGACAGGTCTGTCTACTGATGAATGCCATGAATACAGACCTCGAGCAGAAGGCCGTCA
>rgn_940
TGCAGGGAGGAGAGTTGGAGGGGGATAAAGATAGGTGATGGATAGCCCGAGGAAGGGATTTATGTCTGGA
>rgn_941
TGCAGGCTGTGGACTGAATTACCACAAACGTTGTGCCTTTAGCATTCCCAATAACTGCAGCGGGGCGAGG
>rgn_942
TGCAGGTCTTCGCACCATCGGCGTGATGACCAAACTGGACCTGATGGATGAAGGAACGGATGCTAAAGAC
>rgn_943
TGCAGGTCACATGGAGGCTGGATTGGTCGAGGTCTGGTCACCAGCCAATAGGTTGTGAGAGAGGCTAGCG
>rgn_944
TGCAGGGCATTGCAGATGTCTCGGTCAATGACCCGAGTCTTCATTAATATGTATGTTGACAATGGACCCG
>rgn_945
TGCAGGACGGAGCTGCGTTCGACCGATTCGATGAGGTGAGCGTCCTGATCTCCTCTCACACACACACACA
>rgn_946
TGCAGGGAGTGCATGGCCTGCTTGCGGACCGTGGAATTGGGGGAGGTCACTTCTCGTACCAGGTCATGGG
>rgn_947
TGCAGGGCAGAGATGCTTAATTGTATAAATGTCACTGTAGGCTGCTAAATAAAAGCTTTAACTGATTCTT
>rgn_948
TGCAGGCATTTTCGGTTGAAGAAGCGTGCCTGGAATTTTGGGCCGGCTAACTCTCACGTGATCCTGAGAC
>rgn_949
TGCAGGCCATCAAGGCCACTTCATTGACTCCGACGTGGGCTGGCCCGGGTCAGTACATGACGCACGAGTG
>rgn_950
TGCAGGAGCATGTAATTTGCTCAAAATCCTTAGTTCATCTCTCAAAAGTATTTATGTCAATGAACATGTT
>rgn_951
TGCAGGAAATGCATTTAACGGACTCTGAGCATAAAAAATTAAAAAGGGAGTGGCCAGGTATTTGCATCCT
>rgn_952
TGCAGGACAGCAGGTCTTAGTACAGTATTACAGAAATCATAGTGCGGATGGAAATATCCCAGCGCATGTA
>rgn_953
TGCAGGGAGCACCTCAGGTCCAGTCCACAGACTGTACTGCCGTCCACTACAAGGAACATGACCCCAAGCA
>rgn_954
TGCAGGTTAGTAATAGGGGTTACCTCATCAGTGGGTGTGGCCATAAACAGAGGGACGTTATAAACGGTGT
>rgn_955
TGCAGGACGCATGCTGCGGGGCAGCAGAGAACTGGATGAGATTCAGACAGCTTGACTGCTTACAGACTTG
>rgn_956
TGCAGGTCGACTGCGCTTCCTTCTGCGAGCAGACGTCGTGCCTATGACTGCAGGTCAGTCTCAGTAAACC
>rgn_957
TGCAGGGGTGTCATCTCTTATTACATGTAGAAATGCTCCAAAGAGGATTGTTTTAAGTGGTCATATATTT
>rgn_958
TGCAGGTTCTGTGATGAGTAGCCCATCAAATCTTGTTGTTGACATAAAATGAGATGACGTGCAGCAAAGT
>rgn_959
TGCAGGAGTCCCATGATCCCCCAGTATTCCCTCATATGTACCTGCACGTCCTGCAGCTGCGACTCCACGG
>rgn_960
TGCAGGACACACACACACATTAATTATTATGTAAACTAACCCACCTCACACGCATGAACACACACACACA
>rgn_961
TGCAGGTTTAACGTCCTCTTATTTCAACTAGATAAACCAGACAACTCCAATTGTAAAATCTCAGATAAAT
>rgn_962
TGCAGGAGCCGGTCCTGGAACACACACACACACACACACACACACACACACACACACACACAGGCCGGTG
>rgn_963
TGCAGGGGTGTTGAAAGCAAAGTAGCACATGCTCCATCTTGGTCATAGTAGCTATTTAAGTGATGTACAG
>rgn_964
TGCAGGGGGTGTAATTCATGGCCCCGCATAGAAGACAGTTTTGCCAGGACCCTTCTGTCACCCACCTCCC
>rgn_965
TGCAGGCGATCTCTACACCATGAGGTGAAGAGCCTCCACTTCCAAACATACAATTTCATCGTGGCGGGAG
>rgn_966
TGCAGGAGTTACACTATATCCTAATTTAGATGACCACAGCTCTCAGAATGAACGACTGTTTTACACTGGT
>rgn_967
TGCAGGGTATCTCCAAAGCCACGCCTCCATGACGGACATTTTATGGTCATACGCCTTTGATAGATGACCT
>rgn_968
TGCAGGGCTGTTTTAACTGTCTCCGAGTCCTTCATGGGGAAAGTTAAAAAACATCACAGAGCAGGAGGTG
>rgn_969
TGCAGGTAAAGAGAAGCGCAGTCCACGGCCAGCAGAGCCTCGCGGTGTGCGGGCACTGATAACACCAGCG
>rgn_970
TGCAGGACGATAGGCAGCTGCTCCGGTGGGTTTCTGTTCTCCACGCCCATTGTCAACCACACCTGAAAGG
>rgn_971
TGCAGGCACTCCAGCACGGCCAGGTTGTTGTTCCAGGAGTGTTTGGGGCAGATCCGGCTCACGTCCTCCC
>rgn_972
TGCAGGAGTCCTGAACTTTAAATTCATTTTACACTCATTTGGCCAACTTTCATTATGAAATAATTTGGTA
>rgn_973
TGCAGGTATCCAAGATCTCCCAGTGAAGATGTGTATCTTGTCATTCAATGCAACATCCAGCATTCGTTCC
>rgn_974
TGCAGGTGGCCACATTAATCCACCTGTAAATATGATAGAAGACCTGGCAAAATAAATCATATGACTGGGC
>rgn_975
TGCAGGCAACATTGCCAACAAGACCACATATTTCGATGTCTACACAGCTGGTACTTGCCTACAGTATATC
>rgn_976
TGCAGGAGGGGAGTCTGAGTCAGATGTGGAGGACAGTGTAATGGAGAAGGATGAGGAGGACATGCCTTCA
>rgn_977
TGCAGGTCACTAAAGCTATAGGATGAACAACAGAAGAATAAAAGCAGTAGAACGTGGGATTCTCATGTTG
>rgn_978
TGCAGGCGGGTGATATGGGGGAGGATACAAGGTGGCCTTGACTCCAGGAGGCCTGCCGTGTGTCTGCACA
>rgn_979
TGCAGGCTTTAGGCCACAGGCTGAATGCTGTACACAAGTATAGGGATAAAGGCTTGAGGCCATTGACTAA
>rgn_980
TGCAGGCGACTCTCAACGCGCGTGCCAAGATAAACGGAACTTCTCTATTTATTCCCCCTGTCTCCGCTTG
>rgn_981
TGCAGGAAAGACAGGTATTGCAGGCCATTTCATTTGCAGCACTGTCAAATGACGTTTTTTTGGCTCTCCG
>rgn_982
TGCAGGGAAAGATGTAAAACATCACAGAGATGGTTTAAATGGTGACCACTGAGTTTAGCCTGTGGTGCTG
>rgn_983
TGCAGGGCTTTCTATACTTTAGCCATTTACCAGGGATTAGTGAGAGAAACAGAGAGAGAGAGAGAGAGAG
>rgn_984
TGCAGGAGAGAGATGTTATGTAACATCACTGAATCGCAACCTCTAGTGTATAACTGTAGTCCTATTTCGT
>rgn_985
TGCAGGTACCGTTTGAAGCGGCTGTGGCCTGTTCCAGAAATATCTGTTTATCTGAACATTACATTCATCT
>rgn_986
TGCAGGAACTCCAGCACCACGCTCTCAGGGCAGTTAACTACTCAGGCATCACTCGATTCCTCCGTCGTAT
>rgn_987
TGCAGGCATTTGTTAGAATACATATTGTACACAAGATGATTTTTTTATAATGTATATTATATTATGTATT
>rgn_988
TGCAGGCCCGTTTACAGAATCAAATCACTGAGGGTGCTTCTGATATTACTGAGGGTTCTAAAGTGCAGAT
>rgn_989
TGCAGGAGCCGGTCCTGGAACACACACACACACACACACACACACACACACACACACACACACAGGCCGG
>rgn_990
TGCAGGCAGACATGGAAATACCCGTGCCTTCAATCTGTTTCAGTGCATACTCCTTCTCATCCTTCCTGTA
>rgn_991
TGCAGGAAGACACAGCTCAATTTGCACCAGTTCTCATTAATATTCAACGAGCTAATCTGCTTGTCTCTGA
>rgn_992
TGCAGGCTGATGGATGGGTTCTCAACCATACTTTTTAAAAGTCATAACCACATTAAGTGGTACTTTTATA
>rgn_993
TGCAGGGAAGCTATGACGGCCAGACACTGTTAGCCAGACGCTAACAGAGCAGCTAACTGTGGAGCGCGGC
>rgn_994
TGCAGGTCCCCTACTCTTTTGAGGTATGTGATAGCTTGAAGGAAGGCCACTTTTAAAGAAAGAAACTTCT
>rgn_995
TGCAGGAACCCTGATAACTTGACAGCCTGGTAAACCCTTCCCTAACATCAAGACTCTGAAGACATTTAGC
>rgn_996
TGCAGGTATTTAACCCCTTGCGTCAAATCAGAGTATTATGTAACTAAATGGGTAGAAGATGTGAATAAAA
>rgn_997
TGCAGGTGGAGGTGAAGTCTGGCGAGGAGGACGAGGAGATCCTGTTTAAAGAGAGGACCAAACTCTTCCG
>rgn_998
TGCAGGAGGCAGATTTACTGAAGAAGAAGAAGAGAGGTGAACCACACATGGAAATTGCTATTTCCATTTA
>rgn_999
TGCAGGCATTCCAAAGGGTGTGAAAACTATGAATTGCAAGACAGAATTTTGGACTGGATTTGGTTATTTG
>rgn_1000
TGCAGGCCGGTTAAACTCAACATGCTGCTGGAAGCGTGCTAATCACACACAGGCACTGGAGACCAAACGA
>rgn_1001
TGCAGGGAAAGGATGAGAGAAAAAGAGATAAACCTAGAGAGACAGTCAGAGCAGAGGTTGTGCCTTATAT
>rgn_1002
TGCAGGCAGATTGATGCTATGTCCTGATTGGTCCACAGTACTTTAAAAAGCATGTCAACACTTCCTCTTC
>rgn_1003
TGCAGGACGTAGTCAATGCGATTCCCTCCATTCAGAAGGCCCACTTTCACTTGCATCTCTTCTTCCTTCT
>rgn_1004
TGCAGGGACATTAAAAAGTCTGAAATTAGAATCTCATGATTTTATTTTATCATTAAAAAGCCTTTATTTT
>rgn_1005
TGCAGGGTTTCCCTCGTGATTGAGCAATGCTTTGTGCCCTAAAACTCAACGGCTCATAGTTTAGAAGAAT
>rgn_1006
TGCAGGAAACAGTCCGATGAGTGACCGGGAGAACACGGAACCCTGGCCTGCGACTGATCGACCTACGAAC
>rgn_1007
TGCAGGTAAGACACACATCTGCCCTCTCATAATATATATGTACAGGTGCTTCTGTGCAGTGTGGAGAGTG
>rgn_1008
TGCAGGAGTGGTTCTCCGCTGGGCTAGCTCCCTCCACACTAAAGGTGTACGTGGCGGCCTTAGCAGCTTA
>rgn_1009
TGCAGGTAATGGATAGGTGTGTAGAAGAAAGAACCAAAAAAGTAATAAAAAACCTCATCAGGCATGGTAA
>rgn_1010
TGCAGGTTTTGACCACTAGGGGGCCAAATGGTCACACTCAAGCAGAGACGGTGCTAATGGAGAGAGGTGT
>rgn_1011
TGCAGGCTAGACTCTATACCAGACACACACACACACACATAACACACACACAGGCTCACCGGTGACAGAT
>rgn_1012
TGCAGGTCCCACTACTTGAAACCGCTCTGTTACAAGAAAAAGAGAGCAGGTCTGAACTACACATCCTAAA
>rgn_1013
TGCAGGATCCAGAGCCCTGGGACAGTGCCTGATTAAAACACACTATTAATAACGAAGAGCCGGCCTGCCA
>rgn_1014
TGCAGGTATAATAATCATCACTGATGGAGTGACGAGCGTTCCTGATGTGGCTGTGTGTGAAACTCTGCTG
>rgn_1015
TGCAGGAGCTATAAATACTTAAATATTTTCTAGAAGACAAAATAAGAACAATTTATCACCCAATCATTCT
>rgn_1016
TGCAGGAACGTAGGCGGCTACAAGGAGCTTCCAATGGCAAGTTTTGTTGTTGTTTTTCTGTTAATTATGT
>rgn_1017
TGCAGGGGACCTCATAGCTCTGTCTCCTTACGATGCACTTAGGGATTTATTATTACTTCCTTTTGGGAAA
>rgn_1018
TGCAGGATGCTGATCTCCATAGAAATGAGCTGGGAGCGCTTGTAGGCATCGTCGCAAATATATAGGAAAT
>rgn_1019
TGCAGGGGGAAAAAAGGCCTGTGTGAGAATGGATTAAACAAAGCAGTTGATCACAGAACCTTCTAGGAAA
>rgn_1020
TGCAGGACCTGTTTGATTTTTATTGTAATGTTTCTATTCTTCTCATATGCGGTGCAAATATCTCAGGTTT
>rgn_1021
TGCAGGCCAGACCATTTTATTGTACAAATGATTCGAATTAAACATGTGTTCTACCCAATAGCAAAATTAC
>rgn_1022
TGCAGGTGAAGCTCTTATGGTCATATGACTGTGCCATGTGACATAATATTGTATGTGACAGTATGAGCTT
>rgn_1023
TGCAGGAACCAATCAGATGAACTTCCTGGACAGATACACACAGAGGGTGCTTCTCAATGACACACAGTAA
>rgn_1024
TGCAGGAACACCCACCTCTGTCTACTGTTATTGCACTCTGAGGTCTCTCAAAGTTTAAAATAAATTACTC
>rgn_1025
TGCAGGAGCCCGACGATGCTTACATCGTCAAGAGCAACCCTATCAAACTACGTTGCCGTGCACGTCCGGC
>rgn_1026
TGCAGGAGCTCCCCGAGCCCATCATCCCTGCAGGGTGTTGGCCTGTTGCCGCTCGTGCCTGAGGATTGTG
>rgn_1027
TGCAGGAGGGTGACCGAACTGCAGTCTGTAACCGTTCTCTACAGTACGCAGGTCCCATGTAGAAATACTC
>rgn_1028
TGCAGGAGAAAGAGGAGCTGAGCTCGCTCAACGACCGCCTCGCCGTGTACATCGACCGTGTGCGGTCCCT
>rgn_1029
TGCAGGTCGTACTGCTGCATGCGGTACACACTGAACTCATGCGCCGCTTCCGCGCGCAGCGGACACACCA
>rgn_1030
TGCAGGAGGAACAGAATGCACTCATACGGGACAGAAATATAAGACCGAGCATTGATGTCAGGCTAACATG
>rgn_1031
TGCAGGTGGACCAGAGGCCCAAACGATGGACCTGGGGCGGACCTCCCGGAGTCTGCGAGGGTGAGTGTGC
>rgn_1032
TGCAGGATGTAAGTAATACCACTCACCACCTCAAGAGGGCAGAACATATTTGAAGGTTTCCCAATTTTAC
>rgn_1033
TGCAGGGGTTCTTGTAAAGGTAACGCTGAAATCTGCATATGAAAGTCCTCGTCATTCACATTTAGACAAA
>rgn_1034
TGCAGGACCACCATTGAGTGGAGAGCGGAGCCTGCTTGGCCGGCGGAAGAGTATGCCCTGGAGAAAAATC
>rgn_1035
TGCAGGATACCAGCAACACACGGGAAGCTCCGCAGAACAAAGTACTTTTATCACCTTTACTAAAACAAAT
>rgn_1036
TGCAGGGATTGTTCATTAAAAAATTGTGTAGAACTTCTTTGAAAACTGACTGACTTTCTTTCTTCTGTAG
>rgn_1037
TGCAGGTATGTATCTTCTCACATTTAGATATCAGTGTTTGTTTGCACCGCCTCACCATCTCAGTTTAGCA
>rgn_1038
TGCAGGCATGTTTATATCAGGCATATAGTGCTGCCAGAGGACATCTGCACCAGCTCTGCACAGTCTCACA
>rgn_1039
TGCAGGCATACATGGAGATCCTACATGCAAACCAAACAGGATTTAGCCTCAATGCTCTCGCTGAGTGGAG
>rgn_1040
TGCAGGATGGCTTGGAGCGAAGGCTGTCTCCCTCCACCATCCCTTGCAATGCCACTCCCGCCCCCTGGGC
>rgn_1041
TGCAGGTATTATCTAGGTATTGTCAACTGGCCAGATTTTTGAGACCGCAATAATGTGTTAAGAGCTTGCT
>rgn_1042
TGCAGGCCATGCCAAACACCACAGCACATACAGCTTTATCACTCCCTCAATGTCATGGAATTTCATCCCT
>rgn_1043
TGCAGGGGGCGACGGTGATCCGCCGATTCTCATTAATCACTCTCAGCTGAAGAAAATCATCATCATAATT
>rgn_1044
TGCAGGAGGTCCTCCCCAGGCCCGACGCTCCTCTCCCTCTCCTGCCTGCCAGACCTCCAGGTCTCCTCTT
>rgn_1045
TGCAGGCCAGCTTTCATCTGCTCTTCTGCTGAGATTTTTCTCAGCTTTTCTTCCCTGTTACCTCCATCTC
>rgn_1046
TGCAGGAAGGAAAGCACGACACCAATTGAACACTTACGGGGGTCTTCTTGGCGGGAAGAACACCAGTCAA
>rgn_1047
TGCAGGAGGTGTTTGAGCTACTGGGGCTGGAGAACGTGTTACAGCTCTTCACCTGTGCACTACTGGAGAT
>rgn_1048
TGCAGGTTTCTGAAGAGTGTTTTTTTAAGCCCAAAATAGGCGGAGCCAACTGTCGCCATCGTGGCAACAC
>rgn_1049
TGCAGGTCATTTTGTTGTTTGTTTTTTTTTCTGTCTATTTAAGTCTTTTTATTTAAGAGTTTTTCGAGAC
>rgn_1050
TGCAGGCCAGGTTCCCTGGCAGGAAAACTACATTTAGACTCTAAGAGCAATGATACAAGAGCCAACTATT
>rgn_1051
TGCAGGCTGTCATGTTGTGAATAAAACTTTAAAAACCTGCGTTCGGAGTGACGGGGAGTGAAGATAGACT
>rgn_1052
TGCAGGGGGCGTAGTTTGCCAACTCTCCTGTTTGCATGTTCAAAAGCTGGCAGTTCCCAACGGGTGTATT
>rgn_1053
TGCAGGTCCTGCAACTCTGGTTTACTAGCATCTTCTGCATATTTCTAAAAACCATCACAAATCAAACAGA
>rgn_1054
TGCAGGCAACTCATAACAGCAGCATTAGATTATGAGATCTCATCACATGAGTGCCTCAGCACTCCTCCTA
>rgn_1055
TGCAGGTGCATTGCTTATTTAGTGTTTGCATTACATGACTGTAATCTTCAATGCTTAACACAAGAAATCA
>rgn_1056
TGCAGGTCCTGCAACTCTGGTTTACCAGCATCTTCTGCATATTTCTAAAAACCATCACAAATCAAAAAGG
>rgn_1057
TGCAGGGAAATAACAACTCTAGATAGAACAGACATTTAACGGCAATAGCTGGTCACCATCCAACTTTTTA
>rgn_1058
TGCAGGTATGGAGGGAGTCTGGGCTGCAGGGGTGGTGGGGGTCACCGTGGGCGAGCCGGTGGAGGTAGCA
>rgn_1059
TGCAGGTCCAATCACAAGTGTGGATACCACGGCTCTACTTACCTGTGGTGCTACACAGATTATAACGACA
>rgn_1060
TGCAGGCTGCCACAAGTAGTGAGTGTGAAGAGATTGTTAACCGTATAGGTGAGTGTAAAACCACTTTAAT
>rgn_1061
TGCAGGAGTCATAGCTGAAACTCTGATGGATTCAAAGTCCCACTGAACCTCCTCAAGGGTGAGCATCTTT
>rgn_1062
TGCAGGTGAGCAGAGCTCGGTTTACCATTGGTTCTGATGGTGACTTTACCTTCGGCCATCAAATGATTTG
>rgn_1063
TGCAGGTCTTTGGATCTGGAGACCCACTTGTAAGCCCAACTTTTGTAAAGCAACATGCATTTTAAGTCCC
>rgn_1064
TGCAGGATTTCTGTCCCTCTTTTTAAAGTTCATTCCACCATTTCACCAGACGTCACAAAGGAAATCCATA
>rgn_1065
TGCAGGGGGAGTTTAACAAAGGCAATGACCTGCTATTTATGCAAACTCAAAGGAGCACTAGCCACTTGAA
>rgn_1066
TGCAGGACTTTGATGAACCTGACAAGCTTCAAATCCAGATGAATGATGTCATTACCATCATAGAGGGCAG
>rgn_1067
TGCAGGTAACGCGGCGTCTCTCTCTGCCCTCGGACGCTGGGATCTCTGTGGGATTGCTTGTGTTTAGCGC
>rgn_1068
TGCAGGTCTAAAGCCGAAGCCTGAACTCACATCAGATCCTGCAGGATTGGACATCTTAACCATGATGAAA
>rgn_1069
TGCAGGTGCAAACAGGCTGAGTGACTGCACAGCTCGAGAGTGATAAGGGTACGCGAGTTCACACAGCTCT
>rgn_1070
TGCAGGCCACAGTAAACATGCAGGAGGGGTACGTTGAGATCACATAGCCTGTGATTTTCCCATTAACTTT
>rgn_1071
TGCAGGTGTTGCAAGCTTATAACTAGCACAACAACTTTTTGAGTTGTAATTGTTAGTTGTTAACACTTCT
>rgn_1072
TGCAGGCAGGTGTCACCTGTCATCCCTCACGACTACAAGGTGACAAGCTGTGTTTGATATTTGTGTGTGT
>rgn_1073
TGCAGGGGTCAAACGGGATATAAACTGCATTATGAAGCGATGTATTCTTCAGACCTCAGATTCACACACA
>rgn_1074
TGCAGGATTAACAATGACAAAAATTTTAATTCTCATTTTCTTGTATTAGTAACTTCACATCAATGTTAAA
>rgn_1075
TGCAGGTGATAAAAAGTAGTCACACAGAAGGTTTCGTTGCATTTTTGCCACAACAGATGCATTGCGTTCC
>rgn_1076
TGCAGGACAGAAGCGAAAGAGAGAGAAAGAAAGAGAAGTTTGGCTCCACTGGGAGCAGGTGGAAGAAGAG
>rgn_1077
TGCAGGACATACGAGAAGAAAGAGATAGTCTGGCAGACATCGCTCAGAACTTGCCCAAAACATGCCCACA
>rgn_1078
TGCAGGCAAAAGAGAGGATGCCTGGCTCATCAACTGTTTTCTCATTACACTTCTTTTTAGTAACAATACA
>rgn_1079
TGCAGGGAGTTCACTAACTGACATCGCTCCGGATCCCACTGTGAGGAAAACAGGACAACCATGTAACATC
>rgn_1080
TGCAGGAATTCCAGTACCGAACCGACAGGGCAGTCAACTGGACTTATTGCGTGGGCTGAAAATGCCGAAG
>rgn_1081
TGCAGGTCTGAAAGACAGATGAATACTCAATTTGTTTTTGTTTTTTTCAGGAACAAGAACCAATAAAAAA
>rgn_1082
TGCAGGAGGCCCATGATCTGCACCTCTCCTCTCTCCAGTTGGCCAAAAAGCCTTCGGAGAGTTTAACGTT
>rgn_1083
TGCAGGATGAATTTGATGGCTTATATTCTGTTCATTGATTGCTTTGATCCTTTCTCTGGTTTTGAGGAAA
>rgn_1084
TGCAGGCTTTAGAGAAAATACAGAAATTGGGCCATGATAAAGCTACTCAAAATGATGAACTTGACTGCAT
>rgn_1085
TGCAGGCGCAGGGGTAACAGTCTCCGGAGCTGATTCTGTAGTCCCAAGACCTGGCTGTGTGAGAGGGCAC
>rgn_1086
TGCAGGTAAAGTTTCAGCAGGAGACACGTCTCATCTGTCCCCATTGACTTTTAACAGAGCCCCTAATACC
>rgn_1087
TGCAGGGCTGGGCTCAGAGAGACTGATGAGCTGGTATCAATCAACGATGTGTCCTGTGGAACACTATCTC
>rgn_1088
TGCAGGTCGCTCCCGTCAGCCGCCTGACCGTCTGAGAGAACCACGCCCCTCTCCAGACGATCGGCGAGCT
>rgn_1089
TGCAGGTGTATTTGGGAAAACAGGTGGAACCTTTGTTTGAATACTTTAAAGAGCTTAGTTCAAATTGGAA
>rgn_1090
TGCAGGTTTCTATGGCGTATTTTAATGACAAATATCGAGAACGCGTTGTTGTAACGCGAGAGCACATTCG
>rgn_1091
TGCAGGAGTCTGAAGGAGCTGCGTCTGCTGTCTGTGTGGTGCCGGAGTCGTGTGCGCAGGAACCCTGACC
>rgn_1092
TGCAGGAAGACCCAACTTGATTTGCGCTAGTTCTCATTAATATTCAACGAGCTAAACTGCTTGACTCTGA
>rgn_1093
TGCAGGTTTGCACTATGCAACATTAGGAAGATTAGACCCTTCCTATCAGAGCAGGCCACTCAACTCCTGG
>rgn_1094
TGCAGGATTTGAGTCCCTGGCGGCGTAGTGTGTTACTGATGGTAGCCTTTGTTACTTTGGTCCCAGCTCT
>rgn_1095
TGCAGGATCAACTTATGACCAACAGGCTCAGGGCCAGAGAAGTGTGAGGTGCTGTCAAGTAGTGAGTCAG
>rgn_1096
TGCAGGGACACTGGTTTGGGGTGTGCAATATCACAATTTTTGATCGTGAATTATTAAAACATTTCCTCGA
>rgn_1097
TGCAGGAGATTGGTGTGAAACCTGCTGGAACTGATACTTAACCCTTCAGTGGAATGAAGCTGTCATTATG
>rgn_1098
TGCAGGTTTTATGGAGCTTGTTGGAGAAAAATCCAGACACTCTTTACATGAGAACATGCATCTCATCTCA
>rgn_1099
TGCAGGATGTTCCCGCTGTTGCTGTGTTCAAAGATGGGACGTACTACCTCTACAATGGTAAGATGTACTA
>rgn_1100
TGCAGGAGGACCAATAAACGAATTAGTGAATTCATCTTTTGATGAACTGACTCAAAAGATTCGAGTCATC
>rgn_1101
TGCAGGCATGCCTGTATCATCTGGCCTTTTGCCCATACTGAGTCATCCGCCTCCGATCTCACCCCTGCTC
>rgn_1102
TGCAGGAACTCCAGCATTGCGCTCGCAGGGCACTTAACTGGATCCCACAGGCGACCTCTGCACCATAAGG
>rgn_1103
TGCAGGTTTTATAACAACCAGTCTGTGTAAGACAAAGAAATGTTTGCCATTTTGGCTACTGCATTTTAAA
>rgn_1104
TGCAGGCCTGCTATCAGGTAGGAGGCCCTGTAAACGGAAACAGGCCTCCCTGAAGGCGGGCCCCCAGTTA
>rgn_1105
TGCAGGACGAGCGTCTGGTTGGCTCGCCGCCGGCAGCCGCGGATAAGGCTCATGGTTTTACTGGTGCTGA
>rgn_1106
TGCAGGGTGCATGGGCCATTACTCTTAAGACTTGACTTGACTTGTCTTGACTTGACTTACAGCTCACCAA
>rgn_1107
TGCAGGCCAGCTCTAATGAACTGACCAATGGGGTGATCAATTGTGCCTTCACGCTGCTCTTCAAGGACTC
>rgn_1108
TGCAGGGGACGGGTGTCGAATTGTCGAAGCTTCGGCACAATACGGCACATTTGCTTCAACGGCTTCAGTG
>rgn_1109
TGCAGGTTCATTAAAATAGGTGAGTGTTTACAGCAAAAGCGGTCTAAAGACATGGTGAACTCGTGCTGGA
>rgn_1110
TGCAGGATTTCGTCCTCCGCATATAAGCTTAATAAAGCCTGAACCTCGTCGTCGGCCCATCTGTCGTATT
>rgn_1111
TGCAGGCTCTGGGCTGAGAGATGGAAAGGGGGAGACAAAGAGACACAGAGACAGGAAAGAGGTATGCATG
>rgn_1112
TGCAGGTTTGTGCATGTTAATTTTTCATTGTGTCCAGTGATGTATTGATTTGTGCACGTGTGCTGAAACA
>rgn_1113
TGCAGGGAGAAAAGTGTCTTGAATAGTTCCTTGAAAATTAAACTTAAGATGAGTATGTGAGTTGAGAAAA
>rgn_1114
TGCAGGTCTGTCAGACGCGCTGAGACTCGAGCAGGTGGAGAGAATCATCACTGTAATTATTCCTCATCAT
>rgn_1115
TGCAGGATTCTTGACCCTTTGAAGTTCTCTGTGAGTTTGCTTACACAGAAGTTTACACCGTTAAGTCGGG
>rgn_1116
TGCAGGTTTATTCATGATGTTAATATCCTGCAAACATGTTGACGCTAACAAGTGATGTTCTGTGCTGACG
>rgn_1117
TGCAGGCATTTTCGGCCGACGAATCGTGCCTAGAATTCGGGCTGGCTAACTCTCACGTGATCCTGAGACT
>rgn_1118
TGCAGGTCGCTCTCGTCAGCCGCCCGACCGTCTGAGAGAACCACTTCCCTCTCCAGACGATCAGCGAGCT
>rgn_1119
TGCAGGGAAAGTCCCGTCCGGGCAGGTGGGTTCTCCCGGAGCACCCTTCCTTAGTGAGAAAATCTTGTCA
>rgn_1120
TGCAGGTCATAAAGAACTGTTTTTCCACCTCCAAGAAGGGACAAGTGCTATATTAATTCCCTGCCATATT
>rgn_1121
TGCAGGTATTTTCGGTTGATGAGGCATGCCTGGAATTTGTGCTGGCTAATTCTCACGTGATCCTGAGACC
>rgn_1122
TGCAGGAGTTGGACTGCCTGTGCAACCTCTGTAGGGTCCAGGTATCGTCTCATGCTACCAGTAGTGACAC
>rgn_1123
TGCAGGTTTCCTCTTAGAAGTCTATCCAGTCTCTCAGGTTTTTCCTGACCTCTTGGATGGACACATTTCT
>rgn_1124
TGCAGGAAGAACTACAAGAGCTGAAAGAAGCTCTGGAGGAAAAGAGCCGTGAGGCGGACGACAGTATGGA
>rgn_1125
TGCAGGACGTTTGCATTTTCTACATATTAGACATGCCAATAAGAGTGAATTTGTGCACATTTTAAAATAA
>rgn_1126
TGCAGGTGACGGCAAGATGGCAGAAATATTCAGTGTAAAAAAAACAACAAAAATGCTGCATAATCCATTT
>rgn_1127
TGCAGGACACTGGGAATGTCAAAGCAGAAATAAGAGCCGAAAGTCAGCATACAGTTAAAAAACAGGACCA
>rgn_1128
TGCAGGATTGACATTTAAGTAGTCATTTTGCAGTTAGTCTGGAGCCCTGCACTTAGATAAACACGTAAGC
>rgn_1129
TGCAGGGAATAATATATATACACGTGCAGTGCATGAGAAAATAGACACGGGATGTGTGTGATGTTCAAAA
>rgn_1130
TGCAGGGACAGAGTCGACCCAATGCACAATGTTAAATGTGACAGCAATGCTGTTCGTGTCTCATTGGTTT
>rgn_1131
TGCAGGACACGTCGGAGGGCACGTTTCTGGTCCGGGACAGCTCTCAGAGGGACTACCTCTTCACCATCTC
>rgn_1132
TGCAGGAATCATTCTAGTATGCTGATTTGATACTCAATTATAAATGTCGGGAACAGTTGTGCTGCTTAAT
>rgn_1133
TGCAGGGTGTATGCGTGCGCGTTTCAAATGGTTTCCTTCTTTTAAAGCGGATGGCTTTCGGTTTCATAGT
>rgn_1134
TGCAGGGAAAGTCCCGTCCGGGCAGGTGGGTTCTCCCGGAGCACCCTTCCTTAGTGAGAAAATCTTAATC
>rgn_1135
TGCAGGAGGTCCTCCCCCATATCAGGGAATTCCCATAAACCTTGCCCTGGCTTGCCTCCAGACCTTTTGA
>rgn_1136
TGCAGGTCAGTGCAACCCGTCCGAGAGTGCTCTTGTGTCCCTGTTTTCAGAGCATGTGTCGCATCCGATC
>rgn_1137
TGCAGGAGTTTAGAGGGACTGGAGCGTTTCTGGCTCGGTCACAGCTGAGCGGGGTTAAGGGGAGGCGGAG
>rgn_1138
TGCAGGGCACACTGTGTTGCAATTAGACGTCCCCTTCACAATAAAACCTGCACAACCATTGTGTTCAACA
>rgn_1139
TGCAGGCTTTTGTGCTGTCTCTCCACACCAATTACTGCAACAAGAGACAGGTGTTCGTCATTTACACTTG
>rgn_1140
TGCAGGGCAGCGTGCAGATGACAGAGAGGGTGTGGGGGGAACGTATGGGTTTCATGTCCTGAAAGTAGGT
>rgn_1141
TGCAGGTCATAGAGAACTGTTTTTCAACCTCCAAGAAAGGATGAGTGTTATCTATTATGTCACTTTTTTT
>rgn_1142
TGCAGGAGAGAGAAATCACAAATGAGGTCTCTTTAGTATGTTCAATGCTTCTACTGGATAGTGATGGAGA
>rgn_1143
TGCAGGTGGTATTGCAATGGTGTGGACAAATTTTCTTACTTACTTCCTTACTCTTTTTCTTTATATTTAG
>rgn_1144
TGCAGGGAATGAGGGGCCCTCAAGAGCCTCTATTAGTTTCTCGGTGGCAGCGGGTCACATCTTTTTTTTT
>rgn_1145
TGCAGGTGGCGCTGCTGTGCTGTTCAGAGATCCTGCAGGAAAGAGAGTGAAAAGATTCACTTATAAGTGA
>rgn_1146
TGCAGGAGAGAGTCAACCTAGCAGTCCGACCTCTGGTTCATCTGAAAGAAATGGACTGTCTACAGACGAC
>rgn_1147
TGCAGGTTCTCGGGAAGGACAGAGAACATTAGGATAACTCTGATATGGAGGTTCTCTCACATCCTAACAC
>rgn_1148
TGCAGGAAGAGCCACAGCCACCAGGGAATACCGTTCCCATGAAAGCCCTGACTGCTTAGGTAGGTGGGAC
>rgn_1149
TGCAGGTTTTACATCTGTATTCAGTGGGGGGTGGGGGGGTCTTTTTTGTTTATTTTAATCCAAACACACT
>rgn_1150
TGCAGGAAAAGGAGCGCCTCTGTCACTGGTCAGCATCAAGCTCCCCTGGATGTGCGGAGGGAAGGAAGGG
>rgn_1151
TGCAGGGTGCGGGATTCCAGGGCCATAACCACCATATACACTGAGGGGGACAATTTCCCCCTGAATAATT
>rgn_1152
TGCAGGGGCGGCAGCAGGTCCTCCAGCAGCTGGGGCAGCAGAGCTGGAAGCAGCTACAGCACCACCGGAC
>rgn_1153
TGCAGGCATTTTAGGTTGACGAAGAGTGCCTGGAGTTCGGGCCGGCTAATTCTCACGTGATCCTGAGACC
>rgn_1154
TGCAGGTTGTTTACGCATTTAACTCATGGCCAGGAGAAATAGATGTAGTTCCCTCAACATAAAGAAGTCG
>rgn_1155
TGCAGGTATATTTAATAAATCACTTCAGAGAAATAGTAGCCTATATCTGAGAAACAGGTACACAAGCAGC
>rgn_1156
TGCAGGACACACACACACACTCTCACACACACACACACACACTCTCACACACACACTCTCACACACACAC
>rgn_1157
TGCAGGGGGGGCAGTAAATAAAGTTGACTACTGTGCAAATGAGGTTCTCAACTGTAGAAACGCAGGTAAA
>rgn_1158
TGCAGGACTTCTTCAATGGTTTCGACGCTCTTCTAGAACACATCAGGACGTCCTGCGGCCGCCGAGCTTC
>rgn_1159
TGCAGGATGTCTTTTAAAAGGGTTTAAAAGCGAAAGGAAAGACGTTTTTGAATAGCCTATTATAAGTTTC
>rgn_1160
TGCAGGGAGAGAAAAGCTGCGGCTTATGGGTGACCAAATGACCAAAATTAATATGTGCTGTTTATTCATA
>rgn_1161
TGCAGGATAAAACTCATTTTCATTGCCTTCAAAACATTTAATTAAAGATCCTTATCTGATTTGAAACTCC
>rgn_1162
TGCAGGGAAGCTGTGCTGCAGAGAACAGGGCAGGCTGGTGGTATAACAGGTGAGGTTGAGCATTCTGAAT
>rgn_1163
TGCAGGTGGTGAGCCCACAGGAGGGCGGCCCCACGTCACTCCTTTGGGCTGAGCCCGGCCGGGACCCATG
>rgn_1164
TGCAGGTTGGCGATTCTTATGCAGTTTTTTTTTTTGCCCATGTGATATGAAAGTTGACACGCACAGCTTT
>rgn_1165
TGCAGGTGCAGCCGAGATTTTTCAATAATGTGCAGTGCAGTCGCGTTCACAGGAGCGCGAGGGCAGCTGT
>rgn_1166
TGCAGGCTTGACATCAGGCACTTTTGGCTGCTCTTTCAGTTGTGCCAGGCCACTAGCAGGTGCTGAACCA
>rgn_1167
TGCAGGGGTCAAAATTAACTTTTAGAAATGTGAAAATCTATGGATAATCTATGGTTAAACTGGCGAAATT
>rgn_1168
TGCAGGTAATTGTAGCAACACAGTTTAAGCCTTTATGTAACTATATTCTATATCCTACCTACAGAAAAAA
>rgn_1169
TGCAGGGATCTGCAGTGACTCTCGGCAACACTGCACCGAGAGAACAGAAGTATGAAAACAACACACATGT
>rgn_1170
TGCAGGCCTCTGCTGATGATGCCGCTGGGGATCACCACTTCCGCAGGCCAGCTAATGACATTACATCCCA
>rgn_1171
TGCAGGAGCTGCGCTTCTCCTTCTGTGTCGAACCATTCCTTCATCTACAGACAGACACACTTACTGAACT
>rgn_1172
TGCAGGACAGATCCGGCACGTGGTGTAAGGAGCCATAGATGGGGCGAGGAAGAGCCGGACAGACCTCGGA
>rgn_1173
TGCAGGAAAAGTCATTGGCAAGAGTGGGAAGCTGATTCAAGAGGTTGTGGATAAATCGGGAGTTGTCAGA
>rgn_1174
TGCAGGGAGTTTATGGGCTACATCCAGCGGTACAAATCGTTCTTCTCCACCCTGCCGGAGATGCTTTGTG
>rgn_1175
TGCAGGCTTTAGGAGGATCTCTCGCAAAATAGTTTCATCTTTTGATACGTTTTTGTCCTCTGCTCTAGAC
>rgn_1176
TGCAGGTTTCTTTCTCCACCTCCAGAAGCCTCCAACACTCCTCGCTGCCGCCCTCGGGCTCCCATGATGC
>rgn_1177
TGCAGGTATTCCATAATCACCCACAGCTCCTCACCCACCAGCGCACTCTTGTACATCTCCACCACGTTTT
>rgn_1178
TGCAGGACAATGCTCTGATCCACACAGCCGAGCCAATCAAAGTGTGGATGGAGGACCAGATCAAGACCCT
>rgn_1179
TGCAGGGGTCATTGTTGCATTTCATGCCATGTCAATAAATACAACAAACCCATTTCAGCGATAGCTATGA
>rgn_1180
TGCAGGCCCCAGTGCTGACCACACACATGGGACACACACACACACACACTGTTCATGCACAGCAGGGGAA
>rgn_1181
TGCAGGTTATAATGAACTTTAAAAGCACAATGCATTTGAAAACAAGGTAAAAAGCTGGGTGAGGTTAGCT
>rgn_1182
TGCAGGTCCCCTACCCTCTTGATGGAAGCCAAAGCAATCAAGAGTGCTGCCTTCATAGAAAGGAACTGAA
>rgn_1183
TGCAGGAATCCTAAAAATTTGACTCCACAACTGGTACGATTTTCACAGTTCACGACACAACAAGTAGGCA
>rgn_1184
TGCAGGTTTATTAGACGCTGCCCCTTTAAGACCAAATGCTGATCTAATGATATCATTCTCCCATTGATTA
>rgn_1185
TGCAGGATAATGCACCGTCACAAAGCTCAAATCATTTCAAATTGGTTTCTTGAACATGACAATGAGTTCA
>rgn_1186
TGCAGGATAATGCACCGTCACAAAGCTCCAATCATTTCAAATTGGTTTCTTGAACATGACAATGAGTTCC
>rgn_1187
TGCAGGAGCAACAGTCACTCAACACTGTCAGAACTGGTCAGTTCAGAGAGTCTGTTTGTCATTGTGCTAT
>rgn_1188
TGCAGGGCAAAAAAAGCCTCCTTGCCCGGCTGCTGTTTTCTGTCCTCTTACACCAGGGCTTTAATGCACA
>rgn_1189
TGCAGGTAGAAGAGGGTAAAGGTCGCCTGGCGCCAGGTTTCGAACCGAAACGCATCATAGAGAACATGTA
>rgn_1190
TGCAGGGACAACCTGCATGGGAACTGCACTAACCAGCCAAACCTTGAGTTGTGTCAAAGGGCTTATGGGT
>rgn_1191
TGCAGGTGCTGAAACCCGGCCATTACACACACGTGTGAGAGAGTGTATGTGCTGAAACCCGGCCATTACA
>rgn_1192
TGCAGGTCCCCCACCCTCTTGATGGAAATGAGCACAGTCAGGAGCACTTTAGATACAGGATCTTAAGCTC
>rgn_1193
TGCAGGGAAGAGTTTCCCGAGCCTTCGCCCTCGTCAGCATTGAGTCTGTTCTGGCTGCAGGACTTGGCAG
>rgn_1194
TGCAGGGAGCCACACACACACACACACACACACACACACACACACACACACACACACACACACACACACA
>rgn_1195
TGCAGGACACTCTGTCAGCTCTGGAGAGCAGCTTCAGTGATAGACTGCTCCACCCTGTGTGTGAAGGAGA
>rgn_1196
TGCAGGGCCACAACTCTGGGGTCATTGAGAGGAGCCCTGAGAGAGAAGGAGAATGAAAGAAAAGACAAAG
>rgn_1197
TGCAGGAACTTAGTTTGAGCCCACTGACCCAAAGGGACATGGTGAAAAAAAAGAACAAAAAAAAGAAAAC
>rgn_1198
TGCAGGGTCGTTTTTCATACTGTCAGAGCATAAAAACGTGGCTAAGCTGTTATAGTTATGAATTGTGCTT
>rgn_1199
TGCAGGACTTCTTCAGCCGCTTCTTCCAAGGCGGAGCTCCCAGTGACGCGTCTGCTAATGGAGGCTTCTT
>rgn_1200
TGCAGGAAGGGCCAGATTGCCGGCACTACCAGAGCCAGTCCAGCATGTGTGGATGGTAAGAATGAGGAGG
>rgn_1201
TGCAGGTCTACACATCTGTGGGAGAGGTCAGATTCACTCTAATATCATCTCTGTGTCTTTGGAGACTGTC
>rgn_1202
TGCAGGGCAGGGATTTTTCCAGTAATATTGTGATCAGTAGATCTGTACATGGCCTCTTTTTCAGTCCACT
>rgn_1203
TGCAGGTCTCAGATCAGCACTGCACAGGACAGGGCGAGCGTTCACTCACAGTTATCTGCTCTTTATTAAC
>rgn_1204
TGCAGGGAGCCACACACACACACACACACACACACACACACACACACACACACACGCACACACACACGTC
>rgn_1205
TGCAGGTGTCCTCCCACAATTCACTGTGCTTCAAACAAACACACTCATCACAATGAAATTCACACACGGT
>rgn_1206
TGCAGGAGCTCCCTGTGGGAACCACTGCAACCTTCTACTTCAGAGACCTGGGACCCCAGATTGCCTGGGG
>rgn_1207
TGCAGGAAGGAAAGCACAACGTTAATCGAACACCTTTGGGGGTCTTCCCGGCGGGAAGAGCACCACTCGA
>rgn_1208
TGCAGGGCTCACACATGCTTCAACCGCCTGGATTTGCCTCCCTACCCGTCGTACACCATGCTGTATGAGA
>rgn_1209
TGCAGGTTTGTGTGCGAAAATCCTCTGTTCCAAATCCCCCTCCCTCCAAGATCTGGCTGAAAACATCCAG
>rgn_1210
TGCAGGAACCCTGAGAGATGTCGATGCCTGTTCAGAACTCGTATGAACGTTCATAACTTTGAGCCGGAGC
>rgn_1211
TGCAGGGACCAACTTTAATTTCATGCTCATGCCGATCCTCTGTTGCCCACGGCAAGTCCCAAAGGACAGA
>rgn_1212
TGCAGGGAGCCACACACACACACACACACACACACACACACACACACACACACACACACACACACGTCGC
>rgn_1213
TGCAGGGATGAGACGGGCCTAAGGTGAGCTCACTTGAAGGTGAACGGGTAAGGTGACCTATCAGCAGCTG
>rgn_1214
TGCAGGCAGAGGTAATGAAAGAGAAATGCAACATCATCTGGAGATATTTCACTCCATTAAATAAAGACCA
>rgn_1215
TGCAGGTTAGTGACAGTATATGGTGGAAAAGAAATAACACAGTTTAACAGAAATTATCATCACTTCCTCT
>rgn_1216
TGCAGGTTTGTGGAAATATAACTTAGCCCAGCCTGCCATGCGGGAACAGGTGCAAGGTCACTAGTTTTAG
>rgn_1217
TGCAGGAATTTGTATTAATTTCCATATAGGAACATCCTCTTAAAAGCCCCCTCCCCTCATCCAACATTCT
>rgn_1218
TGCAGGTTCCCTACCCTCTTAATAGTGGCCAATGCAACCAGGAGGACTGTCTTAAGGGACAGAACTTTTA
>rgn_1219
TGCAGGTTCCCTACCCTCTTAATAGTGGCCAATGCAACCAGGAGTACTGTCTTAAGGGACAGAACTTTTA
>rgn_1220
TGCAGGAAAATGACACCATAACCTTTACAAAGCTGGCAGACACTTACGAGGTCATAGCAGAGAATGGGCC
>rgn_1221
TGCAGGCATGTCTCACTAGATAGTGGACACCATTGTTTTGGCTTACCAGCAGCAAGGTCGACCATGTCCC
>rgn_1222
TGCAGGGACTTGAGTTGCCAAAGACACAGATTCTGCTTTTCTTTTCTGAAAGGGCAATCAGAAAGATAAA
>rgn_1223
TGCAGGAGAGATTCTCCACAGGATTAGCCCCCTCCACGTTGAAGGTGTATGTGGCGACCTTGGCAGCTTA
>rgn_1224
TGCAGGAGAGATTTTCCACAGGATTAGCCCCCTCCACGTTGAAGGTGTATGTGGCGGCCTTGGCAGCTTA
>rgn_1225
TGCAGGTCATGCAGGCCCCTAGCATCACTTCCAGTAAACCAAGGGCCAGGAACAAGTCTAGGCCCATAAT
>rgn_1226
TGCAGGGTTTGGCCATGTTTGTGGTCCGCTGGAAAAAAAACTTTGTAAAAGAGAGCAGAATGCAATGAAA
>rgn_1227
TGCAGGCATTTTCGGTTGACGAAGCGTACCTGGAATTTGGGCCGGCTAATTCTCACGTGATCCTGAGACC
>rgn_1228
TGCAGGAGCTTGCTGAAGATTTTGAAGCCATATTGTTCAGCAGCTTCTGTAATGTTTAACTGCAACATAA
>rgn_1229
TGCAGGCTTAACCGGACACACACACTCATCATCATAAAGTAAACTCTTACACACACACACACATGCGCAC
>rgn_1230
TGCAGGCATTCATAAAGGTGTTTAATTTGTGAGTTTACCTCACCATTATTTAAATAGATCTATACAAGTA
>rgn_1231
TGCAGGGCCACTGTAACTCAAATAACCATGCCTGACAGAAAAGATTTATGGATGCTTTTTACACTAAGTG
>rgn_1232
TGCAGGAGTTGGAGTACGGCCCATCGGTGGATTGGTGGGCTCTGGGTGTGCTCATGTACGAAATGATGGC
>rgn_1233
TGCAGGTAAATGGACAGACCCCAAAATTGGCCAATCACAGCACGTAGCACATGAATTCTGTTGACATTCA
>rgn_1234
TGCAGGAACAAGAGGCCAGGGAAGGATGGACCGTTCCGGTGGATCATGTTCCGGTGGTCCCAGTTCCGGT
>rgn_1235
TGCAGGGCCAGAGATCCGGAGAAGGGATTGTCCTCTGAAGCCTAATCGCAGAAGATGACACCATCTCAAT
>rgn_1236
TGCAGGATCCATGTCAATATGCTTAGAACAAACAACAAAAACTGCAATTGGTAGTTTATATCTAGCATTT
>rgn_1237
TGCAGGTCTCAGGTGTACATGCACCCTAACCTGTCTCAGCCCAGTCCCATGGTGCTCTCTGGCGGAGCGC
>rgn_1238
TGCAGGTGCATTTTGAAATGTTTTGACTGATCATTTTGGCAATGAATGTCACTTCAGTTCTACGTTCTGA
>rgn_1239
TGCAGGGTAACGGCCGTTTACACGGGACGCGTTCGTGTGTCGATAACAAACTATGAAAATGAAATGCAAT
>rgn_1240
TGCAGGGACAGCGTGAGCTCCGTCACCTGCCTCTTGATCTCCAGCTTCTGCTCCTCGTGTTCCAGACCCA
>rgn_1241
TGCAGGTTATTTATAAGATTTATTTTATAACTGAGGATATTTTCTTACATTCTGGGAACGTTCTGCAAAC
>rgn_1242
TGCAGGTTCATGTTTCATCGCTCAGGCTGCTTATGGTGTAATGGTGGGTTGGCTGTTTGCTGGTGGTTAG
>rgn_1243
TGCAGGCGTCCGTGCTTTGCCCACCCATGCAATAAATGCATATCCTTGAATGAGCGCGGCTTTCTAGCGT
>rgn_1244
TGCAGGAGGGGTTCACTACATCCCCTTCCACCTTAAAAGTTTATGTGGCGGCCATAGGTGCTTACCACAT
>rgn_1245
TGCAGGAACCAGACCTCGTTCCTCCGCCCGTAGGGTTTGATTGGCGGGTCGTAGATGCAGCACAGGTATT
>rgn_1246
TGCAGGTCCCCCCCTTGATAGAGGCCAGAGCAACCAGGAGTGCTGTCTTCATTGACAGTAACTTTAACTC
>rgn_1247
TGCAGGATATGTGTGTTTTTGCTCATGAGGCACTGTTTGATAGTAACGTCCTTTTTTAATACGTGTTCTG
>rgn_1248
TGCAGGTTTGAGCGATTGCCATTCAATGAAGCCTAATGTCATGAATTGTAAGAGAACATCACTTACAAGT
>rgn_1249
TGCAGGCGGAAAACTGTTATTTTTAATTTAGCTGAATGCAGCTGGTTTTCAGCATGAATTCATGATAAAA
>rgn_1250
TGCAGGTATGCCAAAGTGTTGAGAAATCTGCAAGATGGTGGTCCCAACCCGAAGATGATGCAGGAACTGT
>rgn_1251
TGCAGGAAATGACTGCAGGAATTTCATGCTTTGTTCGTTTTTTTTTTTGCCAAGAAACTTGTATATACGT
>rgn_1252
TGCAGGACACACACACACACACACACACACACACACACAAAGCTCAGCGGATCAATGCTCGTCCCCTCAG
>rgn_1253
TGCAGGAGTTGAGTCGTCTCTTCACAGGTGATGGTCATCTGAAGTGCTCGCAGGAGTTGGAGTCATCTCT
>rgn_1254
TGCAGGCAACCTTTTACTGTCTATGAGGCAATCGGGGGGACGTGGAGGCATAAAGTCTGGTAAAGTCAAG
>rgn_1255
TGCAGGTTTCTTTCTTCCAGATATGGAAATCAAACCATTAAATATTAATTTAATTAGAAAATCATGTTCT
>rgn_1256
TGCAGGGATTGAGGATGTAACTTGTACCGGCAAAAAAACAACAACAACCACAATACAAATCCTGTTTTTC
>rgn_1257
TGCAGGACGATAGAGAGGTCCCAGGCCGGCACCCTGGTGCGTGTCGCAGGCCTCAGCCTCAAGGTTCCAC
>rgn_1258
TGCAGGACAGGGAGCAGAGGATCATGGGTAAACACTCATTCTGCATTTAAAAACTGACTTTGATAGCTCT
>rgn_1259
TGCAGGTTAAGTTACTTACTAAGCCTCTGAATACCTTGGTATACGGAGGAGTTCATGGTGGACTCAACGA
>rgn_1260
TGCAGGATCATTCCCGCTGGGTAAAAACCAAACTTCTCATCGATATTCCTTACTTTTACCCAATTGATAC
>rgn_1261
TGCAGGTCTTGATGCCCATATGGCTAGCTGGTGGTGCAGGCCCCGTGACCTGACCCTTGCCCACAGGGCA
>rgn_1262
TGCAGGATGGCCATGACATGCAGGGCAGAGGGGGCCTATCTAGCAGCACTATAAGCCTTCACTGTCAGAG
>rgn_1263
TGCAGGGCTGAGTTACACTTGAAAGGGACCAGGAAATGAATACCTTAATGTCAGCTGTGTTCAGGTGAAA
>rgn_1264
TGCAGGAAGTGTATACTCAGAGATTAGCAGAGGTTTCTGTTTCCTGTTTGTCTGCCACTACTGAAAATGA
>rgn_1265
TGCAGGCTCTTATTCGCTTTAACGAACAGATGGCGAAGAACAGCCAGCTTAGAGAAGAGATCGAGACACT
>rgn_1266
TGCAGGTATGCTATTCATTTTCTAAGTGATCAGTTTTCAAATTTTCACGTGGCAGATGATAAAATGGGTG
>rgn_1267
TGCAGGACTGGAGTAAAGAAATGCACTGGCACTGCAACACCTCTTAATATGCGCTAGATGGTGACAAAAC
>rgn_1268
TGCAGGTGAGTGAATATGATCTTGATTTATCATGTGAGTAAACTGTTAAGTGCTACGGGAGCTATTAAGT
>rgn_1269
TGCAGGTTTCCTGTGGTTGATTCCTCTCATTATGTTTCTGATGCTATTACTTGGTTTGCTTTTGCTCTGC
>rgn_1270
TGCAGGAAGAGTCACCGAAAATCCTCACCACTAATGCATACTGGGCATACCTGATGGACATGTCAATCCA
>rgn_1271
TGCAGGTTCTCCGCCTGAGACGCACAGAAGGAATCACTGTTATTGTAATTCTGAGAAGACAACTTCTACT
>rgn_1272
TGCAGGAGTGGTTCACTGCGGGTCTATCCCCTTCCACCTTAAAAGTTTATGTGGCGGCCATAGGTGCTTA
>rgn_1273
TGCAGGAAAGGAGGACAGGGAGAGAGAAGCACTACGACTCTGGGGCTCGAGGCGGAACTGAAGCAGAGAG
>rgn_1274
TGCAGGGCGCTGCGTCAGCAGAGCAGAAAACACACTGAAACTAATCAAAGCACCAAAGCGAGCGAGAGCG
>rgn_1275
TGCAGGGGATGAGCATGTGGAGCTGGTTCTGGACAGCGGAGGGCAGCAGAGACTTCAGACACTCTGGAAG
>rgn_1276
TGCAGGGTCTGGGCTGAACATAGGGATATTTCAGGCCAGCTTGTCAAGGTCTTTGGAAACTATGTGTCTG
>rgn_1277
TGCAGGAATAGTTACTGAGAATTCAAACTACTCCTTCACATAGAAAGCATTTGATCAATAGTAATTAGAA
>rgn_1278
TGCAGGCATGATCATCACTGGGACATAAATCAAACCCCAGGACAGATCAGCGAGCGCTGGCCGCCTGCGT
>rgn_1279
TGCAGGTGCTAATGGATTGCCTTTTCAGAGATGTTCTTCTAAATGCTGTTTAGTTTTATTCCCGTTTCAG
>rgn_1280
TGCAGGGCACACAAACAGCATCAAGCTCTACTAATGGGTTTGAAAAGAATGTGAATGCAACGACGTGCTT
>rgn_1281
TGCAGGTCGACGTGGAGAACAACAGTTCTACGCCATGCTCTGCAGCAGGTGCTCTTCAGGACGGGCAGGA
>rgn_1282
TGCAGGGAGCGTAAGGGGCCGTGCATAGTGGATCGGGTGACAGTCGAGGGCGAGGCCCCCGGCGACCCGA
>rgn_1283
TGCAGGGAGGGTGGAGGTATAATCTCCAATGAAGGAGACACCATAGCCTTTGGAGTTGTACCCGTAAGTG
>rgn_1284
TGCAGGATAGTAATAGGAGTTACTAGATCAGTGGGCGAGGCCATAACCAGAGGGGTGTTTTCCACTGCGT
>rgn_1285
TGCAGGGGAAACACAAACAGATGAAGAGTAAGGCAAAGAAAGCATGATCACTCAGTACGTTTACATGGAC
>rgn_1286
TGCAGGCATTTTTAGTTGACGAAACGTGCCTGTAATTCGGGCTGGCTATCTTTCACGTGATTCTGAAACC
>rgn_1287
TGCAGGAGCCATGATTTAATATGAAACTGCGGGATATTATAAAAAAAAATGTGGACACTTTGGGGGAAAA
>rgn_1288
TGCAGGGTTGAGGTGAAGGCACCGTGACACATCCAGGTGTTTCAGCTTGGGGCATTGGCGGCAAACCACC
>rgn_1289
TGCAGGCGTGCTTCAAAACAATGAAAGTATTGCTTTTAATGTGAGGGGAAAAGGAGATTCAATATCTTTG
>rgn_1290
TGCAGGGTCCCGCTGAAGATACTTGTACTCAGGCATCACTCGATTCCTCCGTCGTATGCCGTCTTCTGCT
>rgn_1291
TGCAGGAAGGAAAAGATTTGAACAGGAAACAGTATTTGAGAGGATGAACCAAAGGCCATTTAATTTATTG
>rgn_1292
TGCAGGCTCCACCGGGTTCCCTCATCCTGCAGGCTACAGGTGCAGACGATGAGAAGGCAGAAACAGACAC
>rgn_1293
TGCAGGACGTCCTGCTCATGAGGCTTGGCAGCGGTGAGATTTGCATGAATCGTACTTATAGGCCAACTTG
>rgn_1294
TGCAGGTCCTTGATTTTTTTTTTTTTTTTCTTGTTTTATGTGTGTGGCAAATAAAACTGGTCACACTTAT
>rgn_1295
TGCAGGCCCTGTGGATGATTTTTCAGCATCTGACATTATAACAGTCAGGAACTGTATTACAGTAATTTTC
>rgn_1296
TGCAGGCAAGAGCTTCAGGCCACCCCTCTAACAGGACAGATAACATTGTGGTCAATCAGTGTGTCATTAA
>rgn_1297
TGCAGGGTTTATTAAGATCTATTATGAATAATGATTCCAAGTATTACTGCTAATAATACCTGAAAGACAG
>rgn_1298
TGCAGGTGGCTATCTTTTGCTCCCTCTTGCCTCGAGTCCACTCCTAGAAGAGTAAAGGCCATTCTCCACT
>rgn_1299
TGCAGGAAATGTCAAGGTGTGCAGCCTTCACTGCCTTAATGTGCTTTAAATAAACACTGTGAGTAGTTTA
>rgn_1300
TGCAGGTTTATGATGATTGATGCACTTTATGATGGATAGATGCACTTTTATGATGGATAGATGCACTTTT
>rgn_1301
TGCAGGATGTATGATATTCCATCATGTACGTAAAGGCAACAGTTGTCTCTCCAGTTGACTAGATGACTAG
>rgn_1302
TGCAGGGATTTTAGCCCACTGAACGTGTTTATCTTGGAGGCTAGTCATTTAACACAAAAACACATACCAG
>rgn_1303
TGCAGGTCTGCCGTATCTTATCTCTCATCTGTTCCACGCGACTTCTACGGAATGACAGGTTATATAACTG
>rgn_1304
TGCAGGGAAACCCCACATCTACAGCCAGGGCAGAATCATAGTATCTAGATTCTAAGAAGCATATCGATAA
>rgn_1305
TGCAGGGTTTGAAGGCAGGATCACCTGTTCGCTCATGTTCACTTCCATTATTCTGCTCAATGATGGGATT
>rgn_1306
TGCAGGTGTGCGGAGGTAATGCAAACACATATATGTTGACAGGCAGGCAGAACATTGGACCGAATGCAAT
>rgn_1307
TGCAGGCATGGCAACAACAGCTTGTGGTTGTGCAGATTATGTTTCACTAGATTCACAGTCACATTCAGAG
>rgn_1308
TGCAGGTCCCCTACCCTCTTAATGGCCAATGCAACCAGGAGTACTGTCTTAAGGGACAAAACTTTTAAAT
>rgn_1309
TGCAGGCCTCAATCTTGACCAGGACCGAGTTCAAACTGTGCTTCAGACTCAGGCATCACTCGATTCCTCC
>rgn_1310
TGCAGGTATAGTGCGCATTGACTCTGTACACAGCACCGATACACATAGGCAAATCTTATGAAACCTCTCA
>rgn_1311
TGCAGGTCAGTAGACATGTCATAGAATAATTCGGAGACATGGTGATGGTTTTAAGATGAGGAGAGCTTTT
>rgn_1312
TGCAGGGCAGCCATCCCAAAGTATACAGCCACATCTAGTTAAGCTTCGTTCAGGAATCAGTCATAGAATG
>rgn_1313
TGCAGGGTGGTTCAGAGTAGACAAAACAACCGGAGAAATCTTTGTAAAAGAGACATTGGACAGAGAGTCA
>rgn_1314
TGCAGGTCAATTTGGGATTAATCCGGATTAATTAGTCGTAAGGCAAAATGGCACTAATAGTGTGACATGA
>rgn_1315
TGCAGGAATGTGATTTGGTATGAGAAGCCGACATAATTCAGGCAAGTGTGAATGTGAGGGCAGGGGTGAT
>rgn_1316
TGCAGGTCCTGTTTCAGCTGGTCGGCCTCCTTCGCCCTGCGGAGAATAAAAACATGGGGTTACTCACTCA
>rgn_1317
TGCAGGAGCTGCAGCTCAGGTGACCCGCCGCTCTCATATATCGAGTGAAGCGCTTCTCAAACAAGAACAG
>rgn_1318
TGCAGGCTTGTGTTCATCTGCCTCTACTTTTGAGTGCAATGTCCACACCTCAATTGGACATTGAACAATC
>rgn_1319
TGCAGGATTAACACACACACACACACACACACTGTCTTTAGCAGCATGGTGTCGAATGAACACATCTTAT
>rgn_1320
TGCAGGAATGGGTATGGCATAGACCAAAATCTCATATCGGGGGGGGGGGACACCTGTGCCCTCCTCCGGA
>rgn_1321
TGCAGGGTTACCGAGAGATTAAAGAAACTTTATCAGCAAGATGGTAGAATACTGTACATTTCTTGTCTAT
>rgn_1322
TGCAGGTCCATCATGCAAAATCTCTCAAAGAGACCCATCTCCCAGGCTGGCCTCTTCGGCAACACTGACG
>rgn_1323
TGCAGGACTCGTTCACAGAGTGGCTTTTATTTTGTAATCCTGCAGGCGCTGTTACGGGAAGCACTGATAA
>rgn_1324
TGCAGGCTTTTATGTAGTTTCACACCTTCCTCAATTGCAGCCTAAAGAGTAAAAATGTTGTATGTTTATA
>rgn_1325
TGCAGGGTTTAGTTCCAGCTTGCCTCAACACACCTGCAGAGGAGTTTATCCCTAATAAGACTATTAGCTG
>rgn_1326
TGCAGGTGGAAGAGTCCTTAAATGAAATGGACTTTCAGCTGTCTTTGGACCTGTATTTCACCGATGGCGA
>rgn_1327
TGCAGGTTTTTTCCGCCCTGTGACTTTGAAAGAGCAAGACAGCTATCAGTGAGAACTAATAGAGAACTCT
>rgn_1328
TGCAGGTCCATGTTTTGACCTTCACAGTTTACCATTTGCTTTCTGTCCTGAAACCAACTTTGAACGCAGG
>rgn_1329
TGCAGGAGCCCTATGGCACCTTTTGCATTTGAGCTGGCCAAGAATCTGACAAACACTGGTTTTAAATTTA
>rgn_1330
TGCAGGTCCCCGACCCTCTTGACAGAGGCCAATGCGGTCAGCAGAGCCGTCTTCATCGACAGGAACTTAA
>rgn_1331
TGCAGGGACGGCCGAGCACGCAACATGTTCCGGCGAGTTTGTTTGGAAACCGGCGGGCTGGGCCAGCGCG
>rgn_1332
TGCAGGCAATTTAGTGACAGCTATATTAAGATTATCACTTAGCGTTTGCATATTCGTTCAGTTGACCATT
>rgn_1333
TGCAGGCATCTACATCACAGTAGAGCTTTTTTTTGCCACAGGGGACCAACGCCCTTGGCGACAAGCAGAC
>rgn_1334
TGCAGGCATTTTTGGTTGACTGGGATTTGAGCCGGCTAATTCTCACATTATCCTGAGACCCTGGCCTGGA
>rgn_1335
TGCAGGGCTCCAATGAATTAAATGAAACTCTATTGAAGAGGATCAACAGTGCACGTAAGATCCATCTGGT
>rgn_1336
TGCAGGGTTGATAGCGAGCCGGCTGGCGCTTCCTTTAGCCTGTGGTCATAGGAAAAGCCACGCAGTAGCC
>rgn_1337
TGCAGGATTAGTTGGGGATCTGCAGATGGAACAAATACAAACCTTAAACTAAAACTGACAGTTTACAAAG
>rgn_1338
TGCAGGCTGACGAATCCAGGCTGTATGTTCGCTAGTAACTGAATAGGAGACTTTACAGTCGATAGTTAGA
>rgn_1339
TGCAGGTTTGATTAAGTATAAGATGCCAGATGTGAATCACTGGCACCATCCAATAAAACTTTAGGAGTAT
>rgn_1340
TGCAGGTGTGGACGTATGTGTTTCATCTCACATCTGATGATGCATCTATAATTGTAACTTGATAATATCG
>rgn_1341
TGCAGGCAAATCCATTGTGTGGTACTGATATTACTGAAAAAAAAAATGTTTAAGTACAGTTTTTCATAAT
>rgn_1342
TGCAGGAGCTCATTCTGTTTCCTTCTCTAATTTTAGATGCATTTTGTTTAAAGAAATGACTATATCACAT
>rgn_1343
TGCAGGGGTAATCAAAGATGAACCTTGCTGGATGGTGAAATTGTGTTGTAGAGATTGTAAATTCTGACAC
>rgn_1344
TGCAGGACAGATACACAGGATAAAGACACGACCCTCAGTCGTAATCAGTGCAGTCAGTAACAAACACCAT
>rgn_1345
TGCAGGCGGGTCTTGTCTGTAAGGAGTTTTCCCGAGAAGAACCAGCGCTGGTGGGCCAGGTCAATGTCCT
>rgn_1346
TGCAGGGGACATTTGTTCTGTTTAAACAACATCTGTCCTTTTTACGAGTTCTCTTCATCAGACGCACTTT
>rgn_1347
TGCAGGCCATGCGACATTTCCTGCCCAAGCGTTCTAGCTCCTCTGCTAGCCGTCACGCTAAAGCTGGACC
>rgn_1348
TGCAGGCCGAGCGGCAGCGGCGACTCGAGAGAATTAAACACAAACAGTCTCAGCTGCAGGAGCTCATTCT
>rgn_1349
TGCAGGTGGTCAGAGCTGCCAATGGAGCTCAATACATCATTCAGCCTCAGCAGCAGATGGTGTTGCAGCA
>rgn_1350
TGCAGGCATTTTTGGTCAAAGAATCGTGCCTGGAATTTGGGCCTGGTAACTCTCACGCATGAGACCCCGG
>rgn_1351
TGCAGGAATTATTAAAATGATGCCAAAATTTATGACTCCCGGCTGGCCTGTGAACACCTCTGTATTCCCC
>rgn_1352
TGCAGGCGTGTGCTGTCAGTATCACGGCTCTTTCCACGCTCCAAAGCCGGATCTCATGCTCTCTTATCCA
>rgn_1353
TGCAGGATAGTTTTGTACAGCATCTCAGTTATATATTAAAAAAGTATCATTAGTTCTGAACACCAAATTT
>rgn_1354
TGCAGGTGCAGCCGCCCCCACATTACGCCCACATGGAACAGCCTGTGGGACGCCTGGGCCGCGCAAATGT
>rgn_1355
TGCAGGGAGGCAGCAAGGAGCAATGGGGTCCAACCTGTGAAGCAGTGCGTCCCGGAGTAAAGGCGGTTAG
>rgn_1356
TGCAGGTTTGCAGATAACGACTGAGAGAGATTTGCATGCATTTATACTGTTAAACAAATATAAATATGTA
>rgn_1357
TGCAGGTGAGGTGTACCTTTGAGGAAGTAGCAGGGCAGAATGAGTGGCAGGGGTATCTGTCCGACACGTG
>rgn_1358
TGCAGGATACCATCGGGCTCTGATCATCAATAGTGAAAATAGCGGATACCGATTATTGGCCGATACATCG
>rgn_1359
TGCAGGTGACCTCATAGCTCTGTTTCCATGATGCACTTAGGGATTTACGATTACTCCAGAGCACTCGTAG
>rgn_1360
TGCAGGCTCCGACTCCTGTCAGTGTTGAAAAAATATAATGGCGGCGCCCGTGATAATTTATCGATCAACA
>rgn_1361
TGCAGGCACTCCAGCAGCACTTACAGGGGAAACAACTGCAGTCTCACTCCTTTCTTGCCGCGTGTCTTGG
>rgn_1362
TGCAGGGATTTGTGCGAATATCACAGAACGCAGGTTGCAAATGGAAGTGTCTCAGCGATGGCTGCCATTT
>rgn_1363
TGCAGGCCTGTGTGCGTGTGTGTGTGTGTGTGTGTGTGTGTGTGTGTGTGTGTGTGTGTGTGTGTGTGTG
>rgn_1364
TGCAGGGAGGCCCCTGACAGGAGTGCCTGCGAAGCAGCCATACTCCTAGTGGAGTGGGACCGGACAGCCA
>rgn_1365
TGCAGGAGACAGACGGATCAGTGTGTGTTAGTCTCACAGCGGACGGAGGGAACGCGCTCTAATTGCCCGT
>rgn_1366
TGCAGGTTCAAACACAGCCAATGCCTCCTTCATTCTATTTTAAGATGAAATGAACCCTTATTAGATATGT
>rgn_1367
TGCAGGAAAACCCCTGACTTACTTTATGTTCCCTCTTCACACTCTCCCAGACACGGCTGTCAGCTGCGAG
>rgn_1368
TGCAGGATTTCTTGTAAAAAAGATTTAAAAACAAAATAAAAGACATTTTCTCTTTTTGTTGTATATTTTA
>rgn_1369
TGCAGGTATACTGTGATTACATAAAGCAATGAGATACATCTTCATTTGCTAAATGGGCTTTTCACACTTA
>rgn_1370
TGCAGGAGTCCTCTCTCGCTCTCTCCCTCTCGCACAATGAACGCAGTCAGCGCTTTTATCTCCTACCCCA
>rgn_1371
TGCAGGTTTCGCACTCACACCAAAAGCACAAGCTTCACTGATTTATATAAGTGTTGCTCTAGTAAAACCG
>rgn_1372
TGCAGGAATCTGAGGAGATCAAGTCAAATGAATTGGATGCAAAGCTGCGAGAGACCAAAGGAGAGCTGGA
>rgn_1373
TGCAGGAGAGAAAAATCTAATCAAAAACGGGATCTCTGTAATATCTCAATTGCGAGATTAAATGTGTCTC
>rgn_1374
TGCAGGACTAGTGGGAGCACATCAAAGCGACCATACTTTGGTTTCCATCCTAGCTGAATACACACCTATA
>rgn_1375
TGCAGGAAACTGCTGCAAGCTTTTTGAATGGCACAGACCGTGATTACAATTGAAACAGGGATAATTGAAA
>rgn_1376
TGCAGGCTGATCTCTCATATACACTCAATGGGTTTTAATTTAATTAAACATGATTTATGAACAGGCATTT
>rgn_1377
TGCAGGAAGGTCAGGGTCTGCTGCCGCTGGAGGTGGCACTGATGATCCGGGTCAATTCGGCTCCTGCCTG
>rgn_1378
TGCAGGTGTCCAATGAAGTTTGACGGCACGACGGAGATGAATCTGCGCTCCGTCATGATTCCCGTCTCGA
>rgn_1379
TGCAGGTATCGACTATATGTAAACTACAAAAACGTGCATGTGAAAACTGTGACGTTGTGCGTATGCGTGT
>rgn_1380
TGCAGGGAAGACCGTCTGATTGAGTCCAAGTCTTCTAAATTAATTTATTGTTTAACATTTTAAAAACAAC
>rgn_1381
TGCAGGGGAGACAAAAAGTCACATGTTAAAGTGGGACCAGTTGAAGGCTTAACAGTTTCATCAGATTAGC
>rgn_1382
TGCAGGTGACTTCATAGCTCTGTCTCCTTATGATGCATTTAGGGATTTACGATTACTCCAGTGCATTCGT
>rgn_1383
TGCAGGTCACGGTCCTATTTCTATTTTATTCCCTCCCTATTCTAGCTTAGGATACTCTGAGTAATGTCCA
>rgn_1384
TGCAGGCTCCTTCTCCTACTGTCTTCAAACACTGCTGGGGTGGTGTGTACATGTGCGTGTGTGTGTGTGT
>rgn_1385
TGCAGGTTTGAACTAGCATTTCTCATGTTTAAAATGAAATTCTCAATTAGATATAGATAAACCTAATCCT
>rgn_1386
TGCAGGCTGAACCACTGTAGGTAGACCCATCCTTACAAGCCTTTCAACATGAACTCGCAGCCGCGCGATC
>rgn_1387
TGCAGGCTGCACCGCACCCATGCATCACAATCCACAGCGCTCGAAAGTGATTTTTAACACTGATGGGTCA
>rgn_1388
TGCAGGCTGCACCGCACCCATGCATCACAATCCACAGCGCTCGAAAGAGATTTTTAACACTGATGGGTCA
>rgn_1389
TGCAGGTGAGAGCAGCCCTTCACAACAATGCAGCGTAGAGTTACGAACACAGTGAGAAAGAACTCGCTTC
>rgn_1390
TGCAGGACTGTCGGTAGCGCAAGAGCTGTGAAATCAGTGAGAGGGTAATGACGGCCCTGTGGGTGAGAAG
>rgn_1391
TGCAGGCATTTTCAGTTGACAAAGTGTGCCTGGAATTCAGGCCAGCTAACTGTCACGTGATCCTGAGACC
>rgn_1392
TGCAGGGAAAGCGTGAGTAATGCTGAGAATTTCAGTGACATTACTACATTAAACGACTATATATAATGTT
>rgn_1393
TGCAGGAGTGAGCGAGCCTATATCTCTCTCGCCTGTTCTTTTACACTTTCACTAAGGTCGTCTTCCATTC
>rgn_1394
TGCAGGAAAACAAATGTGAAAAACCCACAAAAAAGACAAAAAGCTATTGTAGAATTGATGAGACCAGGCG
>rgn_1395
TGCAGGTGAGGTGATTCAGGCGAACATGGCAAAATACTTGAAAGGTATAGTATTTATTTTGCTTCAAATA
>rgn_1396
TGCAGGTGAGCTTTGTTAACCTCTTAAATGTCACTGTCCCACTAGAGAGATGCTTGCTGGGGTTTTTTTT
>rgn_1397
TGCAGGTATTTAAAAATATGCTGTGGAGGGAAAAAATGGTCACTTTTAGTTTCAAACATAAACACAAAGG
>rgn_1398
TGCAGGACTTTAGTTCTGCTGACTGAGTCACATCAGTCCCTGAAAACCTCATCTGAGACGACTCCGATCA
>rgn_1399
TGCAGGTTGGCGATTCTTATGCAGTTTTTTTTTGCCCATGTGATATGAAAGTTGACACGCACAGCTTTCG
>rgn_1400
TGCAGGAATCCCAATGTTACATGCGGCAGATCTCGTGTGTGTGTGTGTGTGATAGAGAGAGAGAGAGAGA
>rgn_1401
TGCAGGAGTGTGGTGGTACAGGCCAAGAAGCCTTTGTCGGGCCTGACGGTGAACACAGTGGGCAGTTCTG
>rgn_1402
TGCAGGGCTCCAGGGCCCTCGGCCGCTCCCTGACCCCGCATTCACACTGCTCGGCTGAGATTAGTTCCAC
>rgn_1403
TGCAGGACCGGAAAACGGGCGAAACTATCCCACAGATGCACATTTAAAGGACGGACCCAAAGAGACCAGA
>rgn_1404
TGCAGGACGAGCGCTCAAAGGGAGAATTTGTGCGGTTCATTTGTAAATCTCCCTGACTATGGAGTAACAG
>rgn_1405
TGCAGGATGTGGTGATTGGACTGATCAACTGAAAAAGGTCAAGAAGAAGGTTTGTAAAGCAGCCATGTTT
>rgn_1406
TGCAGGCTGGATACACTGAACTCAGTATATTTGTGCCTGAGGGAATTCAATCTGACAACATGTGAGCCCA
>rgn_1407
TGCAGGGAGATACAGCATTCAATATTAAAAAACATTCACAATCTGCTGTTATTCCTGGTGGTTTGTGGAC
>rgn_1408
TGCAGGAGAGAGTGAGAGAGCTGGAGGAGAAACTGAGAGCCGCTGAAAATAAAAGTGTGCAAACGGACGG
>rgn_1409
TGCAGGTATGGATGTCTTCAAAATGTTATTTCTTTATATCTGCGAAAGCAATAGAGAGTTGTGCTGACCT
>rgn_1410
TGCAGGTTTGACACACACATACATATTCACCATGTGTTCACTGTGCGGGAAGTGCGATCAAGGAGAAAAA
>rgn_1411
TGCAGGGGATGATACAGACCTCACAAATCTTTGGGTTTAACAGCATGACGAGACCACAATAAAAAAGTTT
>rgn_1412
TGCAGGTTTGAAGCGACCCCAATAATGTGATATTAAGCCCCCAGTAATGCAAATTTTATTTACCGGGGTA
>rgn_1413
TGCAGGTTGCTCTTCAAAGGGAAAGTCATGTGACCGCAGGCCTGCTGGATATTATCCTGAGTTCGCCTGG
>rgn_1414
TGCAGGGCTGTTGGAACCTCTGCCCATCCCTCAACGACCATGGTCCAACTTGGCAATAGTTTTCATCACT
>rgn_1415
TGCAGGATAGATAGCCTGAATGTGTGCCAGGACTGATAAGCTTTAGTTTACTGTATCCGTGACTTATCTC
>rgn_1416
TGCAGGTTTGGATGAGTGATGGCAGACCAAACAGGCCTGATTCGTGCTAATCTGGGATCTTAAATTACAG
>rgn_1417
TGCAGGCTCAATGGCTTCGTAGGCAGAGACGGAGATGCCTCACCAACCGAGAGAAAGCTGGCCAGCATCT
>rgn_1418
TGCAGGTGTTCCAGCGTTTCCGTATGGAACAAGCGTATAGAGGAACCTTCTGAAAAGGCCATCCATACGC
>rgn_1419
TGCAGGTCACACTCACACACACTCACACACACACACACACACACACAGCTGTGTGAGATCAGCAGCCGGA
>rgn_1420
TGCAGGGATGATTTACTGTATGAGAATTTTTTCCAGATACAACTATGAGATAAGTTAGGTGCTGTTGTGT
>rgn_1421
TGCAGGGTCCGGGCTGGCTGTGGTTCTGTCCCGTGAGCGGATGTGGACGTCTCTCCTCTGTGTTAGTGGT
>rgn_1422
TGCAGGACACTCTCGGTGGAGGGTTTGATGCTACTCAAGCATTCGTCGGTGACATGGCCAATTTCCACAT
>rgn_1423
TGCAGGGCTTGTTCTGGGACAGGGTCTGCACACTAGCGAAAGGCAAACCCTCACACATTTGGATGCAGAA
>rgn_1424
TGCAGGCATAATGTAAATAATGATTTAAAGAATACCCGAGTTAAATTTCAATGTGTTTAAAGGTTTTAAT
>rgn_1425
TGCAGGGGCAAATCTGGACTCTACTTGCAAATGTAAGTGAAACACAAAGGGAGGGTTTAAAAAGGTCATA
>rgn_1426
TGCAGGCGTCAACTCCTTTCATTATGTTTATGACACTTTGCTATGTAAAGAATGCAAATCAGCTGACTAT
>rgn_1427
TGCAGGGGGTAAAGATCACTGCCAGTTGCAACCTGGAAAAATGCATGTGTTGCAAGTTAAAGACGTATTT
>rgn_1428
TGCAGGCTTGGGAAAACATTGGCCAGGCTACGGGACTTAATATTAGGTGGGTATTTTCTAATATTTTTTA
>rgn_1429
TGCAGGTGTGCGATGATAATTGTTAATTGAGATATTGTGCAATGAAATTGATCCGCTGGTTAGTCCAATC
>rgn_1430
TGCAGGAGGAAGATTAATGGCCATGAGAGATTAAGGCACTCCATAGCTCTTTTCCTAAACCAACAGTAGA
>rgn_1431
TGCAGGCACAGGCAAAACTGAAACCACCAAAGATCTGGCCAAAGCCCTTGCTGTTCAATGTGTGGTGTTT
>rgn_1432
TGCAGGAGGATCAACACTGAAAGAATCAAACTTCAAAGTGTAATTCTTTAGTCTGATATCATGACATATC
>rgn_1433
TGCAGGTCACAGGTTACGGCATTGTGAGTACTAGTAGAAGTTGCAGTTCATGTACTGCAGGTTTTGGCAA
>rgn_1434
TGCAGGTGGGCAGCTGAGTACCTTTTGCTGAACTTCAGCTTTTGCACTAAGGAAGACTCTGCCGGATCTC
>rgn_1435
TGCAGGCCGACTGCTGAGCTTCCTCTGCGTGTGTGAGTGTGTGTGAGTGTGTGTGAGTGTGTGTGTGAGT
>rgn_1436
TGCAGGTCCTGATCAGGGGGTGGATCAAAGTTAAAGCGAGATTAAAGGACATTGGCTTGAGAGCAGAGCA
>rgn_1437
TGCAGGCAGGACTTTGCACCGCCAGCAGACCTTCATCTCTGGGATCAGATCAATCCTCTCGTGTGCCTGC
>rgn_1438
TGCAGGGCTTATTCCTCACTCATTATTATCTTTTGACCGACTGCAGTACTCAGAGTAAACCATGTCTGGA
>rgn_1439
TGCAGGGTGCTGATGAGTGTGAAGCATGTGTGCATTTGCAGGATGGGCCGTACTGCGTGTCCTCGTGTCC
>rgn_1440
TGCAGGCATTTTCGGTTGACAAAGCGTGCCTGGAATTAGGCCGGCTTATTCTCACGTGATTCTGAGACCC
>rgn_1441
TGCAGGAGCTCAAACGTGCTGCGTAACACGAGAATGAACCTAATTTGATCTTGCAGAAGCTCAAACGTGC
>rgn_1442
TGCAGGTAACAGAGATCTAGAAGAACAAGAGACTCACAGAGAATCATTTCATGAGAGCAGGATGAGCTGT
>rgn_1443
TGCAGGAGCCCTGCTGGGCACCATAAGGCCTCTGTTTTGTTTGCTGCCATTTCGTTCTCTGAGATGAGCC
>rgn_1444
TGCAGGACTGCCACATACTGGATGTCTTTCCCTTTTCACACCATTCTTTGTAAACCCTAGAAATGGTTGT
>rgn_1445
TGCAGGTTGTGATTTGTTTATCTTTTTTAGTCAATACTACCCACCATTTCCAGATGTTACTTGTTTTCAA
>rgn_1446
TGCAGGGCTTTGCTATTAATAAACTCAACCAAACACATCCTATTAGATTAATCTGATATATGCTTATTAC
>rgn_1447
TGCAGGTATTGTCCAGATCAAATTTCTCCCCAACACCAAAAAAGAGAGGAAAAAACAGAGATCTTTTTCA
>rgn_1448
TGCAGGCCGTGCACCTGCGCAATATCATATCACTAGTTGACAAGTTACATAGTACTATATTTTCGGAAAT
>rgn_1449
TGCAGGCTCTCTGTGCTGTCAGGCGCACTATTACGAGGCAACAATTAAGCGGGATGTAGAAGCCGGCACC
>rgn_1450
TGCAGGAGGGAGGGGAAGCCATTCTTTTGATTCAAGTTTATGAGGGCACATTCTTTTTTCTTCTTTTTTT
>rgn_1451
TGCAGGAGGGAGCTTAAGGGGCCGGTGCATAGTGGATCGGGTGACAGTCGAGGGCGAGGCCCCCAGCGAC
>rgn_1452
TGCAGGCAGCAATGAGTTTCCTATAGATATGCATTTATAGTCTTTTTCTTGCCAGTTTCAGCTCCAGGGG
>rgn_1453
TGCAGGTATATTGAGTTGTTTTATTTACCGTGTCCATGTCGTACACAGTCAGCATGGTAAATATTCATTC
>rgn_1454
TGCAGGCATTTCATCCTCCACCTCATGTGTCAGCTGAATAGGGAAGCCTTCATCGGCTCTGCTCAGTCAG
>rgn_1455
TGCAGGGGTTAATTGAATTAGCAATGTTTTATTTATCCAACAGATAAATGTTCTCTCATGGTAGAAAGGA
>rgn_1456
TGCAGGTCCAAAATCCCCCCGTGCACCCTAAAAATCACAAGAATAAGTTTAGAGGAGTAAGTACATTCAG
>rgn_1457
TGCAGGAAAAATTGAACCTAGGGCAACAGCAGGTTGGTGACAAGAGACTCTGGTGCCATCATGATCAAAC
>rgn_1458
TGCAGGGACTGGAGGGGGAAGAGGCATTAGTCACCATCTGATTGAAGGAACGGACACAATGGACTACGAC
>rgn_1459
TGCAGGCGCACTCAGTGAGCACATATTGTCTTAAGTTTGAACACAATGATAGTAAAGTAAAAACCAAGGT
>rgn_1460
TGCAGGAAGCTGCGCAGGCAGCGGGCACAGAAGGTGTGGCCACATGGTGTATCCAGGGGCTGAACTAACG
>rgn_1461
TGCAGGCCTATTGTGAGAGGTGTAGGCTGGCGTGAAAGGCCTTTATTATATTACTGTGTTATATTATGCA
>rgn_1462
TGCAGGTCATTAGATGTGGTATAGGAAAATTTCAAGATATGGGGATGGCTTTAAGATGAGGACATCTGAA
>rgn_1463
TGCAGGAAAAAAACGCTGCATATACTGATATTGTAATGGTATCGGGAACCAGAAGCAAACTGAAGAAACT
>rgn_1464
TGCAGGTACACACACACACACACACACACACACTCATCCTGCAGCCGGATTTCCAATGGTTGGCAGTGTT
>rgn_1465
TGCAGGTTTCTGGCTTCTCGTTCACAGTATCTCTTTTCTTCCTTTCTTTTCTTATTCCTAGAACCACGTT
>rgn_1466
TGCAGGTATCATGCTGGACGGCTTCCCGGTGTGAAATGAACACTCATTCACTCATTAGTGTGAGGAGGAA
>rgn_1467
TGCAGGTCCGGAAAGAAAGGTATCGGGGCGGGGCGCTGAAAACCAGCATGGGCCGTCCCGAAGTACCAGT
>rgn_1468
TGCAGGCTGATGGCCCGGATCTCTGGCAGCCGCAGCAGCAGCTGGCCGAACTTGTCCGTCTGCTGTGGAT
>rgn_1469
TGCAGGCTTATATCAGGGTCATGTATTGTCATCTAATGTATGCCTTTTGTATGGGAGTGATTCTTGTTTT
>rgn_1470
TGCAGGTCTGCAGCGTGCGGCTCTTGCAGCGTTCGGTCAGGAGATTGCACACTTGCAGAGCAGGGGGCAA
>rgn_1471
TGCAGGCTCTGCTGTGAGTGATTCCCTAATACGGATTTAACCAACAAAGCAGTGCTTAACACCCAGTCCT
>rgn_1472
TGCAGGTTGCTTCAGGTCGGTCAGTGGGAGATGAGTGGGTAATTGCCACTTCACCATGCCCAGTGTGTTC
>rgn_1473
TGCAGGAGTGGTTAGTGCTTCCCTCTGGTGGCCTTCAAAAGCTGCAGGATTAACATCTGCTGGAGTGAGA
>rgn_1474
TGCAGGCATTTTCGGTTGATGAATCGTGCCTTGTGTTCGGACCAGGTGACACCCACATGATACTGAGACC
>rgn_1475
TGCAGGATGTGGATATTGATCAATGCTCTGCAGATGGATGGTTTGCAGGAACGCATAGGTGCAACCTCAC
>rgn_1476
TGCAGGGCTACCAGGCATACGGCCACTTCCAGAGCCGCACCATCAAGTCAGAGTACCCCGACCCCTACAC
>rgn_1477
TGCAGGAGCATCTGTGCCGCCCACAATACGTGCATTTAGGGGAGCTACACCACAATCTGCAGACAATAAA
>rgn_1478
TGCAGGAATCCAGATAATGATAATTATTCACATTTTTTTACTTGAATCTGCAGTTTGCTTCCAGAATGAA
>rgn_1479
TGCAGGTCTCTCAGGATTTGCTGCATCTTATTTCTCCCCAGTGAAAGCTCTAGTATCTCCAGTACCCAAG
>rgn_1480
TGCAGGCGCAGAACGTTGTCAAACTGGTCAAAGAGGAGTGGCAAAGCTAAGACGGGGACTCCATGGTAAA
>rgn_1481
TGCAGGGGAATAATGGGATACATTAAAGGAAACGAACTGATCATCACCCTGAAAATTGGAGGATAAATGT
>rgn_1482
TGCAGGATATTCTTAATAGACAAGATCTGAACCCATTGCACAAAATGATTATTTTTTTAATAACACCAAA
>rgn_1483
TGCAGGATCTTGAAGTCTTGTCTCAGGAGATCGTGCGTATGAGCAAAGACGGCACCCCTGCGGAAAACTC
>rgn_1484
TGCAGGTACAACGCACGACTGTGAACCTTTATCGTTGGGACCGCTCCATCCTTCAGCATTAGACAATCTG
>rgn_1485
TGCAGGCTGGGGAATCCTTGCATGCTCGGGGTATGAGAGGTGGACGAGACACCTAGACTCAAAGAGCCCA
>rgn_1486
TGCAGGTACCTGAGGAACACACAGGGCGCAGGGGTCAGGGGTCAACACTTCAGCGCTCATGATTTCAGGC
>rgn_1487
TGCAGGAAATAACAAGCCTTCGAGTTGGGGAACATGGTCAGAGTAGAAGAAAGCAATTTTTCTTTCAGGA
>rgn_1488
TGCAGGATTGTATCTTTTCAATGAAAAAACAGAATGGCTGTAAACTGTTTGCTCTACACTGTATGTATGA
>rgn_1489
TGCAGGTCTCCGCTCGTGGCTGTGAGCGCGCGCAGAGCGAGAGCCTCGTCCTGGATGCCCATGTCCCGCA
>rgn_1490
TGCAGGAAACAGTAGAGAGGTAATTAGCATTTGTGTTACATGGGAAACAGATCTCAAAGGGAAACATGGT
>rgn_1491
TGCAGGATCCACATCCCCAACCGACAGAGCTTGCTTCGAAAGCTGACTGTCTGATACTGAGGAAGGGGAG
>rgn_1492
TGCAGGTGGCGCTGCTGCCTCATCACCACCAGCCTCCACTTCCTCTGTAGCGCCTGCCCCTCAGACTCCT
>rgn_1493
TGCAGGCCAGTTTTCATCAAAGCACTGATTCCTGAACTGTATCAAAATGGTTTATTAAACAGGAGGTTCC
>rgn_1494
TGCAGGTGATCTTCCACTCAGCTTCTAAGAAATGACAGGTGTGACCTTTCAATAGCCAGCACATCTTTCC
>rgn_1495
TGCAGGTTTGGTTTAAGTTTAGCACCGATGTGTTGATCAGTATGTCACGGGTCGCGTCCCATGAGCTCCT
>rgn_1496
TGCAGGTCGGGTCGCGGGAGAGTTACAGACGGCTCTCTTACAATTTGCGTCGCAGTTTTTCCACTAGAGG
>rgn_1497
TGCAGGAGTGCGTCTTTGCGGCGTAAGCTCTGCTGCAGCTGAGCTATGGTTTGGTCCCTGCTGGTGATCT
>rgn_1498
TGCAGGAAGGCGCAGGGGGTTCCCAGAGCCACATCCAGGGTGACGTTACCCAGAATAAGCTGCACTTTGC
>rgn_1499
TGCAGGATCTCTGAACAGCACAGCAGCGCCACCTGCAGGTCTGACCAATGGCAGAAGGGGAGACTGTTCA
>rgn_1500
TGCAGGTCAACCCTGAAATCTCCACTGGTCATGCCATTGTGATAGAGCTCATAATCACATTTGAGCTCGT
>rgn_1501
TGCAGGTCCTCTTCTTCAGACACTTGGGCCATTCCAGGCGGCACACCCTGCGTGCCTTGAGCCAACACCT
>rgn_1502
TGCAGGCTAGGGAAAGGCAGAAGACACGGTGACAGTGCAGGCGCAGCAGTGTCAGTGTCTGGGCGGATTG
>rgn_1503
TGCAGGCTTAACTTAGGCTTCCGATGAGCATGAGATTCAATTTATTTCAGCTGAAATTACTTCAGTCCTT
>rgn_1504
TGCAGGTCTAAGATCTGTTTTCTTAGTAATGATAGCATATTATAAGCACACAAAAAATTTTGGGCAAAAG
>rgn_1505
TGCAGGCTCTTTATCCTGTCTCTCCACGGCAATTACTGCAACAAGAGACAGGTGTTCGTCATTTGGACTT
>rgn_1506
TGCAGGAGGCGACAAGTTTTGATATCACATCCATCGTGAGTGATGAGGTGAAATCAGGCTAATTGAATTC
>rgn_1507
TGCAGGCCCACCACGGACCCCCACCGCCGGACTCGTCCCTCAACGGCCCTCGGCCAACAGCTGCCAAAGA
>rgn_1508
TGCAGGCCTCACAGGGAATACAGGTCACTACTGTAAGTGAGGTATTATGGCTTTGGGTTTGCATCTTCCC
>rgn_1509
TGCAGGAAGGAAAGCACGACACCAATCGAACACTTACGGGGGTCTTCTTGGCGAGAAGAACACCACTCAA
>rgn_1510
TGCAGGTCCTTCACCAGAACAGCGTGAGTCTCTGCTTTTACCTTCCTGTGTGTCCTCGCCGCTGGGAGAC
>rgn_1511
TGCAGGGGGTGCTGTCCTCGGAGCAGGAGGTGTTCGAGCTGGTGCCCGATGACGAGCGGCAGTGCTGGAA
>rgn_1512
TGCAGGAACTATTATTATAAAATTATGTGCAATACAAGCGCACTTTAACTGGAATGAGTGAGAGGACGCA
>rgn_1513
TGCAGGTGAGGTTACAGCGGGAGGCAGAGTCTCTCTTGCCTCCCATGAGCCCATTGACTTTTAACAGACC
>rgn_1514
TGCAGGACAAGAAGGCATAAACTGAGTTCCTGGCAGCCGGGCTGCATAATCTTTTCTCTCTGCTGGAGTA
>rgn_1515
TGCAGGGCTCGTGAGATATGACGGACGTCCCGTAAGCACGCGGGGGCTGCTCATATGGTAGCCTATGAAG
>rgn_1516
TGCAGGGATTCGATCTTTAGGGATGCATTTGGAGCAAAGGGACAGTTGAGCTTGGCATCATAATTACTAC
>rgn_1517
TGCAGGCCTACCAAGCCGACCTCCTGAAGGAGTGTGATGAGGGTGATGGTCCCTCCCCGGAGGACATCAC
>rgn_1518
TGCAGGGCTTCAGAGGTTTCTCTGGTCGAATAGGGAACCCAGGACTGGATGGAGAACAGGTGTTTTTGAC
>rgn_1519
TGCAGGTTTGGAACAGTATGAGGGTGAGTAAATGACAGACTGTTTATTTTTTGGGTGAACTGTCCCTTTA
>rgn_1520
TGCAGGACCAATTTGTCAGCTCGTATGCCAAGTCCCGCTTTCACCCTGGCGTCGGAGGCGCTCCTGGCAC
>rgn_1521
TGCAGGGTAAGAACTGTATACTTCAGGAAAACGTTAAGTATTTTATTAATAATACTAGCTGACTGCTTTG
>rgn_1522
TGCAGGAGAAAAGAAATATAAAATATGAACAAAAAGGCAGAAATAATTTTAAACTGCATAGCTTAAATAC
>rgn_1523
TGCAGGTCCTTCAGCAGACGCTTCCTCCTCCCGTCTTCCAGATGCTGCTCACCAAACTCCCCACCATCAG
>rgn_1524
TGCAGGGAAAGGTGAGTCTGCGCTCCGTCTGCGCTCCGTCTGTTCTCCGTCTGCGCTCCGTCTGACCCCT
>rgn_1525
TGCAGGATAATCGATTCCTTTGAGGGCGCTCTTTCTTAGTGTGAGCCTTGGGGTGATTGTTTCCTTCATA
>rgn_1526
TGCAGGAAAATCCCTGCGTGACCCAAGCCCGCTCAGGCCCACGCGTGTGCGGGTTCACAGGCTGATCTGC
>rgn_1527
TGCAGGAATCAATTTTTTAAAATAATAATAATGATAATAATACTAATAAATGTAAGGCATAAATTATTGA
>rgn_1528
TGCAGGTCAGGAGGACCAATGACCACACAGCTAGCGAGAGGTACCAGCTAGAGCTCTATGACCCACCCAA
>rgn_1529
TGCAGGATTTTACAAGATCGGTCACATGTCCTTATTTCTGTTTTTGAGTGGCTCCCCTCGGGGTGACGTC
>rgn_1530
TGCAGGGCCTCCCCTTTCTTGAGTCCGCTTCTCTGCATTCCAGAATGAAGCGGCACACACTGCTCTCCTT
>rgn_1531
TGCAGGAACTTTCCCCAGGAACTAGGAACTTTGGGATGGTACTTAGTTTTGATTGCAGGGACTAGGCTCT
>rgn_1532
TGCAGGAGGAATCGCACTCGGCCAGTGAACAGCTCCGCAAGTTCAGTAAACTCTTATCCTCCACCATGCC
>rgn_1533
TGCAGGAATTTCATAACACTTAAAGTTGAAGCTGCACACACACTAAGAGCAAAGGGCCTGACACTGTTTC
>rgn_1534
TGCAGGCATTTTCGGTTGACCCCGGCCCTGAAGCCCAGACCCTCGTGTCAGGCCAGGTGCTGCACCTCAA
>rgn_1535
TGCAGGGAGACTCCGCCCACACGCTCTTCCGATTGGCTGTGATTGTGGATTTATTTGGTTGTGAGTGCAA
>rgn_1536
TGCAGGTCACTTCTTCCTGTTTAACCATTGCTTGGTTTTCTTAAAAGAGCTGCAATCATACAGAATTTTT
>rgn_1537
TGCAGGTACTCCAACAACATCTCCAGATACCTGCAAGAGCAGAGACATCTCACTGCTTTAGAACCAGATT
>rgn_1538
TGCAGGTAGTCAAGACCCATCTTTATTGTCATACTCATAGCATTGTATGTTTTTAGGTTGTACATGTTTG
>rgn_1539
TGCAGGTACTACATTCAAATGATGTGAAAAGATAAATAACCAGCATGTTTGTGATGGTGCATGCATCTGA
>rgn_1540
TGCAGGTTGTTCAGTCAAGCCATTTTTTATTTTCTTTCATTTCTCAATTCAATTCCGATTTAATTTGATC
>rgn_1541
TGCAGGTCAGACACACAGCAGCTCTTCTGAGAGAGAGCTCACCACACACCTGTAAATCTGTTCAGAGAAG
>rgn_1542
TGCAGGCTGATTTGTTAGTGATCACATCGTAATCTACATAGTGCAGCTGATTGGTTGCTATGGCATCAGC
>rgn_1543
TGCAGGTACGAACACGTTTTTTCATTCATTAATTAAAACGACTTCGACACTAAAAAGGACCAGTTAAAAA
>rgn_1544
TGCAGGAGGACATGATGTCCATGCATACGTAAAAGACCTAGACTTTTACATGCAAACTGTCGCCCACGCG
>rgn_1545
TGCAGGTTTGCTCTGCTTTTAGACACATACTCTCTATTTATGTTAACAAATGAGCCATTATGGTAAAGTT
>rgn_1546
TGCAGGCATGTAGCTGTCATTGTAGGCGTGTGTGCAGTTGTCAGCTGTGAGCGAACGGCCCTGTTTCAGC
>rgn_1547
TGCAGGATTAATCTGATTGGACAGTTATGTAAAGAGACTGAGGCCTGAGCTGTCAGTCTCAAGCCAACGG
>rgn_1548
TGCAGGTGACGGTTACAGTTAAATGACCACATGATGCAAACAATGTCCCTGAAAATGAGCGCTGCCAGTG
>rgn_1549
TGCAGGCAATACCACAATCGCTCACACTCTCAAACGTGACTAGTATAACTCTAACACTGCAACGAACAAA
>rgn_1550
TGCAGGTAGAAGAGAGTTTGTGCAACGACTGAAGCTCGAAGCCGTTCTCAATGTGCATGATGGATGTGTA
>rgn_1551
TGCAGGGTGACTTCTCCTATGAAGACCATCAAATTATCTTTGTTTTTCAAGACAAACTATAACCAAAAGG
>rgn_1552
TGCAGGTGATGTTTTGAGCGATATGTGACGTCAGATCTCGTAACTGGGAGTACATGGCTCTGATACGAGT
>rgn_1553
TGCAGGCCATGCCGTTCTGTGGACATTATGTTCTCTGCTTGGCAATGTGATTGGATCAGATGGATGCTGT
>rgn_1554
TGCAGGGATTTGATCAGCTGCTAATACAGTACGGCCGAGAGAGAGGAGATGGGTATATTGGCCTGAATAG
>rgn_1555
TGCAGGCGTCTGATTTATACATTTAATTAGTTTTGAGACAAATTACGCACGCACCTTGCAGCCCTTTCGC
>rgn_1556
TGCAGGCATTTTCGGACCTGCAAGCCTTGAGTTTGGGCTGGCCCTGACTCACGTGATCCTGAGACCCTGG
>rgn_1557
TGCAGGATATTTCTCAATATATGTGGATGTTTCAGACACAGAGGGGGACAGAAGCTTTAGTTTAACCTCT
>rgn_1558
TGCAGGGAAGGAGGTATTTAAACAAAGTATACAATGATCATTGAACAACTAAAGGTGGGTTTCTTAATAT
>rgn_1559
TGCAGGACCGGCGCTTCCTGTCCCTGAGCCGGGCCCGAGAGAAGGGCCTCCACATCGACTGGCGCTCGCA
>rgn_1560
TGCAGGAATCGAAGCTCGTCTTCAAGTTCCTTTCGGGTGTTTATTTCTTTTTGTTTCTGGTCAAGCAACA
>rgn_1561
TGCAGGACACTGAACACACTCTGATTCCTGAACACAAAACACACACGCGCTCACACACATGGACACATGA
>rgn_1562
TGCAGGCGCCAATTTCGAGATTTTTTTTTTTTTTTTTAAACCTACTTTTGCGAACTACTCCCAGGTTTTT
>rgn_1563
TGCAGGCTGTGGTAACAGATCTGACGTGATTTGGTGGCCTCTCCCGATATACTGTCCACCAGATCCTTCA
>rgn_1564
TGCAGGGTATTTGGTTACTCCTATGAGGCAGCTGGGTCTGGGTGGGGGGCAGCTTGTGGTCTGGGCTGAT
>rgn_1565
TGCAGGATGCCCATGGCATGCAGGGCGGAGGTGGCCTGTCCAGTGGCAGAGTAAGCAGTATCAGCCAGGG
>rgn_1566
TGCAGGCCACAACGAACAATTAATCCACATCTGAATTTGAGTGACAGCACATCAGAATAGTATTATGCTT
>rgn_1567
TGCAGGTCCTCCACCCTCTGCTCCAGGTGAGCTCTCTCGCTGATGGCTGTCTCCTGAGAGATCTGAGGCG
>rgn_1568
TGCAGGGTTACTGAGAGTTAAACACAGAGATGTGTGTTGACCTCTCCAGGCCTGTGACCCCTGCTGCTTA
>rgn_1569
TGCAGGGAAAATGAAAATGCACTCTCTGCGACATCAACTGATAAGTGAATAAGAATATTTTTTAGTGTGT
>rgn_1570
TGCAGGGCCTTCTGGGGGTTTCCTGATGCCTGTTGCCATGACGACAGCACCTGCGCTCGCACACGCTCCT
>rgn_1571
TGCAGGTCACAACCATATGCAGCAGAAGAGCATCAGACACGACACTCCAGTCACATCAGTGCTTAGTGTC
>rgn_1572
TGCAGGGTTCTCCAAGATTTTTTTGTGTTTGCGAGTATCTGACTGTGACCGTGGTTTCTCCACACTCTAT
>rgn_1573
TGCAGGATCCACCCCCTACAATTTAACTAAGCGTTGACCTTCATTCTAACAGTCAGAAACGAGAGAAGCT
>rgn_1574
TGCAGGCATATATATATATAAAAAACATAAGTAAATACACAAATAAAGTGTTTTTAAATTAGCATCATGC
>rgn_1575
TGCAGGGTAAATACTGCCTGGGCTTGTCATGTGTAACTGCTTTGTGCGTGAACTCCATTCTGGCTTTAGG
>rgn_1576
TGCAGGCTGCTTGAAGAACTGGTACAGAAAGAGAAGGAGTATCAGCAGGTACTGAGACAAACTCTCCAAC
>rgn_1577
TGCAGGATTGTTTGGAGCGAAGGCTGTCTCCCTCCAACCTAAAAGTGTACGTTGCAGCTATAGCGGCGTA
>rgn_1578
TGCAGGGTGAACGTGAGATGGATGGAGGGGAGGTGAGTGTGAGGGAAGGAAATGTTGGCGTAGTAACATC
>rgn_1579
TGCAGGTCCACCATTGACAAGCTCTTGCTGCCGTTAGGGATCTGAACATCTGGCTCGTTGGCCTCTGAGT
>rgn_1580
TGCAGGAGGAAGACCCTCCAGTCAGAGGTCTTGAGTTTGAGGACGTTCTGTCTCTTGCTGTAGTCACAGG
>rgn_1581
TGCAGGCACCCATCTTAAACAGGATGTGATGTGGCAATGGGCAGTGGAGATCCACACTCCAGCCCAGTAG
>rgn_1582
TGCAGGTCTATCAGGCCAAAGCTCTAAAAGAGCTGCACGAGGGTGGTTCTGGGCTGGTATTGATGCAGGA
>rgn_1583
TGCAGGTACACATAAGGATGTGTGTTACAAGTCTTGTTAATCATTTTATGTGTTAATTGCTAACTCGTAT
>rgn_1584
TGCAGGACTGTGAGTGCTTGAGATGGGACATCAATACAGATTTCATTCAAATTAGTACTTTATATTTTGG
>rgn_1585
TGCAGGGAGCGGCCCATTTAACAAGCAGACTAGAAACTCATAATTGCTGTAATTTGGCAAAAATTTGTGG
>rgn_1586
TGCAGGATTATGACCTTTGACCTTTTCAGTTGGCTTCCACACTTTCAAGGCGTTATATGGGTGAACAAAA
>rgn_1587
TGCAGGCTTAAACAGACACAGTTCCTCAGGAAACTGGACTTCCGGATCAAAAACCTGTGAAGACATGTGT
>rgn_1588
TGCAGGGAATACGAAAAGACAAATCGATAGCTGTTTGATTCGCACAGAACAGAGCTCTGATCATTGGCAA
>rgn_1589
TGCAGGACTCCAGACTTGAGAGCTGGTGAAAGAAGATGGACAGATAAAGATACTGATACATGTATCTTCT
>rgn_1590
TGCAGGAGGAGAGAGAGCGGTGCAGCATGATAACCGATGAACTCACAAAGATGGAGGTGAAGCTTAGGGA
>rgn_1591
TGCAGGAGAGCAACTATGATCGAGTCAACCTGTGGTCGTGTACCAACCTTGCTCTCATGGTGATCGTATC
>rgn_1592
TGCAGGGATTATTCTGTTTGGTCCGAAGTCTGTCCGTCTATTAATTAGTCTCAGGTGATCGGAGTAACTT
>rgn_1593
TGCAGGCTGTCCTTTGCTCACAAAATCAAGAATCAAAACAGCAATGGATGCCATGCCAGAGTATTCCCTC
>rgn_1594
TGCAGGAGGGGGGAGAAAAGAAGGGAGACAGGGGAAGACTCACTGGAGGGGGGAGAGAGGGGAAGATTAG
>rgn_1595
TGCAGGACCTCGGCAGCCTACAGATCAAGGGTTTACGGGTAAGCCTTAACACTTTTGATTAGATAGATAG
>rgn_1596
TGCAGGTACCACCTGCCACCTGCCTGAGGAAGGCCGCTCTTTTGGGGTGTATTCTGACTGTGCTGGGCTC
>rgn_1597
TGCAGGCAAGGGTTGAGTACTTGGAAACGTGTGAGTGTACGAGTCGAAAGTGCGTTCATGAAGGACATCA
>rgn_1598
TGCAGGCACGAAAACGCAAGTACTTTAAGAAGCATGAAAAGCGGATGTCCAAGGATGAGGAACGGGCCGT
>rgn_1599
TGCAGGATCTCAGTGGCCATCACAAGAAGAGATCAGCAGAGATTCTTGGTCTGTTGCTCCGGGACCTCAA
>rgn_1600
TGCAGGGAGTGCTCACCCTGTGGTCTTTGTGGGTCCTAACACCCCAGTATGGAGACGGTATACTGTAACA
>rgn_1601
TGCAGGCGTGAGTTCATAACCCTGATCCTACAGTGATCCCATAGTTTGATACCACATGGGTTAATATATA
>rgn_1602
TGCAGGGGGGCAGTTAATGAGCTAGTGATTGACGTTCCGGAAGATCATGCCAATACATGTGCTGTTTCAC
>rgn_1603
TGCAGGTAACTTCAAATGATCATCTGCGAATCAATAGCTCTCAGAGGACCCCCGTCCCAGAATTCTTTAT
>rgn_1604
TGCAGGCAAAATACAGATACAACATTAAAATATTTTGCTGCAGGTGTTGAGGCCATAATACTCAGGCATC
>rgn_1605
TGCAGGAGAGAGAGGGCGGGCAGAAAAGACAACAGAGGAAGTACATGGGAAGAAGCCTTTGTTCTTGCTG
>rgn_1606
TGCAGGATCAACTTATGACCAACAGGCTCAGGGCCAGAGAAGTGTGAGGTGCTGTCAGCTATTGTTTGCA
>rgn_1607
TGCAGGTGCCACCGAGGACTCGCAACCGAGCGTGGTTACCCAACTCTTTACTGGCCCTTGACCATCAGGA
>rgn_1608
TGCAGGTCAGTCACACACTCATGACAACGTTTGACTGCATGAATGTTTCTGTACCATGGTAATGCACCAT
>rgn_1609
TGCAGGTTACAGTCACTCCATAAAGCTGGGCAGAGTGTTTGACACTCCGTGCAATAAAAGACAAACCCCC
>rgn_1610
TGCAGGAAGTCCAGCACTGTACCAACTGAGCAGTGGACTGGATCCCACTGGCCACTATGACACCACAACG
>rgn_1611
TGCAGGTGCGTGTTCTGTCTGATGGAGACCTGTCAGGTCTGCTGTTGTACATTACGACACACCGTTGATA
>rgn_1612
TGCAGGTCATAAAGAACTTTATATTTCCACCTCCAAGAAAGGACGAGTGGTATCCTTTATTTCACTTTTT
>rgn_1613
TGCAGGCACACGAGACACATGAGCCACACACTCATACCTGACTCTCACGGCGAGGTGTGTGTGTGCGCAT
>rgn_1614
TGCAGGTCCCCTACCCTCTTAATGGAGGCAAATGCAGTCAGGAGTACTGTCTTTAGGGACAGAACTTTTA
>rgn_1615
TGCAGGTCAGCAATGACAGGCCTGTTCTTCAATTACCAAGCATCACTGCCTTTTCTCTCTCTGTCACACA
>rgn_1616
TGCAGGCCGTCTCCAGTGGTCGCTCTGAGCAGAGGGATGTCGGCGGGAGGTCAGTCTTTTATCTCGGGCT
>rgn_1617
TGCAGGTTATTGTAACTCATGTCAAGCTCTATCAGGGCTGAGTTTGGTGTCTGCAGGGCCAAAGCCACAG
>rgn_1618
TGCAGGGCAAGATTAACTCTTTACAAGCTCTCACATAGCCTTCACTTAATTTCTCCTTCTTTCATTCATT
>rgn_1619
TGCAGGCCTCCTAGAGGGATTATGATTATACAGTAGATTAACACTTTTATCCCTATCTGTGAGCAGCAAA
>rgn_1620
TGCAGGAACTGAAACTCGTCTTTGATGCGATCACATGAGTCTGATGTGGTGAATTTGAGCGCCTGTGCAG
>rgn_1621
TGCAGGTGTTTTGCAGCTGTGTGTGTGTGTGTTGAGGGTCTTCAGGTAGGCAGCGCTGGAGGTCACTGTG
>rgn_1622
TGCAGGAAAAAAATTATAAAAAATCTGTAAAATTGTACATTAAAAAATGCAATCAATTCATAAAATATAC
>rgn_1623
TGCAGGCACCCAAGCTTTCAGAGAAGTACTGTGTATGTCATTTAGCTACCGGGGACATGCTGAGGGCCAT
>rgn_1624
TGCAGGTCCCGATTTTAGTTAAAAATTCTGATAATTGTACTTCTAAAGAAACTCTCACACACACACACAC
>rgn_1625
TGCAGGACAGCAATTCAGTTGTCAGCTATCCTAAAGTTCCCTTGCTGCAATGGTAAAATTAGACCTTGCT
>rgn_1626
TGCAGGAAAAACAAACATACACACACATATATAAACCAGAGACCCACAAATTAAATGCATTAAAGCAACC
>rgn_1627
TGCAGGATGAGGCAGTGAAGATATTCAACTCACTTCAGGAGATGGAGATAGTTTCAGACCCTCTTGCCAT
>rgn_1628
TGCAGGTCCAGAGTGTGGACAAGCCCTTGTACCGCGGCACGTATCACTGCTTCCAGACCATCATTCGCCA
>rgn_1629
TGCAGGTTTGACTTTTCAACTGCAGTAAACATACTCCCTCCGACTGACAACTACCATTCAGCCTACATTC
>rgn_1630
TGCAGGCTTAACCGGACACACACACTCATCATCATAAAGTAAACTCTTACACACACACGCGCGCACATAC
>rgn_1631
TGCAGGTTGCTGAGTGCTCTAGTTTCTATGGGGAGAGGAATAAGGAGGAACAGACCAGTCTTTAAGGCAC
>rgn_1632
TGCAGGCCCAGTGACCAAATTAATGTGATTATGATTTAAAACGTCTGAGCCTGATGCAAACAGGTACTTT
>rgn_1633
TGCAGGAAATATCAGATGACCTCACTTTCCAGTGACAACAAGGTATCATGGGGAATAGAATCAGTTCAGA
>rgn_1634
TGCAGGCAACAAGAGCAGAAGAATAATGTCCACAAGCTGCTGGTAAAATATGCATGTTTTGTCAAATTTG
>rgn_1635
TGCAGGGGACTAGATGATTCATTATTTATAACTCACACACATAAGGCACACTTACTATGGTCTAAATATT
>rgn_1636
TGCAGGTGAGTGACGCTCATTTCACAACAGGACATGTTTTTATGTCCTCAGATGTATCTGCATATGTACA
>rgn_1637
TGCAGGACCCTGTCTTTTGTGAGGGCGATAGGGGTGAGGGGGATAATTTCGGGGTTGACCTCCCATCCTT
>rgn_1638
TGCAGGCAGGACTTTGTAATTTGTGCAGAATGTGGTTTTGCATTGTCTTGTTGAAATATGCATGGACGTC
>rgn_1639
TGCAGGTTGTAAATAAAAAATGGTTATTTTGCATTTGTAAAAAAAAAAAATTCACAGGCCTAGGCACACT
>rgn_1640
TGCAGGTACTCTGGGGCGGTAAAACAGACTGGCTACACAGCCAAGAAAAACACGGACCGGAAACAATAAA
>rgn_1641
TGCAGGACTGATCACCATCTAAACTTAATGAAACAACAAGATCAAAGGGAGGAAGTGGAACTTTATTGAT
>rgn_1642
TGCAGGTAAGGCCTTTTAAAGACATTTAAGGGATAGATTGAAGGGAGCATACATGTCAATATGTTCTCTA
>rgn_1643
TGCAGGTGCAGCAGGGACGGGGACTCCCGCGCAGGCCAAGCGCTTTCATTACCTCTGCAATACTGGAGGC
>rgn_1644
TGCAGGTTTCCATTGTACCTTGTCCAGGCAATCACCATGTTTTTGTCACTACAGAAGAAATGATCTTGAA
>rgn_1645
TGCAGGTGCTCTATGTGTGTGTGTGTGTGTGTGTGTGTATTGACGCGCTTGCTTCCCTTGGGCTGTGTTT
>rgn_1646
TGCAGGATATGAGGGCAGGGGGTCAGCAGGAGGGGCTTTTGCCTAGCTTGATGTGCTGGATATGTGGGTG
>rgn_1647
TGCAGGTGTGCTTGAGCTTCAGTGTAAAGTAAATCCATAGCAACGTTTAGTTTTAAAGCGCGGAAATAAA
>rgn_1648
TGCAGGTAAAAATTAACAAACAAACGACTGAATAAAATGCAGTTATGCTAGGGAGGCTTTTCCTAAAAAA
>rgn_1649
TGCAGGGCGTATGACATTGTCAATCACTTCTTTTGGTACCGGATCTGGACTGATGAAGCGGACAGACCGT
>rgn_1650
TGCAGGTACAATTGACTACTGAAGTAGAGACAGTGAGTGTGGTGTGACTCTTACCTGCCTCCACAGAAGC
>rgn_1651
TGCAGGAAGTGGGATTTGCACACACACTACAGTCAAGTTCCCACAGGCTTCTTCAGTGGGAATGTAGAGA
>rgn_1652
TGCAGGGCTGTATTGCTGTGGGTAAAGAGAGGAAGGCACACACATAAAAATGAGCTACTTTTATGCCCGT
>rgn_1653
TGCAGGACAGAGAGAGGGCAGTTCCATTAACCCCTATTCATCTCTGACACGGAAAAAAACACAGCCATTT
>rgn_1654
TGCAGGCGTATATCCGGATCCATCACCCCGGCGGGCGGCTCCTGTACGCTAAGATGATCCAGAAACTGGC
>rgn_1655
TGCAGGATGTGAACATTGAGATCTTGAATATCGCTGTGCTTCTGGCCCTAAGCATGATTAGGTGCACACA
>rgn_1656
TGCAGGTGTTCAATGTTTGATCATCATGTTATTTTACATTTGCGTAAGCAATCTTTTATTACTTGTTTCT
>rgn_1657
TGCAGGCCTCACCTTTTGATATCAGCTGTAAATGCATTCAAAACACCAATGAACGAGCCCATTACGTTAT
>rgn_1658
TGCAGGTCCCCTACCCTCTTGAGCAACCAGAAGCACTGTCTTCATAGACAGGAACTTAAGCTCAACTGAT
>rgn_1659
TGCAGGTCTCACCAGGGCTAACTTAAGATCACGCAACTAAAAAACGTACAGAATGAAATACAGAATCATA
>rgn_1660
TGCAGGAATGAAGTCCTCCTCATCCTCATTCCAATCATCCTCCTCCTCATCATTCCCATCGTCCTCCTCC
>rgn_1661
TGCAGGAGCCAAACAGCAGCCAAACAGCAACCCTTACACACACACAGACACACAGACACACACACACACA
>rgn_1662
TGCAGGCAGGCCAGCGCTGCCTGCAGTCGCAGTGGAAATGGTAGATGAATGTTTCATGTTGATGCTGTAA
>rgn_1663
TGCAGGAGAGTCCAAGGCACGACCTGTCGCCTTTGCAAGGCCCCGGCACACCGCCTTGAGTTTTTGGCAT
>rgn_1664
TGCAGGACCTCTGAACAGCTCAGCAGCGCCACCTGCAGGGAGCTGTGGTCTCGAATGACCACAATTTGCA
>rgn_1665
TGCAGGAGGTTCTGGATATCTCCCAGCATCCTCCTCTCCACCGCTGCTCTCGTCTCATTGATCATCTCCT
>rgn_1666
TGCAGGCCAGAGAACAGGAAGGCTTCTGAGAGTCTGCAGGAGGACGAGGGGAGCGAAAGAGCGTATGTGC
>rgn_1667
TGCAGGTCCCCTACCCTCTTACCACCAACCGACGAACAGGATCCACTTCAACGCAGTTCCGGGAACCATG
>rgn_1668
TGCAGGCCGCCGGAGAGAGCTGGACACACACACACACACACACACACACAGACGGTTAGTGAGGAACATC
>rgn_1669
TGCAGGTTATTTTTTTTATTTAATTTTGTTATAATATATACGCAGGTTTATTTGTATATTTCGTTACTGC
>rgn_1670
TGCAGGGAATGTATTTGTTTTCAAACATAAGATGAACTATATACTGTTGTTAGGGACACAGTGTTTGATA
>rgn_1671
TGCAGGCCAGCTTTTTTGTAAATTTCATGAATCTCTGGAGTTGGGGATGTGCTGACTGTTGATAATAGTT
>rgn_1672
TGCAGGGGATTTCAACGGGAACACACAGTACTGCATCAGTACCTGCTTCACATGGCACGCTTCACTTAAA
>rgn_1673
TGCAGGAAAATCATTCTGTCCAGTAACACAAGAGTCTCCACCACAGGTGCCAAGAGAAGAACCAGGCTGA
>rgn_1674
TGCAGGAGTCACCGCTGACGTGTGCGAAGACTGAGCACAGAAGAAGATGGAAGAGCATCCTGTTTGTGAA
>rgn_1675
TGCAGGAATGTCTTCTGCTGGAGGTTGTTCTCTTTCTGACGTTGAACCTCCTGGTTATGACGCTCCTCTT
>rgn_1676
TGCAGGGGAGAGTGCAAGAGAGTGTGCATTAGCTAAATATTCATTTACAAACAAATACACAAACACAACT
>rgn_1677
TGCAGGTAACATAACAATAATAATGAAATAAAAGGCCACTTAAGTGTACTTAAAGAGAGTACATGTTCAT
>rgn_1678
TGCAGGACATGACATCACTACTGTGTAGTTTTGATCCTCTAAGGGTGAGATGAAAAGAGCTGGTATACGC
>rgn_1679
TGCAGGTGAGATGTGTGACTCTGCATTGCCATTGTTTATAGGCACAGGAAAAGCAAGTGCAAGTTACTTT
>rgn_1680
TGCAGGACAGAGGGAGTTCGGCCTTGTTCAGACACCCTCTTGGCCATAATTTCCCATTGTGGAGCCAGAA
>rgn_1681
TGCAGGGCTGCAGTGATGTCAGCTTCATTCAGAATACCAGCGAATGCCATGATTAGCCTAAAAAATGGCA
>rgn_1682
TGCAGGTAACATTTCCGAGCTGTTCTCTGTGCTTAACTTTGCCACCCCCTCTCACTTTGGCTGCTATCTG
>rgn_1683
TGCAGGTCATTAGATAAGGCATAGGATAATTCGAAGACATGGTGATGGCTTTAAGATGAGGACAGCTTTT
>rgn_1684
TGCAGGAGAGATCCTTCAGCTTTTGAGACATGCTACCTGATGACAGGTAGGTGAAGCCACGGCAGTGCTC
>rgn_1685
TGCAGGTACTATTTATTTATACGGAGGTGCATAAAGTCATTTATGACAAGGATATATAGTGTGCTCTTCT
>rgn_1686
TGCAGGGCCACTGTGCTGTAGAGTTTAGCTCCAACTTGCCTTAACATAAGTAAGCCAACCTTGATTAGCT
>rgn_1687
TGCAGGTGGCGCTGCTGAGCTGTTCAGAGGTCCTGCAGGTCATTAGATATGGCATAGGATAATTCGAAGA
>rgn_1688
TGCAGGAATCCTGAAAAACTTGACTCCACAACTGGTGCGATTTTCACAGTTCACAATGCAAGTAGGCATT
>rgn_1689
TGCAGGCGGGACAGGAAGGGGCGGAGCTTTCGGTGCTGCTGAAGGACCTGGACACTTCCTGTGGTGACAT
>rgn_1690
TGCAGGGGGCAAGGATATTTCCACGCATATTCTCCAAATGTCACAGGGTAACCGTACTGCTGCTGATTAT
>rgn_1691
TGCAGGAGTTGAGTCGTCTCTTCACAGGTGATGGTCATCTGAAGTCCTCGCAGGAGTTGAGTCATCTCTT
>rgn_1692
TGCAGGTCTCAGTTACCCTGTGTATAAGGGCGTCATGAAGAAGGGCTATAAAGTTCCCACACCCATCCAG
>rgn_1693
TGCAGGAGATCAATGTTAAAGAAAATAAAAAATAATTTTTCAGAGTAAAACAGAGCAAAACAAATTCAAA
>rgn_1694
TGCAGGTCTCCCACACGCTTCACCGATTGCCAGCGCTAGCAGCAAGGTGTTTTTTAGCAACAGGGGTCAA
>rgn_1695
TGCAGGTCTTGGTGATATCACATGCTAAATATTTACACAGTATCGCTAAGAGGGTTAGATAGTGATGTCA
>rgn_1696
TGCAGGCGTAGAAGTGAGGATGGTGCTGTGACCTTACTGGTCTATATTCAGCCTTTGGCATTTGAAAGAA
>rgn_1697
TGCAGGCTGAGAGTCTTCTGAAGCCTCTGTTGCAGACTATTTCTCACCAGCATTCCCAAGTGAGAGTTTC
>rgn_1698
TGCAGGGATACAAACAAAGGGGGTAATCCAGCCCCCGGAAAGTGTAGGGGCAGCCATTGCTAACTAAGCC
>rgn_1699
TGCAGGCAGAGAGAATACGTGTGTTGAGCGTTTGTGTGTGTGTGTGTGTGTGTGTATGCGTGTGCGTGTG
>rgn_1700
TGCAGGAGGCGAAGCGCTGAACTATGCACGATAACACAAACGCCTCCGCGGGCCGGTCATGCTAAAACCA
>rgn_1701
TGCAGGCAAACAGGCCAAGAGCAACAATTACACTGACGGATCTGAAAGAACTGGGTCGCTCTATGCCCAC
>rgn_1702
TGCAGGACAAAAGTCTAACGGATGACGCATGTAAAATGCTTTTGTTAAAACTACTGATTAAACTTTTGCT
>rgn_1703
TGCAGGACAGGTTCTCCGCTGGGTTTGCTCCCTCCACATTAAGATGCTTGTGGCGGCCATAGTAGCTTAC
>rgn_1704
TGCAGGGAAGCAGATGGGACATGTCTGAGGAAACCCACTGGAAGAAGGCAAGAAACTCTTCTGCACTCTA
>rgn_1705
TGCAGGTATTCTCAGATCTCAGCTGGCTCTTTTATGAATGTGAGCCGTAATAATGAGGATTAAAGATTGA
>rgn_1706
TGCAGGCATATAGGTTGGAGCCTCTCATCCTGAAGCATTACAGTAATATATCACCTGTCCAGATTCACTG
>rgn_1707
TGCAGGATCCTGAAATGGTGATTAAACAGTTTGTTCATGTTTTGTTCCTTACATGTCTCATTCTATACGA
>rgn_1708
TGCAGGAAGCACTGAGGAAATCTGGGATTCTTGTTGGTCTGGAAGAGAAAACATGGCATTAACCACCAGG
>rgn_1709
TGCAGGGGATGACGGTTCAGCTCAGATAGCCATGAAGAGACCCTGCCTGTCTCCATGCATTCAGTGGACA
>rgn_1710
TGCAGGGTTAAGCTCCAACAAGCTCTAAAACCCCTGGCTGGAAGTTTCTAGTAATCCTGAAGAGAGCAGG
>rgn_1711
TGCAGGAAAGCGTGACCTCTGAACTCATCTGCAACAGAGAGTGACACACCATCAGTCAATTACGTACCAA
>rgn_1712
TGCAGGAGAGCCCTGAGCAGATTACAGCATTCTGTGCAGGAAGACGGGCGGGACGTCTGATTATTACCTT
>rgn_1713
TGCAGGGTTGCCGAACGACTATATTATCAGCAAGATGGTAGAAACTGTACATTTCTCCTCTATTTCCACC
>rgn_1714
TGCAGGTGGAGAGTGTTGCAATAGTTTAAACACACACACACACACACACACACACACACATGTTGGGTTT
>rgn_1715
TGCAGGCAGGCACCCAGCCCTGCGCAGGTGGGGTGTCTCCCTCATTTATCACACCTGATTCAACTCATCT
>rgn_1716
TGCAGGCACCAGCTTTCTGGACCCCTCTCCTCACTGACGTTCTTGTCTAATGGATCACTGCATCAGCGTC
>rgn_1717
TGCAGGGACATGATGGCGTTGTTGCTCAGATCCCTGTGATGTGAGGAGAACACCTTTAGAAACACACTCT
>rgn_1718
TGCAGGAAATGACATGCCTCTCTCTTTCTAGCGCTCTTTTCTCATTTTTTTTATTTTATTTTCAATGACA
>rgn_1719
TGCAGGGTGAAAATGGGATTGGGGGGAAAAAAGAAATAAAAAGGGGGTGGAGAAGAGAAAAGAATTGAAA
>rgn_1720
TGCAGGAACTCCAGCACGGCACCCACCAGGCAGTTAACTTGGTCCAACTGGCGTTCTCCACTCCATGAGG
>rgn_1721
TGCAGGAGGGAAGCGATCCTGTCTGCAAACAGTTTTATTCTGTCTTTTTCTCTTTAAAGTCAATTTTAAA
>rgn_1722
TGCAGGCTCCCTGTCAACGTAGACGTGACGGAGGTGACGACGGGTGCCCAGGAGCTAAATCCGGGCTGGC
>rgn_1723
TGCAGGCGTGTTCCTCAGGGAAACACTAAGTACCGCTACATTTAACCATGGCCTCCTTTATAGGGGCCAA
>rgn_1724
TGCAGGTATGATTCAAATTATGCGCAATACCTCCAGACCTGCACTGACATTCAGGCTCTCAACTAAGGCG
>rgn_1725
TGCAGGCTGAACCACTGTAGGTTGACCCACTCTTACAGTATATTACAGTAAAATTACTCTAGTAAATACT
>rgn_1726
TGCAGGTCCTGAATGTCCTCCCGCTGGCGAAGCGACACCTGCGAGAGTCAAGCGCAGAGCGTTACGACCT
>rgn_1727
TGCAGGCGAAACTGGGTCACACAGAACGTGTGTGTGTGTGAGTGTGAGTGTGTGAGTGTGTGAGTGTGTG
>rgn_1728
TGCAGGCCTTTTCCCCGCCTCTGTTTCAAAACCCAGACAAGGAGAAATTTAATCTGCTCTGCCCACTGAG
>rgn_1729
TGCAGGCTTCCAGGGTCATGGGTTTAGTGTTCCAGCATGTGGGATCAATGGATATCAGATAATCTGCTTG
>rgn_1730
TGCAGGCTTTGAGCACAACTGGCTTTTAAAGGGAAAGGGAGATGAGACTCTGATTGGTTTATTGCACATT
>rgn_1731
TGCAGGATGAAAGTCTGTTTACTCTGTGGCTTTTCCGGGCTTCCAAGACCAAGTCCTATCTACTTGAATA
>rgn_1732
TGCAGGTTCGATATCGAGAGAGAATCACCATCCTTCGTGGAAATCACGAAAGCAGACAAATCACACAAGT
>rgn_1733
TGCAGGTGTTCACCTCTCGAGTACGTGTGGCGGGCTGGGGAGCATTTGTTGCACATCTCATTTCCGTCTT
>rgn_1734
TGCAGGGATTGGTCGTTGTCGCTTGTTATTGCATCAGGCATCACTCGATTCCTCCGTCGTATGCCGTCTT
>rgn_1735
TGCAGGGACACATAAGGTCTGCTGTAACTGTGACCCTTACTACACATACCAGTCCACAGTGTCCGTTCCG
>rgn_1736
TGCAGGTCCGGGTGTCGGGCCAGCTCATAGAGCGTCCACATCAATGTGATAGACGTCTAGCGCACAAAAA
>rgn_1737
TGCAGGGGGCAGGAGTCTACACCTGAGGCACGAGCATCAGGGGGGGGATGGACGGAATTGGGAGCTGGCC
>rgn_1738
TGCAGGTCAGTCTCACACACACACACACACACACACACACACATACACAACCCCTGCAGGCATTTTCGGT
>rgn_1739
TGCAGGTGCTCAACAGGAAATCTGGTGTCTAATTCTCTCTTCTTCAAAGTGGAGCTGGCAGTTATGAAAC
>rgn_1740
TGCAGGCGACCCACTCTTACAATGTTCAGAAGGAAAGTTCAAATTCATCGGAACAGTTAATGTTCAGAAG
>rgn_1741
TGCAGGCTTTGTCTGATAGGGATCTTAAAAGGGCAGAACGCTGCTGATTGGATCACCAGTCCCTATGATG
>rgn_1742
TGCAGGATGAGGGAACCCAGTGGAGCCTGCAGGAGCCTCTCCTGGTAGCATTTGCGTTCTTTCGCTTCCC
>rgn_1743
TGCAGGGTGGCTGTCATTTCCTTTAAGGTCACTTGGAAAAATGGTATTTTTGTACTGATCAACTGTTTGT
>rgn_1744
TGCAGGACCCTCTCTCTGTCCCTACCGCACGGCCATCAACACTCAGTCCCTGTAAAACACACCTGATTTA
>rgn_1745
TGCAGGGATTCTCCAGCCGACCCTCTATGATCCTGAGTTTCCTCAGTGAGTCCCTGATTATTCCCAGATC
>rgn_1746
TGCAGGCTTCCCCACAACGTCATTCAATTCACAACTCCGCCACGACTGGACGCAGGTTTTTACTTTTCCC
>rgn_1747
TGCAGGATTACACAGTGCACATCTAGTTAAGTGTGTCACACTTATATGTACTGTCTGTGTCAAAAAGAGA
>rgn_1748
TGCAGGTTTGATCACAGCTGTCTCAGACGGTCCCCTCTGGAATACCACCACACGGGTGCCGCCTCCTCCC
>rgn_1749
TGCAGGAAATTTTGATGGACAAATCGTGCCTGAAATTTGTAATTCTGATAACCCAGCCTGGATATATGCC
>rgn_1750
TGCAGGAGGTCTCTCCACTGTCAGTTGACGTGACAGCAGGACAAAAGCCTTCCATTTGGAGCACTGGCCT
>rgn_1751
TGCAGGAATTTCTAATAGTCCTTCCATGCGGTTTTAATAAACTGTAATGAATTTGACAGGGGAACATGTT
>rgn_1752
TGCAGGCACAGTCACATTTGAGACAGTCACAGCATTGGGACAGGGAGCAGACTCTGAACTCTGGGACACT
>rgn_1753
TGCAGGATCTTTCTAAGCTGAGGGACTATGTTGACCATTCCTCTGTGAGTAACATGGAAAAATTAATCTA
>rgn_1754
TGCAGGAAATCACACACACGATTCAGAGTGAGTCCTAGAAACCGCACATTTGATCAACCAAACTCAGACT
>rgn_1755
TGCAGGTTCTTTACATGCACAGATGCACAATATTGCCAAAAGTATTGGGACGCCCCTTGCCTTTAAATCA
>rgn_1756
TGCAGGCCATCCTGGAGCATGAAGAGCAAGATGAGGTACAGACAATCATTTATTATGGACAATTTCCGTG
>rgn_1757
TGCAGGTAGAAATCTCCCTGCCGCAGACGTACTTTATGCAGCGGTGCGAGTTGCAGAACCACCTTCTCAT
>rgn_1758
TGCAGGCATTCACATTTTTACCTTTTTCCGTTTATCTTCCTTTCTTACAATTGTCCATTTTCACTTGTTT
>rgn_1759
TGCAGGGTGCCGCTAATTTCAAACGTGCTGCGGTATTCATGGAGGCTGGGAGCATGAAGGTCTTTCACTG
>rgn_1760
TGCAGGATGGGTTAGAGCGAAGGCTGTCTCCCTCCACCTGCAAGTGTATGTTGCCTCCATCGCCGCACAT
>rgn_1761
TGCAGGTGCCCTCTTGCTGAAGGAGATAGAAGGGCACAGATTCAAGTAAAACACCCTAAGTGTATTATTG
>rgn_1762
TGCAGGAATACAGATGAATGAGAGGTAGAGCACAAGACTGTCACAGGGTTCAGAGCAGACTTTAGCTTCA
>rgn_1763
TGCAGGGGTCAAATTCAATCACCACACGACCTTGTTCTGAAAACTGGAGGGAATTCGGCCGGGGATTTTT
>rgn_1764
TGCAGGAGTGTATCAAATGGTTGGCAGCAAAGTGGCTCAGTGAATAGTGTAGCCCCTTTATCGCACTCTA
>rgn_1765
TGCAGGTTTACCCACAGTTCCAGCAATATTTTTGTACTTACTTGGGCTTTTTGTTGGGCGGCTGCAAGCC
>rgn_1766
TGCAGGGCCACTGTCCTGTAAGGTTCTGCTCCAACCCAAATTAAACACTTGAACCAGCTACTCAAGGTCC
>rgn_1767
TGCAGGCACAATGTTCTGGTTGCCTCTTACCCAAGGTTTTGCTGATATGCACTAATTACGTTGTGTTTAA
>rgn_1768
TGCAGGCTGAAGACCCCAACAGGGCCCCAACACTCACTCTCTCTCTCACACACACTCTGACTGACACACA
>rgn_1769
TGCAGGGTTTCTGAAGGATGAAGCACCAGTGTTGACGCAGATGGCCGCCAGCTTGCTGTGCTCCCTCTTG
>rgn_1770
TGCAGGCATCTTAGCTTTGTTGCTTTTCCCAATAAAGTCTTATTTTGAGTTCTGGAAGTCTGCATCTTGA
>rgn_1771
TGCAGGCATCTTAGCTTTGTTGCTTTTTCCAATAAAGTCTTATTTTGATTTCTGGAAGTCTGCATCTTGA
>rgn_1772
TGCAGGGCTCTGGACTGAATGAGGTTGCCGTTATCAAAAGCAGAAAGCATCTGGTTCACTATGCGTCCGA
>rgn_1773
TGCAGGCTTTGGCTGGCATCTGTCACACTGCACTGCTAACACATGACATGTGGATGGTGCTGGCTGAGGA
>rgn_1774
TGCAGGAAAAAAATGTCTTGTTTTTTGTTGTTTTTTTTTGTCGTTTGACATTTTTGTCTAAAGGGTCTGA
>rgn_1775
TGCAGGTGGCGCTGCTGAGCTGTTCAGAGATCCTGCAGGTCATTGTTACTCAGGTCCAGCTCTCTCAGGA
>rgn_1776
TGCAGGAGGGGAGTAAATTGATATATCAATTTAAGCTGCGGTGCCTATTAGAGGAGCTCCAGTCAGGTTA
>rgn_1777
TGCAGGTTAAGTTACAGTGAGACGCGCGTCGCTCTTGCCTCCCCTGAGCCCTTTGACTTTTAACACTAAA
>rgn_1778
TGCAGGGGAAACCAGTGACATTACTGGCGTTTTCAGGGAATATAGTATCTCTAGAGTCACATATGTGCTT
>rgn_1779
TGCAGGCAAATCTCCCATTATACTGTCTCCCTGTCTCTTTCTCTCCCATATTTTTCTTTTTCCCCCTAAG
>rgn_1780
TGCAGGATTCAGCTCTGTTCCACCACACCTTCTGTGCACTGAACCCGAATCCTGCGTTTGGTCCAGTTCA
>rgn_1781
TGCAGGAGTAAAAAATAGGATTAGGGGGTTAACGGTTGACACGAAAGGATTGAAAGTGACTTTAACATTC
>rgn_1782
TGCAGGAATGTGTAAAATGATGCTCAATACCCGCAAGTTTATATTCTGCAATTCTGACCTTTTTCTCAGA
>rgn_1783
TGCAGGGCTGTGGCCCTCCAGTAACTAAGTTTGACACCCCTGCTTTACAACAAGGTCCCATTTTCTAACA
>rgn_1784
TGCAGGGATGATTTATGGTGGTTCATTTAAAGCTATAAAAATAGATTTAATTAAATCAATTAAAATGTGT
>rgn_1785
TGCAGGAAGGAAAGCACAACGTTAATCGAACATCTTCGGGGGTCTTCCTGGCGGGAAGAGCACCACTCGA
>rgn_1786
TGCAGGAAGGAAAGCACAACATTAATCGAATACTTTCGGGGGTCTTCCTGGCGGGAAGAGCACCACTCGA
>rgn_1787
TGCAGGTCAGCCTGGAGGCGCTGGTTTGCTCGGGCCAGGTCGTCTTCTCGCCTCTGGCCCTGCTGCTGTG
>rgn_1788
TGCAGGCTTAAATTATTACAGCCGACAACAGTAACTTCAGACCACACCCTCAGACGCACGCCAGTCACCC
>rgn_1789
TGCAGGAGCTGTAAGGAAGAAATATTTACCACTTGTGTTCTCCCATGCTAGAGATATTTTCTCTGAGAAC
>rgn_1790
TGCAGGCCACAGCTAGTGTGCAGCATCACACGCTGCTATTGATTTTTGAAATAAACGGGCTCAGACGTCT
>rgn_1791
TGCAGGATTCATTTAAAAAAAAAAAAACGAAAGACGAGAGTCGGCTGTTTTTGAATAGCCTAAGTTTCTT
>rgn_1792
TGCAGGAAAACACACACACACACACACACACACACACACACACGTTACTCCTGCGATCGATTGATGGATT
>rgn_1793
TGCAGGCAGATAAATACAAAACGCACAAAATTGTCTGTCAATCACTTCCTGTCATGTATTCTGGGTTGCG
>rgn_1794
TGCAGGAGGATGTGGGCGTAATGTAATTTCCATATGGAATCGCAGGGGGAAAACAACAGATTGGAGACTG
>rgn_1795
TGCAGGATTATTTGATGAAAAGAAAGTTCAAAAGAACAGTATTTATTTGAAGGAATTATTTTGCAACATT
>rgn_1796
TGCAGGAGTCAGCTGACCACGGCAGTCCTAAACCTCCCACGGTATTTGCACAATAACACACTCAGCAAAC
>rgn_1797
TGCAGGCATCCATGCTTTCTCTGTCCTTGCAATAAATGCACATCCTTGAATGAGAGTGGATTTCATATTT
>rgn_1798
TGCAGGTAGCAACAATTTCAGGAGCACTTATGACATTTTTAGTGAGACATGTGACTGCAGAGATACTACT
>rgn_1799
TGCAGGCAAACGTTAGGCTCCGCCTCCATTCTGAGTGGCACACCCATATCTCAAAGATCCAATCGACAAA
>rgn_1800
TGCAGGCCATTTAAAAAGAGCACGAGCCCAGACTCAAAGCAACATGGAGAAGGTGCATCAAGCAACAACT
>rgn_1801
TGCAGGTAAAATCTATTTTGAATTGCTTTTGATTTTTAGATGATTGGACATTTTTCCTTAAATATCATAA
>rgn_1802
TGCAGGGAACACAAATAATATCATCACAAATTATTCATAGGCAGTGCTGCTAAAGATTTTACAGAGCCTT
>rgn_1803
TGCAGGACACACACACACACACACACACACACACACACACACATCAACTACTCAGCTAACTTCTATTGGT
>rgn_1804
TGCAGGATTTCTTGTAAATGGATTTAAAAATGAAATAAAAGACGAGAGACGGCTGTTTTTGTCCTATTGT
>rgn_1805
TGCAGGTCAACTGGGGTAGTTCGTACTTTTTGTAATGCATATTTTCATCCCAGTGTTGAACCCAGCATTG
>rgn_1806
TGCAGGCGGCACGGCACGCGCTGGAGAGCCAGTTACAGCAGGCCAAGACCGAGCTGGAGGAGACGACGGC
>rgn_1807
TGCAGGCCTTCATCCAGCCTGAGACTCTCGACGGGCCCAACCAATACTTCTGTGAGCGCTGCAAAAAGAA
>rgn_1808
TGCAGGTCAGTCTCACACACACACACACACACACACACACACACATACACAACCCCTGCAGGCATTTTCG
>rgn_1809
TGCAGGGCAGAGGTCAGAGGTCAGAGGTCAAGGTAACCTCTCAGAACATAAAACACAAACTTGAATGCTT
>rgn_1810
TGCAGGACAATGGAGCGTTGCAGTGATGATGGCGTACTTTCGTAGGCCAACCTACAAAAACTAAATAGGA
>rgn_1811
TGCAGGTGTGACATTTGGGATTTAGATATACCTAAATAAAGGGAGTTGCAATAGTCCAGGTAATAAGAGC
>rgn_1812
TGCAGGTATTGGGGGAATTCTCAGAGACCCAGACCAGGCACTGATCTGATTTAAGTATCATCAGGAAGCT
>rgn_1813
TGCAGGAAGCTTTCATTTAGGTGGGAAACGAGCGGCCTAGCCTTTGGCTGGTGCCGGCAATAACACCTAG
>rgn_1814
TGCAGGAATCCTGAGGAATATATATATATATACACAGTCGTGGTCAAAATTGTTGGCACCCCTGGTAAAT
>rgn_1815
TGCAGGACCCCTGTACAACATTGACTGTTCTGCAGGTTCAGTCTCAAAGCTGCACTTTCCACACTGTGAA
>rgn_1816
TGCAGGTTTCGCAAACTCTTCTTCAGCACGGCAGTGAACATACTCCACACCTCCGCCTGGCAAGTGGAGT
>rgn_1817
TGCAGGATCTAAATGACAATGTAAGAATGAGGTTCAAAATTATGCCAAACACATCTGCTCCTGGTTTTGT
>rgn_1818
TGCAGGGTAATGGGACGCAATTAGAGAGATGTAGTCATGAACCTTCAGCAGTGGGTTAGACAGGCACTCT
>rgn_1819
TGCAGGAGCTTCAGTAAATATTTCATCTTCATGTCTCTGTGTGCCTTTGAGGTCTGCTCTATCCTCATTA
>rgn_1820
TGCAGGTTCTTCAGTAACATAACTCTATCCGGACGGGACTATTCCTTTAATAATGACGGTTATCTGGCCA
>rgn_1821
TGCAGGTGGTAGCTGCCGCCCGCTGAGGTTCACAAACACAAAGAGCACACTGTGAGCTCACTCCATCAAG
>rgn_1822
TGCAGGATTTCTTGAACAAAATAAAAGACGAGAGTCGGCTGTTTTTGTCCTATTGTAAGTTTTAACTTAA
>rgn_1823
TGCAGGTTTTCACAAAGTGGCTTGTACAAACCGTTTCACTGCCAGGATGCTGGTTTCAGGGTTCAGGGTA
>rgn_1824
TGCAGGAGCAGAGGGAACAGCACTGCTGTGGAAGTGGAGAAAATTAGCAAGAGAAACTCAGCTCCTGTGG
>rgn_1825
TGCAGGTCACAGGTCACAGGTCACAGGTCACCACATCATCAGCTCGAGCTCAGACGTTATCAACATGAAC
>rgn_1826
TGCAGGCTGAATTAGTTATTGGATACATCACACCATTAAAGAAGATTAACCAGGATTAGTGGAAACCCTT
>rgn_1827
TGCAGGTCAGGGTCATTCACAAGCATCACGTGCAGTAAGAGCTGCTTCATTACGGTAGAAGGCAGTTTTC
>rgn_1828
TGCAGGTCCTCCTCACCATCGCAGCCTTTACTGTACTTCAACAGCTCCTGATATAAACACACATGAACAC
>rgn_1829
TGCAGGCAGTGCAAAAAACCGACGAGGGCCACCCCTTCAAGTTAGTCCAACGCACAGTTTGTCATCTACA
>rgn_1830
TGCAGGACTGCTGTGCACAAGTGAAAAATAATTTAATAAAAACCTAAAATGGCTAGAAAATAAAACTGAT
>rgn_1831
TGCAGGGCCGACACCTCCTGGGGATCCTGGAAAACCACTGGGACCCTTTTAGCAAAAGGAGAAAACCAAA
>rgn_1832
TGCAGGTGAATCATCCATACCACGTAGTATGTACTTTTTAGTACTTTTTAATTGATTATTGCATTGTTTA
>rgn_1833
TGCAGGTTTCATGCTGAGAGGACATTTACATCACGATCCATGTGCATGTTATGTCTAGTATCCGGGCTGA
>rgn_1834
TGCAGGGTTCAAAGAAGCGAGTTTACGTTGTTGAAAGGTTTGACATTTGGATACTAGAATGCCACTGTAG
>rgn_1835
TGCAGGATGACCGTCTGTGAAGTCCATAAACAGAGAGACTTCCTAAAGGGAGCAGCGCTGGACTGATTTC
>rgn_1836
TGCAGGAGTCTGAGGAGGAGGAGGAGGAGGGGGCGGGACAAACGACTCTAATGTTTTGAGTATGGATTGC
>rgn_1837
TGCAGGTCCTTCTGTAGAGCCTGAGAGACCAGCATAGAGAAAGAGTCTTTAATATTCAGCTTTCATCTAA
>rgn_1838
TGCAGGTTAACAGTGTTCAACTGTTAAACTGGGAAAAAAAAGGAAAAAAGTTGAAAATATCATGGCAACA
>rgn_1839
TGCAGGGATTGACTCAGAGGTCTGAGAGCATGGGCGGCTGGCGCTGTTTGAGCGCTGGATGAGGAAAACC
>rgn_1840
TGCAGGCGAAAGGAAACACATTCTGCCCATCTGATCAAGCAGTCATTAGTAAAATCAGTGGCAACACACA
>rgn_1841
TGCAGGCAGCACATTTGGTTTGATATTGCCTGTTTACCCTGTCATTAGTGGGTTTTGCAAGCATTGTTTT
>rgn_1842
TGCAGGCAGGTGGTCTCCATCACTTTAGTTGCATCTTTGCCCAGTGCCTGTTGGCATTTTATGGCACTGT
>rgn_1843
TGCAGGAAAACAGGAAGGGTAAATGAGTTTGGCTGCTAGAGAATCAGAAAAATATTTCTTGGCCTCCCTC
>rgn_1844
TGCAGGCGGGACGCACTGGCTGCCAGGAGCTTCAAGGAAGAACGTACTGCATCCAGTGCTGGTCTCTGAG
>rgn_1845
TGCAGGCCTGCCCCCTGAATCTGAATGGGGGGGTTGGGCGCAACATTCTTCAGCCTGGCGATGTGTGATC
>rgn_1846
TGCAGGGCAAGATTTGAGGAACCCTGACCTAGAAAATACAGCCAAGAAATTGTTCCTGATAAGATTCTTT
>rgn_1847
TGCAGGGGCATAGGAACACGAGTGTTATCTAACACATACACACACTCTCACGCACACACACGGACCGGTG
>rgn_1848
TGCAGGCTGTGATTGGACCTCAGAGGAAACTACACCCACACCACCTGACGCCTGCCCTGCTGATGGTCGG
>rgn_1849
TGCAGGTGAAGATGCGATGACTGGCGAGACTGAAAAGTATCTTCGGCCACAGGACCTGAGGGAGTTGGGG
>rgn_1850
TGCAGGATTCCTGTCAGAGTTGGTTCAGGAGAAGCCGTTGGAAGAGTGTATCCGTGCTGGTCATTACGCC
>rgn_1851
TGCAGGAGGCGCCACACCACAGGAAACAGTCCAAACCTTAAATGGATATGTTCCTGTATGTAATATGTAC
>rgn_1852
TGCAGGTCGTCTTGTTCTGTTCTGTTCTGTTCTGTTCTCAGAATGCATTTGAGCTGCTGACAACAGTTTA
>rgn_1853
TGCAGGATAATGCTCCTGACACAAAGCACAAATGCTTCAGGACTTAAACATCTCGGTGTTAGATACCGCA
>rgn_1854
TGCAGGGTTTGATAGTCGAGGGAGCATTGAATAGGGCTAACCACCATGGCTGCAGGGAGAACAGGTTCAA
>rgn_1855
TGCAGGGGCTTGGTGATCACGATGTAGCGGTCGATGGAAATGGCCAAAAGGTTGATCATGGATGTGATCC
>rgn_1856
TGCAGGGAGGATTTAAGAATACACATATGACCCAAGTATGGGATGCTTATGGAACACTCTGAGGTATCCA
>rgn_1857
TGCAGGCATTTTCGGTTGATGAAGCGTGCCTGGAATTCGGGTCAGCTAATTCTCCTGTGAACCTGAGACC
>rgn_1858
TGCAGGCATTTTCGGTTGACAAGGCGTGTCTGGAGTTCGGGCCGGCTAATTCTCACGTGTTTCTGAGACC
>rgn_1859
TGCAGGCACACGTATACTGCACTAGGTTAGTTATCCTTAAACTCTTTCAGAATAAAAACTGGGTTAATGT
>rgn_1860
TGCAGGCTGTGTTCACTGTCGCCTCAAACGATGGAGAGAAACGCTCGGGTTTTGAATAAAAGCGCGCGGT
>rgn_1861
TGCAGGTATCCGTCCTCTCCTTGATCTCCTGGTTCGGAGGACAAGGCTCTGCTGGCACTTTCCAAACCCC
>rgn_1862
TGCAGGTACAGGAAGTATAGGCCGTCGTTCTTCACACTCAACTGTTCGTCTCCACTGATGAAGCCAGTAT
>rgn_1863
TGCAGGTGGAGAGTGTTGCAATAGTTTAAACACACACACACACACACACACACACACATGTTGGGTTTTC
>rgn_1864
TGCAGGAGCAACTCAAGCAGAGAGACGAGAGAATACGCGAGCTGGAGCTGGAGCTGAAGAACACGCGCAA
>rgn_1865
TGCAGGCGTGCGCGCACACACACACACACACACACACACACACACACACACACAAAGGAGAGAGCTGCTT
>rgn_1866
TGCAGGATAGTTGCCCTCCAGGAACAGGTTTGGACACCTGATTTAGATTTACCCCCTCAGCAGGATTCAC
>rgn_1867
TGCAGGTGTGTCTTCAGTGGTAGATCCTTGTATTGTGGAGATTTATCGATCGGTGGGAGGACGCGTTCAA
>rgn_1868
TGCAGGGCTAAAAATCTGTAATGTCTGGCTGTGATTTAAAAATCAATGATGCAGAAGTCTCAGATGTGAA
>rgn_1869
TGCAGGTTTCTATATATAAACCATCAATATTTTAGGTCAGATGAGTGCATTACTTCAAGTGCTTTTCAGA
>rgn_1870
TGCAGGGATTGGTCGTTGTCGCTTGTTATTGCATTAACAGATTCTGGCTGGAGGTAGGAATCCACTTCAT
>rgn_1871
TGCAGGAGTAAAACACAAAATAACATTAGTTCCTGATCACACAGTTTTACTGATACCAATTAATACATTT
>rgn_1872
TGCAGGGAGAGCTGAAATATCATGCAGATATCTTGCCATATATCTGGACAACCAACATAACTTCATGACT
>rgn_1873
TGCAGGATCCCACAACCAAGAGGAATGTTGGAGGATGAATAATACCCTAGATGTACAGTGAAACACCTAT
>rgn_1874
TGCAGGCTTGCCTGCTGACTACATACATGCACACACATAGTTAAGAGACATTAGTGAGGCAAAAACAATA
>rgn_1875
TGCAGGAACCAATCAGATGAGCTTCCTGGACAGATACACACAGAGGCTGTGTTCGGAACTGCATACTTCC
>rgn_1876
TGCAGGCAAAATACAGATACAACATTAAAATATTTTGCTGCAGGTGTTGAGGCCATAATATTTTATGACT
>rgn_1877
TGCAGGCTCTATCTCTGTTTGTTATTGTGCTATTATATAACTCATTCCGCTCATTTACATTGTGACTTTT
>rgn_1878
TGCAGGGCCTTTTTCAATATCAGGAGCTTTTATTTTCGCTCAAACGTCCACGTTCCAACAAATCACACAC
>rgn_1879
TGCAGGAAAAGGGTTCGCTTCAAATTGTACCTTGAGTAAATGGCTTTGATGAATAGGGGTCATTGTGTTA
>rgn_1880
TGCAGGTGAATAATTAATAGGGCAAAAGAAGCGTGAGGCAAGGCCTCAAAGGAAAAAAGAAACTGACTGA
>rgn_1881
TGCAGGGGTGCTGTGGTATCTGGCACCAAGATGTTAGCAGCAGATTCTTTAAGTCCTGTAAGATGCTAGG
>rgn_1882
TGCAGGCCAGGATTCCAGTGTGTGAATGTGTTTGCATGCATGTGCGTATGTGTCTGCGTATAACACTCTT
>rgn_1883
TGCAGGTCTGTGGTTTCCTAACACACGGCATTCCTCTGTTCTGTTTCCTGTTTTGCAGTTTGATTGTGTG
>rgn_1884
TGCAGGTCCTGGTATTACCCCAGAGATTCTATAATTAACAGCTGACAGATGCTCCCCATATTTTCTAGAA
>rgn_1885
TGCAGGCAGCAGACCAGCTTGGCTGTTGCTGGACACCTCAGGGCTCCTACTGCTGAATAGGTAAGCTGAG
>rgn_1886
TGCAGGTGGACACCCCCACCAACACAACATTCCACACTTCATAATTCATGCCTTTCTGTGCCATTTAACA
>rgn_1887
TGCAGGCTGTTTTTCTTTTAATGACTGGTTTAAAACAGTTCAAACTTCTCTGCAGCACTGCATAGTTTTA
>rgn_1888
TGCAGGCTCTTTCAGGCGAGATGCTTGCAATCTACAGTGCCTCCTACCAAACAATATGGCTATATCCGTG
>rgn_1889
TGCAGGCTGAAAGAGAATGAAAAGCGAGCCAAAGTTCTGCAGGAGGAGAGAGAGTTTTATTCTTCTCAAG
>rgn_1890
TGCAGGGATGAACTTGCCTGTAAAAGATACATGTCAGACACATTCCACTCATTCTTAGAGAGACGCAGGA
>rgn_1891
TGCAGGCTTCAGGTCAAAACTGTGGCTCGTCTTCACTGTCCTCTTTGGCATAGTAATGCATGCTCCTGTA
>rgn_1892
TGCAGGAGGAGGAGGTCTGGGCCGTGCTGAACCAGAGCGCAGAGAGCCTGCATGAACTCCTCCGCAGAGG
>rgn_1893
TGCAGGCACAGAACAGAGCTCTAGTTGACAAGAATAAACCTCCTTCCATATATAATATATATAAATATAT
>rgn_1894
TGCAGGAGCGTCTGGCAGAGCTGGATGTTGTTCCGCCTCGCGGCTTCATGAAGTGCGGTCCAGCCACGGC
>rgn_1895
TGCAGGTCTGCTCTCACATCCAAAATAGTTTTTAACCCCATTCTCATTCAACAACAGAACAACAGTCAGA
>rgn_1896
TGCAGGTGTCCCAGAGGGCTTTGAGAGCCCAACAGTTATTGCAACTTCAGGTGATACAACTTCAACAGGA
>rgn_1897
TGCAGGAAAATTTGCTATCATCACAGCAAGGGGTGGGGGTTGGCGGCGCGGCGTGGCGCAGCGCGGGGAG
>rgn_1898
TGCAGGAGCTTGGCTGTTTTCGGAAAGAATCGGTACAGCGCATCTGTCTTTCATAAATCTGATAAAACTA
>rgn_1899
TGCAGGTATTTTAAAACACCTAAGTACAATGTAAAAACATGTATGTACACAATAAGTGCACTGTATCAAA
>rgn_1900
TGCAGGCTGATATTTACCGTGGTATCTCCGGCACGGGAACCGCTCAAGGACAAAATCACTATGAACCCCG
>rgn_1901
TGCAGGAGCGTCGCTTCAGGATGGACTCGCGCTGCGCTGCGCTTCTGCTGCTCGGTAAGTTCTGCTGCCA
>rgn_1902
TGCAGGTCTGTGATCAGGAACATGTGTCAAACATTACAGCAGGTCAGTCTCTGTTTGTTACTGTGATTGG
>rgn_1903
TGCAGGACATCCCAAGTATTCAGGTAATCCTGAGCTTCGGTCAGTCAGTGGAAGTCGCTTCATTGGATTT
>rgn_1904
TGCAGGATTTGCGGCTTTGTGACTCACCAAGAGAGACCCCATTTCAGGTATAACACTATAAGTCAACAGC
>rgn_1905
TGCAGGCTGCTCTATATGATTAATGAGCTGTGTTTATTAACACAGATGGCTCCACCAATCAGCACACAGC
>rgn_1906
TGCAGGTCATTAGATATGGCATAGGAAAATTCGAAGACATGGTGGAACGTTGATCCAGGAGGGCCACTCT
>rgn_1907
TGCAGGAGCTACACATATGACAAAATGATCTGAATTTGATTGTGTAAATCTGAATTATTGAAAAATGTAA
>rgn_1908
TGCAGGTTTCTGAAGAGCATTTTTGAAGCCTAAAAGCCGGCCGTTGCCATCTTGGGAGCGCGTCAATCCC
>rgn_1909
TGCAGGAGTACGGGTACTGCGTTATGGACAACCACAGGGAGCGAATCGGCAACTTCCGGATCGAGCCTCC
>rgn_1910
TGCAGGAACGACAGAGGGAGCTCTGTCGAGGGAAAGACACGGGGCTAGCCAATTAGGGTAGCTGGTACCG
>rgn_1911
TGCAGGCAAAGAAGTCAATAGTGTAGTGCTGCATGAAGGGCACTTCCAAACTAAGAATCTTTAAATTGCT
>rgn_1912
TGCAGGACCTGAGACTAGATGATGTGCATCTAGAACTGGAAGTCTGGAATAGTACCCTCAATGAGAGTAT
>rgn_1913
TGCAGGGTTTTGCATTTACTTTTTCCAGTCATATATATTCCAACATTGAATTTTTTTTTAAAGGGTTAAA
>rgn_1914
TGCAGGCTAAATTAAATCGTATGAGATAAAGACTAGAAATAATGCCAAGACGCTGGAAGCGCTCAAACAC
>rgn_1915
TGCAGGATCTGAGAGCGACTCGGCTCAATCCCTGATGTGTGCATGCGTGTGTGTGAGAGTGTCTGATGGG
>rgn_1916
TGCAGGATTTCCTGTAAAAAGATTTAAAAATGAAAGAAAACACTAGATTTTTTTGTCAATTGTAAGTAAT
>rgn_1917
TGCAGGATTAAACTGAATGTGGGTTTCTCTGCTACAGTGGTCACCTATAACTGTACTTTTAATCCATTGC
>rgn_1918
TGCAGGTCTCTAAGAATATTAATGTTTTTGAAAGAAGTATTTTATGCTCAACAAGGCTGCATTTATTTGA
>rgn_1919
TGCAGGTGTTTATTTAGGTGAACATCATCAGAGATGCTTGTTCTAATAGGGTTAAATACTGAACCAATAC
>rgn_1920
TGCAGGAAAGGTACAGACATCTCAGAGGGATACCAATACTTGTCCCCCAAATCTTGTCCCCTACTGCTTA
>rgn_1921
TGCAGGAGCGCCATGGCATGCAGCGATGATGCGGCTTCATCACAGGCTGTGTAAGCCTTGCCCGTGATAG
>rgn_1922
TGCAGGTGGTGAGCTCACAGGAGGGCGGCCCCACGTCGTTCCTTCAGGGGGGAGGCCCAGCCACCAGGTG
>rgn_1923
TGCAGGATGGCCAAGGAATGCAAGGTGGAAACAGACTGGCCGGCAGCACTGTATGCCTATGCAGTTGGAG
>rgn_1924
TGCAGGGAGCCACACACACACACACACACACACACACACACACACACACACGCACACACACACGTCGGTC
>rgn_1925
TGCAGGGTTTTGCATTTACTTTTTCCAGTCATATATATTCCAACATTGAATTTTTTTTTTAAAGGGTTAA
>rgn_1926
TGCAGGTGGTGAGCCCACAGGAGGGTGGCCCCATGTCGCTCCTTCGGGCTGAGCCCGGCCAGGCCCCATG
>rgn_1927
TGCAGGTGCAGACACTAATGCTGCTTCTAAGAGTGGAAGTGCTGATATGAGATAAAATGCACCTCTGACT
>rgn_1928
TGCAGGATGGCATTTGTGTGCCAGGTTGCTCGCCAGGATTCTACCAGGATGCCGAGAGATGTTTGAGTTA
>rgn_1929
TGCAGGAAAATGTGGGGGAATTTCCTGGAATGTCAGAAGATTCCAACAGCTCTACAAAACTAAAAAAGAT
>rgn_1930
TGCAGGTATTGAAAATCAAACCTGCAACCTTCCGGTTACCAGTCTGACTCTCTAACCATTATTAGACCTA
>rgn_1931
TGCAGGTGTGCTTCTTTCTCTCTCCATCTCCTGTGTCACAGCCAGCTAGCCTTTATCAGAAGGGTTGAGG
>rgn_1932
TGCAGGATTGGAGCTTCTGGAGCAGAATCAAAGAGCTCCTTGGCTCCCGACAATAGAGTTGGACTTTTAC
>rgn_1933
TGCAGGCGTGCTGAGCGCAAGTGGAAAAAGAACAAACTGACAATTTCTTATGAAATCATGCAAAATTCGC
>rgn_1934
TGCAGGGCTGCGGGGGATACAGTCTCGGTGTGTGCATTTGTCCCTCTGAGGACGTGTTGTTGAAACTGAT
>rgn_1935
TGCAGGGCAGGTTTGGGAACCACTGACCTAGGATGACACTGAGGGTGAGTAAATCATGGGCTAATTTTCA
>rgn_1936
TGCAGGTTGTTGAATCCACATCATTAGATGTGGGAGAAATTTAAGTAAAAAAAAAAAAAACAGTGACTAG
>rgn_1937
TGCAGGAGAAACAATACAATTCATTTTCTGTCCTTGAGTCTCCCTCACACACTGCTTCACAAAATTAGCA
>rgn_1938
TGCAGGAATACTGAGACATGCTGATGGTGGTGGGGAAAAAAAACTGTATGCTGTAGCCACAAATAATATT
>rgn_1939
TGCAGGACTGCTGTTTATGCTCTCTGAGAGGAGGAGCTCTGCAGAAGGCCAACAATGACAAGTAGGTACC
>rgn_1940
TGCAGGCGTCTTACAGATGGTTCCCAAATTACACCTTCATTACCCCCCCACCTCCCAACCCCATCTTCAC
>rgn_1941
TGCAGGCCAGTGAATGTTTATCCACCATTATCGGTGGCAGAGCTTGCGTACTTGCCTGCACGTTCACGCT
>rgn_1942
TGCAGGTCTGGAAAAACATGAGGGAGACAGAATATTCAATTTTGGGTCAACTAATCCTTAAACACCAGGA
>rgn_1943
TGCAGGTCTACCAGGCCAAAGCGCTAAAGGAACTGCACAAGGGTAGTTCCGACCCGGGGATGATACAGGA
>rgn_1944
TGCAGGACAAACCAAGTTGGCGACTTGGTCATGGGCTAATCCTGTCCCACAACTGGTGTAAGGTAGTGAA
>rgn_1945
TGCAGGTCCTGCTGTTAGTGGCTGGTCCTGGATGGGGAAATGTTTTTCCAGGGGTCGTCCTGTCACTGTG
>rgn_1946
TGCAGGAAACTGCACTGAGAAATAAACGTCTCTCTGCCAGTCCCCTGTTAACAGCACAAGTAAATCTCTC
>rgn_1947
TGCAGGAGCGCCATGGCATGCAGGGATGAACGCTGCTTCACTCATGAATGCTGCCTCAGCGTGCTGAACG
>rgn_1948
TGCAGGACTGCCAATGCAGGAAGGCAGCTTCAAGCACCCACTCATGGGATGTGCTGATTAAAAGATGGTA
>rgn_1949
TGCAGGCTGATCAGTGCACTGGGCTCCAGGGCTTCCTGATCTTCCACAGTTTCGGTGGTGGTACCGGCTC
>rgn_1950
TGCAGGACATCTTCCCAAGAGCAAGGAAGATGATCAGATTGCTGAGAAAAATTGAATAATTAAATAAGGT
>rgn_1951
TGCAGGCTCCGCAAACCATAATATCTCACAATCCGAAGATCCCAAACGGTCGAAGCGATTCCGTTATTTT
>rgn_1952
TGCAGGTGAACAGTAAAGCTACTCATAAGCAGTGACATTGCTAGACATATGTTTAAGGGATGTAGCTTAA
>rgn_1953
TGCAGGAATCAGGATGGTGTCTCTCCCCCAATAAGGGGATATTCTGGTCAAACTGGACAAAATGAACCAA
>rgn_1954
TGCAGGCACATATCATGAATGTCTAATTCCTTATAAACAAAATAAAAACAAAACAAAAAATATATATGCT
>rgn_1955
TGCAGGACAGTCCGCAGGTAAACATCTGATTACTGGATGTTTGTTCAATGTTTTAGTACTCATAACTGTT
>rgn_1956
TGCAGGCTTTTGACACTACTCAGGCATCACTCGATTCCTCCGTCGTATGCCGTCTTCTGCTTGAAAAAAA
>rgn_1957
TGCAGGAGCTGTAGAGATGCCTGTCCCGATGCCGCGGAAAATAAACACAGTAGTGAGTAAAAGACATGTT
>rgn_1958
TGCAGGGCTTAGGTCCAACCATAATTAAACACACCTGAACTAGGTAATGCAGGTGTGTTAAAGGACACTG
>rgn_1959
TGCAGGAGTCGCGGCATGAGATCTTTGGGTCTGACCACAGATCAGCTCCGACAGCAGCTACAGCAGGTAT
>rgn_1960
TGCAGGTGGCGGAAATGCTCCTCTTTGGGTTGTCAAGCGCCATTAAAACGCCAAAAGAAGTAACTTCAGC
>rgn_1961
TGCAGGATCTCTGATGACCCCTGACCTCTCCGCTGCCAGCCGTGTTTCCAGATGGCGATCAGTGTGTTGT
>rgn_1962
TGCAGGGCCCGGCTCTTGCCATATATCCTGAGAGACATGGCCACAGTTTAGCCTCTGCAAATAGGGAATA
>rgn_1963
TGCAGGGGAAGCAAAGCAAAAAATATCTGAGTAAAAATAAGATACCATATTGTCCTGAACCATCAACCTG
>rgn_1964
TGCAGGAGGAGACTGGAGACCTGCAGAAACCAGTGGATGATGAACTACAGAGAGTTAAAAAACAGCACAT
>rgn_1965
TGCAGGAGTGCAATTTTTTTTTTTTTTCGTTGAAGTGCTGCCCACTTCAGACACTTCACAAATACTGATG
>rgn_1966
TGCAGGTGATTATCCTGGCTTTACTTTGATGATTTGTTCGATCTGTATTTACAATCTGATTGGAGTTTGA
>rgn_1967
TGCAGGAGACACACACACACACACACACACACACACACACACGTCAGAGCTGGAGGATGCTCTGGTGTCT
>rgn_1968
TGCAGGACAAAAGGATTGTCTTAAAAATATCCAAGAGTTGATCCTGGGTCAGACTTTTAAAAAACACAAT
>rgn_1969
TGCAGGCGAGCGCGCACCACCTGATATGGGTAGGTCACTGCTACGGCAAATATTTTGGAAATGGCTGCCA
>rgn_1970
TGCAGGGTGATATAGATCTCTAGGAGCAGGACTGAACTTATTTAAAGCATTTCTGAGCTATTCAATACCT
>rgn_1971
TGCAGGAGGGAGCGTAAGGGGCCAGTGCATTGTGGATCGGGTAACAGTCGAGGGCGAGGCCCCCGGCGAC
>rgn_1972
TGCAGGGGCGCGCGCTGGTCTCATGAAAGCGGAAGTGCCGCGCGTTCTTGTCGGCTCATTTGAACACGCG
>rgn_1973
TGCAGGACAATCGAACCGCTGCACATATTGTTAATTATGAGAGCTTTCTGCTGACCTCAAATGTGCAATT
>rgn_1974
TGCAGGTGGTGAGCACACAGGAGGTCGGCCCCACGTCACTCATTCAGGCTGAGCCCGGCTGGGCACCATG
>rgn_1975
TGCAGGAAGCAGCCATCAGAGGATGGGCACATGGTGGTCATAAAGGGATGGACATGGTCAGAAACAATGC
>rgn_1976
TGCAGGAAGTAGCCATCAGAGGATGGGCACATGGTGGTCATAAAGGGATGGACATGGTCAGAAACAATGC
>rgn_1977
TGCAGGGACTGCAGCTGCACACACACACACACACACACACACACAAACATAGAGAAACACAATGTAAAAT
>rgn_1978
TGCAGGAACGAAGGCCAAGCAAAGCTTCAGGATATCCTGGCCAAAAGACCAACCAGAACAAACATACAAA
>rgn_1979
TGCAGGTTTATTTTCTAACGGGTCTGGGTTAATCACAAAAATAAAAAAGGTAATTAATGTGTTTTCTTTC
>rgn_1980
TGCAGGCCATCCAGGACGCTCAGAAGAAAACACCCACACCCACTGGCGTCAGCATTCCCAGCCTGGAGAG
>rgn_1981
TGCAGGCTCTTGTGTGCGTAACTCCAGCTCTACACACTCATGTACAGTGAGCATCAGGGCCACCGCACAG
>rgn_1982
TGCAGGGGGAGCTTAGCCATGGCTTTCCTCGGCTGCACCTGTAAAAACAGCCCAAGGCATTTTTAGCACT
>rgn_1983
TGCAGGTAGGCAAAGTTTGATATGTTACACTATAAGGTAGGATTATTGTACTTTTTATTTAAGTTTAAGT
>rgn_1984
TGCAGGATAAAGGCAAGTTCTGCCTGACGTACGAAGCATCCATGACGCGTCTGTTCAGAGAGGGCCGCAC
>rgn_1985
TGCAGGATGGGTTGGATCGAAGGCTGTCTCCTTCCACCCTCAAAGTATACGTCGCAGCAATAGCGGCGTA
>rgn_1986
TGCAGGACGGGTTGGATCGAAGGCTGTCTCCTTCCAGCCTCAAAGTATACGTTGCAGCAATAGCGGCGTA
>rgn_1987
TGCAGGTTAGCCATACTAGACGATTGTTAAGCGAAGGACTTTTAGATAGCAATGATGAGTTGATGGCAGA
>rgn_1988
TGCAGGGTACAAAGAATCACTGCCGCACTCATTGCTGCACATGCACACAAACACGTGCCCTATCACACTT
>rgn_1989
TGCAGGTTGTTTTGGACCCTGAACTAAAGTGTTGCCGTTACTTTTTTGTTCTCAGGTCCCTTGTCCTGGT
>rgn_1990
TGCAGGTGTCTGTCATCAGCCCGGGTTACATCAGAACAAACCTGTCCATCAATGCAGTCACGGGGGACGG
>rgn_1991
TGCAGGGTTACCGAGAGACTCTCTCTAGAGAAAGCCAGAGAATGAAAAGAGCCAGAGCAACAATTACAAT
>rgn_1992
TGCAGGGAGAAGATATTGTTCGAGAGAGAGCGATTAAGTTTCTCTCTACTAAGTTGAAAATGATGCCAGA
>rgn_1993
TGCAGGGTTTCCAGACAGACTACTAGTTAGTTCTGTTATTACAACCTCCTTGTTGTATCATATTTTGCTG
>rgn_1994
TGCAGGGTTCCCAGACAGACTACTAGTTAGTTCTGTGATTACAACCTCCTTGTTGTATCATATTTTGCTG
>rgn_1995
TGCAGGACAGTCATGAGGACGCGGTGGACCAGCATCACATGGAGCGCGAGGTGCTGGTGGAGAAGGAGTT
>rgn_1996
TGCAGGGCATCTTACACAAACCGCCGAGCCCTTGACCATCAGCCAGCGCTGACAGACCAGACTGCGGCTC
>rgn_1997
TGCAGGAGGCTGTAGGTGGAGTTCTTCTTCAGGAAGGTGCGTGCGGTCCTCTCCCTCCAGGCTCTGGCTG
>rgn_1998
TGCAGGGGATGTGGATTGCACCACCCAAATGAGAGAAAGCTCCTCCACTGGGAAAGGACCGAAACAAAGA
>rgn_1999
TGCAGGGGGAGACAGTGTGTGGAGAACAACGGAGGCAAATGAGACTGAGATGGGTACTGGATCTTATTAT
>rgn_2000
TGCAGGTGACGAATGCAAGACAGAACCAATGGAAACGTCGACTGGGTCGACAGCTGAGGACAAGAAGCCG
>rgn_2001
TGCAGGATGTTTAATGCTTACTGGTTTGTTTTTGGAGCTCAGTTTGTGAGTGGAATATCTCCATGATTGT
>rgn_2002
TGCAGGTGAGGGTGACAGATAAGAGCTGGCCTGACGTCACCTCATCGGCCGAGGTCACGGTGATGGAGCT
>rgn_2003
TGCAGGGTGCTACTGAGAGTAGGCTGATCCCTTCTCTGCTGACCCGCTCAAAGACTCCCGGGAGCAGAGT
>rgn_2004
TGCAGGTCTGCACACAGAAAACAATCACATAAACACTAACAGCAACAGTCAGAGTTACTGGAACTATTAG
>rgn_2005
TGCAGGGTATTGGCATTATGAACTACATCGATCGATTGGTTGATTCTAGCTCAGTCACATCAGTTGGCGG
>rgn_2006
TGCAGGGTTATGAACATGGAGTATATGTTGTTTTTATGTATAAATGAGTGTGAAGAGGAAAGAAAAGTGC
>rgn_2007
TGCAGGAACTCACCCTCGTCTTCCTCGCTGTCGGACGAGTGTGTGGACGCGTACGAGCCGCTCTGATCGT
>rgn_2008
TGCAGGAAGTATTTGCTTAAAACACTTTTGTTTGCTTATGCTTATGTAAGTAGTTCATAAGCAATGCATC
>rgn_2009
TGCAGGCTAGAGAGAAAGATATTACTCCTTTAAACACAGTACTTTCAGATGACTGCCATGTTAAGGAAGA
>rgn_2010
TGCAGGGAGGGAGTTCCGCCCCCTGATTGACTGGAGGGTCCTACAGAGTTTGGCATCAGTGGGATCGTAC
>rgn_2011
TGCAGGATGAGAACATGAGCAATGTCACACTCTGCGTGTGCGCCGCTGATATTTACTTCTGTCTTATATG
>rgn_2012
TGCAGGAAAATCGATCCTGGCTAAAATGAGTCATGGAAGAAGAAAAGAGAGCGAAAAAGAGAATGAGAGA
>rgn_2013
TGCAGGCATTGCAAGCGTGCCTGCAATTCGGACCCCGGCCTGGATATGTGCCCAAGGTTCCCACCACACC
>rgn_2014
TGCAGGCCACAGGAGTCCCTACCACACAATACAATTACAATCACATTTTAGAATCAGAATGAAAATAAAC
>rgn_2015
TGCAGGCCTTTAGAGTAATTGGATTGTTCTGTACTGTGTTTCTGTTGGTGTCTCTGGTGGTTTCTGGTCT
>rgn_2016
TGCAGGGGTTCCCACACACAAGCCACAAACACCAGGATACCCTGCAGTTAAACACAGAGGTCTTGGTTTA
>rgn_2017
TGCAGGTCCTCCTCCCTCTTAAAGGCAGCGAGTGTGGCAAGGAGCACTTTAGTGAACATGAGTTCTACAA
>rgn_2018
TGCAGGAAAACTGTGATACCTTCGTGGCTACAGGAGACTGGAAGGTATGGTGACTTTTCCCAGAGCATTT
>rgn_2019
TGCAGGACTTGGAGGATCTGCTGCTACAGTCTTGGTGGCAGATACCACTGGATACCTTCAAGTATCTTGT
>rgn_2020
TGCAGGAAAGAACAGCGTCTGATCTGAGTCAGCGCGCAGGAATTCTGCTGCTCAGAGAAAGAGACGCCAC
>rgn_2021
TGCAGGATCAGCAGCATCTGTGTGATTGGAGGAGGGTATGAGGAGCCCTGAAACATGTTCTCCAGAGGAA
>rgn_2022
TGCAGGCATTTTCGGTTGACAAATCGTACCTGGAATTCGGGCCCTGTAACTCTCATATAATCCTGAGACC
>rgn_2023
TGCAGGAGGACACGACGTTCACGCCTACTTGCAAGACATAGACTTTCACCTGCAGACTGTCGCTAACGTG
>rgn_2024
TGCAGGCATGTCCCACAGGGCCACAGTGTGGTTAACAGAGTAAACTGTGGTCAATGTTAATACATTTCCT
>rgn_2025
TGCAGGGCCATTATTCTTGGGGTCCTTCTCATTTCTTATTTATGCATTCTCATTTACTTTCCTTGGGTCT
>rgn_2026
TGCAGGCAACATCTGTAGTGCGCTTTTTAGGATGGGGAAGACCATCTGCACAGAAACATAATAAGGCTCA
>rgn_2027
TGCAGGTCGTTGCCAAGGCCAAACAGCACTCTCTTTATTCTGAAAAATGGATCTATTAACCATTGGCCAT
>rgn_2028
TGCAGGTCCCATACCCTCTTGATAGAGGCCAATGCAGTCAGGAGTACTGCCTTCGGAGGCAGCATTTTAA
>rgn_2029
TGCAGGGATCACGGGGTCAGAGCACCTGAGGGGGGGTGGATCTATCCTGGATGAGCCTCTCGCTGAGTTC
>rgn_2030
TGCAGGAACAATCTGTCAGCAAGCTATTAGGGATTTTGGGGGGTACATCCTAATGCCTAGTGTTGACATC
>rgn_2031
TGCAGGCATTTTCGATCAGCGAAACGTGCCTGGAATTTGATTCAGCTGACTCTCACATAATCATGAGATT
>rgn_2032
TGCAGGAACTATAGAAAGTCGCACTATTGTTCCAGCGAGACTCGAGTTTTGGTTTTCATCTAACATCTAC
>rgn_2033
TGCAGGTACATGCAAAGTTTCCAGGATATACTTGAGTTCAAGGACAGGAATGTTGATGATCAAATGGTCA
>rgn_2034
TGCAGGTATTTCAACCAAACATCCGCTAATTAGCTCATCCTAAACCAAGGAGGCCAAGCCGATTAATTAA
>rgn_2035
TGCAGGCCCAACACAGGATGCCCAAACCTCCAGCCCTGATGAGGGGAAAGAATGTCAAAGCATTCTGATT
>rgn_2036
TGCAGGAGCTGAACCAAGTAGAAGTGGCCGAGATGGCAGATCTGAAAGGTGGACTCCAGCCCGTCCTCCG
>rgn_2037
TGCAGGAATAGCACCCCCTAAACTGACTGGCATTTGTGAACCAAGAGCCATACATACTGGCCTTTAGCCT
>rgn_2038
TGCAGGGAACGAGGAGCTGTCAGGTGTTTAACAGACCTGACACCAGGCATCAAGTGTGTCTGCTCTAGTC
>rgn_2039
TGCAGGTTTATGCATGTGTATACTTTATATATTTATTACATTTATATTATATATAAATATTTTAAACAAT
>rgn_2040
TGCAGGCCTTCAAGAGGGTGGAAAACCATTGTGCCTTGAGTTTAGATCCCACCACTTACAGGGATAAGGT
>rgn_2041
TGCAGGTCAACATGGCCCAGTGGAATCAGTTACAGCAGTTGGAGACACGGTATCTGGAGCAGCTGTATCA
>rgn_2042
TGCAGGCGTCAATGCTTTCTCCGTTCATGCAATAAAATTATTTACTCGAACTTCTCAGGTAATGGTTTGA
>rgn_2043
TGCAGGGTTATGCATTCCAGCATTTATGTGTGTATGTGTTGATATATGTTTTGTTTAGAAAGATTAAAAT
>rgn_2044
TGCAGGCCTCTGACCAATGACCTCATTTCCTGTAGCGCTCGCTCCGCCACAGTCAAATCCTCCACGCTGG
>rgn_2045
TGCAGGTAAGAGAGCGGATGCTGTGGTGTGTGTTTGCACTAAACGCGGTGGATGTGTGTGTGCCGCCGCA
>rgn_2046
TGCAGGTATGTATAGAAGAATACATCATCAGTATTTGCTAGTGGTAAACAATTATAGGGCAATCGCCATA
>rgn_2047
TGCAGGAAAGAAAGCACTGACCCAACAGCACATATCTGTGTGTCTTTACCTCGGGAAGAACACCAATAAG
>rgn_2048
TGCAGGGAGAAAGCCAAGCTCGTTTATATTCACAGACATCACGCTACATCATACATCCTCACATCACTGA
>rgn_2049
TGCAGGAGAGCGTATGAAACCCCTCGGAGAGCAGCAGACAGGACATGCCGGAGCTTCCTGAGGAAATGCC
>rgn_2050
TGCAGGTGGTTCAGTTCCTCCACCAGAATTCTTTCCCAGCAGATTCCATTTCTTTCACAGATGAAACTTG
>rgn_2051
TGCAGGCTCCTTTGTGCTCAAATTTCATCTCTGTCTTCTTAAAGGCTGAGCATGCTGTTTAATTATGTGT
>rgn_2052
TGCAGGCATCCTTCACTCATTCTTGCTTTGCTCTTTGCCTTTTTCTATCTTCATCTCTCCCACACAGCAC
>rgn_2053
TGCAGGAGAGATTCTCTGCTGGGTAAGCCCCCTCCACATTAAAGGTGTTCGTGGCAGCCATAGCAGCTTA
>rgn_2054
TGCAGGTCAGAGATGACGCGTAGAAGATTGTTCATCTGATTGGTTCTTTGCTCAGTCTCGATAATGCTGT
>rgn_2055
TGCAGGAAATGTGGGTGTCTGGGAGCAGCTGCATGGGAGAGATGTCGAATGCGGTTTCCTCCCAATGAAC
>rgn_2056
TGCAGGCGTGTTTTACAATACAACATGTATGTAACATTCTTTGAGATGCACGTGTATACACATGTGTGGC
>rgn_2057
TGCAGGGTTTGCATGGTTCCCTTCAATACCAGACTCAAGATATTCTTCACTAGCTCCACCGGTACCAAGT
>rgn_2058
TGCAGGACTCGTACACAGAGTGGCTTTTATTTTGTAATCCTGCAGGCAGAAACTAAAGGTTTGTAATGGC
>rgn_2059
TGCAGGATCCAGTTAACTGCCCTGTTTACGTGGTGCTGGACTTCTTGCAGGAGAAATTCTCCGCTGGATT
>rgn_2060
TGCAGGAGCTCAGTTTCTCTGAATAAATTTTCTCCACTGTCGTAGCAGTGCTGTTCCCTCTGCTCCCACG
>rgn_2061
TGCAGGGAAAATCACACTGTCAAATGTTTCCCCCTTTATAAAGGATGATCTGTTGTTGACAGAATTATCA
>rgn_2062
TGCAGGATTTCATCTGACAGTACACACAAAGGGTTTTTTATTCAACACTAAAAAGTTAAATTTCCATATA
>rgn_2063
TGCAGGTTTAATACAAAGCCTCTTGTAAAGGTCTATAGCCTCTTTACAAGGTTAGATGCACACAATGTTA
>rgn_2064
TGCAGGGAAGAGCTCAATCACACTCGCGCACACGGAGGAAACCTTGCTGCTGAGGAGGCGGCGGGGTCCC
>rgn_2065
TGCAGGGAAACAAAACAAAACAATGATAAGTCTAGAAGCAAATGTATAATAACTCTCAAATGTTGCAACT
>rgn_2066
TGCAGGTGTTTCTGCAGTCGAGCGCTCTCACGTGAGTTCTGCTGGATCACAGGCACGTCTGACACTCTTT
>rgn_2067
TGCAGGACGAAGCGTGAAACCGAAGTGGCACACCTGAAGAAGACTCTGGAGGATGAAGCTAAAGTTCACG
>rgn_2068
TGCAGGTCGGGATGGACCGCGGCCGTGATCATGTGCGTCTGAGGGTCTCGTGGATAGTCGATATTCCTCA
>rgn_2069
TGCAGGCCTTTTATTTGTGTACCTTTTTTTATCATTTTTGTTGTTGTGCGTAATGCTGAGCGTCGTGAAT
>rgn_2070
TGCAGGGCACGGCCGGAGGAGGCGGAGCTTCAAAAGTCTGTTTGGCGGGTGTGCAGCGAATTCTTCTCTC
>rgn_2071
TGCAGGCCAGTTCTAGAGAAAATTTTACAATAAAAATAAAAATAATTTTGTTTGGGTAAGAACTATCCCT
>rgn_2072
TGCAGGCCCCAAACAATTTTCTTCAAACAATCCAGCTTCAGGTTTACAATCTAACTTTAAAAAGCCCCGT
>rgn_2073
TGCAGGTTCCTCAAACCCCTGAAAGCACCTGGTTGAATCAGGGTCAGGTCAGACAGGCCGCTGAGAGACA
>rgn_2074
TGCAGGTCCATACTCCGCTTAAGGTCAAACGTGAGACTGTACATATATGAGATAACAATTCAATTAGAAA
>rgn_2075
TGCAGGATTTCCATTTTGTGGTGAAGCATCGGGCCGGAGTCTCCAACGGAAATGCAGATGGGTTATCCAG
>rgn_2076
TGCAGGGGGGAAAAACTGTGTAACCTAAGGTGGATAGCTGTTCTCATAGCCTGACAAAACTGGTTAGGCA
>rgn_2077
TGCAGGATTCCTGCATGGTCCCTGCACAGTCCTTCAGGATCCGTGCGTGTTTCATGAAGTTAGGAGGGAA
>rgn_2078
TGCAGGACAGGAGTGTGCAACTTTTAACCGACATGTTGCTGTTCATTCTGGATAATCATTACTTTTAAAT
>rgn_2079
TGCAGGCCGCCGGAGAGAGCTGGACACACACACACACACACACACACACACAGACGGTTAGTGAGGAACA
>rgn_2080
TGCAGGGTGTAATGTTTCAACCCCAGGAGTGGCAAGTTGGTCTTGCTAAGGGAAAAACACATGCTCAAGG
>rgn_2081
TGCAGGAGAGATTCACTGCAGGTTTATCCCGTCCACCCTAAAGGTGTATGTGGCGGCCATGGGTGCTTAC
>rgn_2082
TGCAGGCATTTTCGGTTGACGAAGCGTGCCTGGAATTCGGGCTGGCTTACTCTCAAGTGATCCTGAGACC
>rgn_2083
TGCAGGCAAGGCTTATTGATGCATGTAGGGAGCGAAGGCTGGCCTGTTTGGTCCGAACAAACATACAAGC
>rgn_2084
TGCAGGAGAAAGTCTTTGTTCCTAAAGTGTAGCTATCTAAACAGCTGAAGTAGTACAGTATGTTGAGCTC
>rgn_2085
TGCAGGAAAGCCGTGCATAATATGATGTTATTTAATTGCAGCAAACTTTGTGTCATGACATGAAGGAAAT
>rgn_2086
TGCAGGATTTCCTAGGAGGAAACTGCACTTAAGGAAAAAAACTTTTTTTTTTTCGTGGAAGAAACAGGCA
>rgn_2087
TGCAGGAAGCACAGAAAGCCTGTTTGGAAATGTATCGTTTTGGAGAGCTGCTACACCTTTAAGTCTTACA
>rgn_2088
TGCAGGCAAACCACAGCCAGGTGCCTACAGTGTCACCCCATGACCCTCTCCGTGTGAGCTGTAGGCTCAA
>rgn_2089
TGCAGGCTCGCTGATGCTCTACGATACTATCACACAACTCTAAATCGGCTTTGCGACAGCACAGGCCAAA
>rgn_2090
TGCAGGAGCTGGGGCAGGAGCTTCTCGTCCAGGGGAACACAGCACGGCTGGCACGGCCAGATGATCTGGT
>rgn_2091
TGCAGGAACTAATCACAGACTGGCTCATCCACCTGGCACACTATTAGCGGGTTTAACGCGATGACGGATA
>rgn_2092
TGCAGGAAGCCAAACAGAGGGAGCTACTCAGAGAACTGGCTGAACAACAGTCAGAAGAAAGTGCCAAACG
>rgn_2093
TGCAGGGGCTCTGCACAAGGGTTTCTGTAGATGGGGGTCCCATCAGAGCTAGTGCTGACCACAAAGCCGC
>rgn_2094
TGCAGGCATTGTTTTAGTTTGGCTAGCTTAGCTTAGCATAATGAATGGAATCCTATGTTGCCAGCTAGCA
>rgn_2095
TGCAGGCTTGGTCTGTCTAGCCCACATGAACAACAAAGCACTCATTGCATCAACCCTGTACCTTCTAAAC
>rgn_2096
TGCAGGGCACGGACAGCATTATTGCTCCAATGTGAATGGAAGGTAGAAAATCTAATTTAACTCGGCGGAT
>rgn_2097
TGCAGGATAAAACAGATATATATAGAGTATACTTCAAAGTGCACTTTCATAAACTAAAAATTGCATTACA
>rgn_2098
TGCAGGAAATCGTTCGATCACGGAGTGGACAGAATGGCAGACATCTTCAGACACATTCCAACACCATTGT
>rgn_2099
TGCAGGGATTGGTGAGTGGCCAGAATTAAGTTGTCCAAGGATGCATACTGTGGTGGATCTGGCTGACTTG
>rgn_2100
TGCAGGCGGCGGTGTTGCATAATCGTGGTCCAGTTTCAAAGATTTCTTTGCCATCTCATTCATCTCGACG
>rgn_2101
TGCAGGTTCGTCAGCTCCTCCAGCTTCTGTCTGTAGACTTTGTGTGTTTCCTAAAATACAAAATGCATTG
>rgn_2102
TGCAGGAGCGCCATGGCATGCAGAGATGACTCAGCTTCTCCACAGGCTGTGTAAGCCTTGCCCGGGAGAG
>rgn_2103
TGCAGGTGAATTTTCAATAAAAAAAAAAAAAAATTTTTTTTATTGTATTTATTTTTGTTTTATTTGCAGT
>rgn_2104
TGCAGGTGAGATGATGTTCTCGCTCAGCACCCTTTAGACCCGTATGGCTTTCCTCCGTCTGTGGAGCACA
>rgn_2105
TGCAGGGAAAGAGTTTATTTAAATATATAGTGATGTGGAGCAGGAGTTTGGACCAATGAGATTTCACCGT
>rgn_2106
TGCAGGGCTCCTGATCGACCAGCAGAGGGACGAGAGAGAGGAATGAGAAACACTTTAAACACAAACTTTT
>rgn_2107
TGCAGGTTAAGTATCTTACTCAAGGGCACACTGGTGATTTTACTGAGCTTGTATTAATAAATCACTACTA
>rgn_2108
TGCAGGTAACAGAAGAAAACGGCAAAATGAACGAAAGGAATGATGGGGGAGACTGAACAAAGAGGGAGTG
>rgn_2109
TGCAGGTCAAGAGGTCCTCAGTTCAAATCCGGGTGCCCCCTTTGGGTTGAATTAATGTGTTCTCTGGTGC
>rgn_2110
TGCAGGTCCATCAGGCCAAGGCACTTAAAGATCTGCACGAGGGTGGTCCTGAGCCGGGATTGATGCAGGA
>rgn_2111
TGCAGGAAGAGTCCCCACCATTAATCCACAGGCTGATAATGTCTAGTACAAACACAGACTAACATTACCA
>rgn_2112
TGCAGGTTCTCCACTATTCTGACTTTAAAAGGCTGTAGAATGCATTTTTTCAGTTGTTTTTAAAAGGAGT
>rgn_2113
TGCAGGAGCAGCCCACCAAGATTCACTGGAACACGCGAATAAACACAAAGAATAGTTGTTACATGATTCC
>rgn_2114
TGCAGGCTCTTTATCCTGTCTCTCCACGCCAATTACTGCAACAAGAGACAGGTGTTCGTCATTTGCACTT
>rgn_2115
TGCAGGTGACGTATGGTAGGCAAGTTTCTAAAAGCCTCGCGAGGGACGTCACTGCGCCACCATCTGCCCA
>rgn_2116
TGCAGGAGGTCACAAGTAGGTTCTTCTTCCTCTCTAAGTCTTTATATATGTGGACTGTCTGCATTGTGCC
>rgn_2117
TGCAGGCATATTGCACCAGAACGCCCACCACACACCAGCTGATTGGTGGAGAGGAGACAGAGTGATGAAG
>rgn_2118
TGCAGGCCCTGCCCCAGTTGTCTGCTCTGTCCGGTCGGCCCCTCTCAGATCATGGCCTTCTGGTCTTGGT
>rgn_2119
TGCAGGCCGCAGTCAGGGATGAAGATGGCTTCCCGCGGGTTCTGCCGAGCCTCATCCTGGGCCGTCTGCC
>rgn_2120
TGCAGGCTGACGGACGGGTCTGTATTCAACACTAACATCTCAATGAGACTGTAGACGCATGGGTGCGCTT
>rgn_2121
TGCAGGTCTTCATTCTCCTTTGACAGGAAACTCAGAGGCTCTAACAATAAATTCTATAACACACAAGATA
>rgn_2122
TGCAGGAGCCTAAGAAGTTTTTAAAGCCAGTGATTTTCACAGGACTCACCTCCTTTGACTCCAGAATCCT
>rgn_2123
TGCAGGTTGGGGAGGTTCCCGAAGTCCTGCAATGAGAGAAAGAAAGGGTTAATGTAGGCTCAGGTCTGTA
>rgn_2124
TGCAGGGGGTCTTTAGAGGGGAGGCTGAATGAGGAGACTTTAGAGAGGTGCCATTAGATTAGCTTTCCAT
>rgn_2125
TGCAGGAGGTCACAAGTAGGTTCTTCTTCCTCTCTAAGTCTTTATATATGTGGACTGTCTGCATTGAATT
>rgn_2126
TGCAGGTGCATCAATGAGCCTCGGCCGCCCATGACCCTATCGCCAGGTACCCACTGTTCCTTCCTTGGGC
>rgn_2127
TGCAGGTTGTTGTAGGAAGTCAAACCCTGTCTGAAGACGTCTTGCAAACTGTGTTAGTGGAGATAGAGGG
>rgn_2128
TGCAGGAGACGCAGGCCTGGCCACAGCCGACGGGAGAGACTGAGAGAGCCGTATGAAGAGGATCTGTGAG
>rgn_2129
TGCAGGTTGTGGCAGACCAGATGGAAAGTATCAGCAATGTCATTGAAGTAATAATCAGTCAGCTGTTGCC
>rgn_2130
TGCAGGGTCACTGAACAGGGTCTAGGGAGCGCAGGCGGGTAGAGAAAGGGGGGCAGAGAGAGAGAGAGGG
>rgn_2131
TGCAGGTGAGACATCCAGACACTGCTGTATTATATGCTGTACAACTATCAACATCCAATAATATCACAGC
>rgn_2132
TGCAGGTACGAAGAGGTTACACCGGAGGAGGCGTCATCGAAAGAGGAAGTGACAGAGTCGGATAAAGACA
>rgn_2133
TGCAGGGGATTGAGTAAAGTTGTATAGGCTGGGACTTCCCTTGCTATAAAGGAATAGAAGCTGGAATATC
>rgn_2134
TGCAGGGCCGTACAGCTTTGCATGATGCAGGTGTGTGGATTTTTAATTTATTATTTATTTACTTATTCCA
>rgn_2135
TGCAGGCACAGGACTGGACACCCTGATGTATTTGTGTATTAAGATCTTGTACCTGTGTAGTGGTAATCCC
>rgn_2136
TGCAGGGTTTAGCTCCATCCCTAATCAAACATATAATGTAATTTATGATACCACATTCTAAGCCTGAAGA
>rgn_2137
TGCAGGTAGTGGGGGTGATCTGCATAATTGTTTGGCACTTGTTGATGACGGGAGGTTGCTGTAGGGCAGA
>rgn_2138
TGCAGGAATCCCAATGTTACATGCGGCAGATCTCGTGTGTGTGTGTGTGTGTGTGATAGAGAGAGAGAGA
>rgn_2139
TGCAGGAGCTCTTGAAATCTCGCAGAGGTCGTCTAGACAAGAATCTTACCCTTCAGAGTATTTTCCAGGA
>rgn_2140
TGCAGGCATTTCATCCTCCACCTCATGTGTCGGCTGAAGAGGGGAGATTTCATCTCCTCTGCCAGGTCAG
>rgn_2141
TGCAGGAAGGAAAGCACAACGTTAATCGAACACCTTCGGGGATCTTCCCTGCGGGAAGAACACCACTCGA
>rgn_2142
TGCAGGACTATCCAAAGCTTAGTCAGTCTTACTACTCTCTTCTGGAGGTGCTAACCCAAGACCATATGAA
>rgn_2143
TGCAGGGCTACCGTAGAAACAAACACAGCACGGTTCATTAGGTCTCTATACTCCACTGATATTACACACT
>rgn_2144
TGCAGGTCTCCGTCTGTTTGTCCTGTCAGTAGTGTGTCCTGTATTAGTCCAACCCAGTCACCAAACAGCT
>rgn_2145
TGCAGGCTGTTCAAATGTGTTTGTTTTATTCTTTCACATTCACACATTTTTAGACTATACTATAAAATGG
>rgn_2146
TGCAGGTCAAGGTGAGCAATGGCCCATAAGTAAACTGATTTTCATTTTGGTGTAAATTATTTTTTACCAA
>rgn_2147
TGCAGGATCACAGAGACGCTCCAGAACACTCAAACTGTTTGCTATGAATGTCAGCGTATGTTTTGTATGT
>rgn_2148
TGCAGGAGGGAGCGAAAGGGGCCGGGGCATAGTGGATCAGGTGACAGTCGAAGTGAGGCCCCCGACGACC
>rgn_2149
TGCAGGAAAGGTCACACACACGCTTTCTCTGTTCCTCATATATATGAAGGGAGAGAGGATTGTAATATTT
>rgn_2150
TGCAGGGAGAACTAGCTCACTAGCTTGATTCTCTCTCGCATCCAGTTTACGGTTTAATCACACACAACCC
>rgn_2151
TGCAGGTGGCGCTGGAGGCTGCAAAAGCCCTGGATGATCGAAGCTGCTGGGAGCGTCTTGGTGAGGCTGC
>rgn_2152
TGCAGGGTGTGAAACCCAACCCATTCTCAAAGGAGAGTCAATCACAAAGGGACTCCAAACAAATAGTCCA
>rgn_2153
TGCAGGGCCAAACAGCACCTAATCATCCCCAACGGCTCGTCTGACTCGGGGTTAAACTTGTTTTTTCTCA
>rgn_2154
TGCAGGAGCACACACACACACACACACACACACCGTTCAGACCAGCGCAGTGACCGCAGAACTGGACATC
>rgn_2155
TGCAGGGTGGGCCCTTTTCCCCCATCCGCTTCCCCGCAGGCTGGCCGGCCTCTGAGCCTCTGCCTCATTT
>rgn_2156
TGCAGGGTTTATCAGGGCAACACCTGGAAGGAGAACAGCATGGCATTCCACCAAAGTGAGTTTAAACATG
>rgn_2157
TGCAGGTGCAAGTGCAGCAGTTAATATTTTATACATCTATCTATCTATCTATCTATCTATAGTCAGGGGC
>rgn_2158
TGCAGGGTACATCAAAACACACACACACCTGTTTTCAGCAGGACTGTGTCAATCCTTCCATTTTCCTGTT
>rgn_2159
TGCAGGTCCACTGAATGGCTCCAGTACTCCTTAAGCCTTTTTAGCAGCTGTTCCTCTGAATTCCTCGGGT
>rgn_2160
TGCAGGAATTCGACATGAGCCAGAGCTCCTCTGGTGGTCACCGCCGTGAAGCATACAACGACAGCTCAGA
>rgn_2161
TGCAGGCAACAGGAAATGGCATGTGTTACACTGTGATTAACTCCATTTTGAGATGTAACCAGATCAACAT
>rgn_2162
TGCAGGTGTGTATGCAAATGATGCCGTGTAATGGCTGAGCTCTTTCCTCTTCTTCCGTCTGCAGTAGATC
>rgn_2163
TGCAGGCAGTACGGCCTCCCTCTGTTCAAATACACGTCACGAGTGATGAAGGGCAATGCGTTCCATCTGA
>rgn_2164
TGCAGGCAGACTTGTCTACTATTCTGGATCAATCCGATGCTGTCAGATTATTAACTTCAATGCATATTAT
>rgn_2165
TGCAGGAATACCAGGCCAAAGCGCTACAAGGGTATTTTTTGACCTAGCTATAATGCAGGAACTGCGTGCA
>rgn_2166
TGCAGGATTTCATCTGACGGTACGCACAAAAGGTTTTTTATTAAACACTATAAAGTTACATAAGCATAGC
>rgn_2167
TGCAGGTTGTATTTGTGTGCGATGGGCAGCGCCAGCAGCCGCGTGTGACCCAGAGGAGACGAGCTGTTGT
>rgn_2168
TGCAGGAGAAAATCTTGCTATTGGTGCTATAGGGTTCAAATGCTGATATCATCCTGTCCACCCTCTGGTT
>rgn_2169
TGCAGGCCAGGACAACCACAATACAACACAGTCTCATTATGCTTGTGAGAGAGATGTCTATTCATCTGGG
>rgn_2170
TGCAGGCATTTTCGGTCGACGAGTTCGGGCCGGGTGACACCAAAGTGGTACTGAGACTTAAGCCTGGCTA
>rgn_2171
TGCAGGTTATGAGAGAAAAGACCTGATGTGACCTATGTCTGATGAAGGTTGTGGGACCGAAATGTTGTGA
>rgn_2172
TGCAGGGTTTACATAAAGCACATTTCTGAATGTTTTTGTCTGAATTGAAATTCAACTCATCCATCAAATA
>rgn_2173
TGCAGGATGTCCAGAGACCTTTGATTACACAGTGTGTCACGTTACTGTAGCAAAGCTGCAAAACCCTGAC
>rgn_2174
TGCAGGAGCAGGTCTCGTGTATGTTGATCCTGCAGGGTAAAATATGTCATCTCGAAAGAACATTACTTTT
>rgn_2175
TGCAGGCCAATAAGAGAAGTCACTTCCTCTGCCACACTTGCATCCAAACTGTGTAAATGATTATATTTGA
>rgn_2176
TGCAGGACGGAAGGTGGAGCAGATAAGGGTGATTTACAAACAGCTATCGACATTATGTTGACTGAAACCC
>rgn_2177
TGCAGGACTTTCATCACAATCCTGCCACAGTGATCCAATTACGGCACTGGGGTGTCGTAGGGGGGGTGTG
>rgn_2178
TGCAGGGTCTCATCCGTTCACATCTGTGGCTGCAAGCTATTAAACGGCCCTGGCTGCAAATTACATTTGC
>rgn_2179
TGCAGGAGATGAGTCAGGACGCCTCGAATGACACCATATCTACGCTTACAGCCCAGCGGACCACAATTTC
>rgn_2180
TGCAGGAGGAAAGACTCAAGACAAACTCTAGAAAGCCTGAAAATCAACTTCGATGATGATGATGATGAGG
>rgn_2181
TGCAGGGTCTTCCTTTTCAATTTATTTCAATAACCTAAAACAATTTAGCAGTTCAGACTGGCAGCATTTA
>rgn_2182
TGCAGGTAAACGGTCTCACAGGTTTTCTACTCATAATTTATTGAGTACTTAAGAAATCACCAAAGAAACA
>rgn_2183
TGCAGGACAGACCCAACAACAATGTGATATATTGCTAATACTACAATGTAATGTTGACTCATGATGATCA
>rgn_2184
TGCAGGTGCCGAAATCACACTCACAGTCTCAGTTTACCCTAAAACCAGTCTTCAAACAGTGGATCATGAC
>rgn_2185
TGCAGGAGAGATTCTCCACTGGGTTAGCATATGAGCATAACTTTGCAACTAGATGTCAACTTATTCTAAC
>rgn_2186
TGCAGGGATTCAGTAACACTCCCGATCTGGTTGACTTTGAGCAACAGGCAGTTGCAAGCCTTGTTCTCCA
>rgn_2187
TGCAGGCATTTCATCCTTCACCTCATGTGTCGGCTGAAGAGGGGAGATTTCATCTGCTCTGCCCGGTCAG
>rgn_2188
TGCAGGGTCGTGAAAGAGGGGCTATCTATCTGAGCCAGCAAACAAACATTGACTGGTGCTTCAAAGACGT
>rgn_2189
TGCAGGGGAAATTCCTCTTTTTTTTTACACTGACGTAGATACAGACTGTCAAAGCTCGCTTAAGGTTATT
>rgn_2190
TGCAGGGTTGGCTGTGTGAGCTGCTGCGCTGGAAAGAGGACCCGTCCCCGGAGAACCGCACACTCTGGGA
>rgn_2191
TGCAGGGAGAAGTGCCCTTAGGACCCGTTTAAGGAAATTCCGCCCCATTTGACGTCACACAGACCCATAT
>rgn_2192
TGCAGGTTCTGGGGCCATCAGGGACAACCTCTTTTATGAAATAGACATGAGCTTGGTCCAAAGATGGCAT
>rgn_2193
TGCAGGATGTCCTGAGCTGCCATGGGAATCATTACCCTCCCTCGCATGGTCCATGCAAGCTCATACAGAT
>rgn_2194
TGCAGGTAGATCTGTGCCAAACATGTCTATATTTTATTTGTTGGACTGTCACACCTGCCTTCATGTTTTG
>rgn_2195
TGCAGGGCCAAACAGCTGTGATTTCTGTCGTTTACCGCTCTATATCATCATCTACAATGTTAAACCACAG
>rgn_2196
TGCAGGAAAAACCCATCCTTCGAGTTGGAAACATTGTCAGAGCAGAAGGAAGCAATCTTTCTTTCAGGAA
>rgn_2197
TGCAGGCTGAGGAACCATTGCATTTTTTACACTCAGTCTGGCCCGGCATGTATGAATAATGTCCCACGGA
>rgn_2198
TGCAGGTGGAGTTCCTCAGCCAGAACCGCAACACAGGTGCGCCCTGGACCTCAGTGTGACCTGTGAGCCA
>rgn_2199
TGCAGGACCTGAAATTCATGTCTAGTTTCACTGCTTTGTCCCATCTTGCACTGCATGTCCATGTGTCCTG
>rgn_2200
TGCAGGGCAGAGCCGGGGATTTAGTGAACCGCCATGGGTGCTGGGAATGGGGATGGAATGAAGGGACAGA
>rgn_2201
TGCAGGTCAGTCTCACACACACACACACACACACACACACACACACGCTTCATGAGAGAGATGTACAGCC
>rgn_2202
TGCAGGACAGTGGTTTGGACTCTAAGCCGCACTCCTGTCTTAGAGACTAATTCTTAGAAAGAAAAAAAAG
>rgn_2203
TGCAGGCGCGATGTCTGTGATTGTGATATACCAAAATGAAGTGAGTTGCAGTAGTCCATGCGTGAGGTGA
>rgn_2204
TGCAGGATATTGCTGAGACACATGGTGTGATACAACAATCATCCCGGTATTCGTTGTGACTGTGTGCATG
>rgn_2205
TGCAGGTCTCCCGCTAAATTTTCTGACCACCCACTCCCGCGAGATTTGCGCTGGGTCCCGCGGGAGCCCA
>rgn_2206
TGCAGGCATCTACTTTGATTAATCACCTCTCTTCATTACAGAAATCTCATTTTTCAGTGTCACATCAATA
>rgn_2207
TGCAGGTAAGTCATCTGGTCCACCGCCTCCAGGTAAATGAGGGGCTTTCAAGTTCTCCAAATCAAAAGGC
>rgn_2208
TGCAGGTATATTTACACGTTCATGTCTCGTGTTCTAGATTCTGCTAAACGTGAGTCACCATTGAACAATG
>rgn_2209
TGCAGGCCCTGTTCTTCCAAGCTTGATCTTCTAAATCCTGCACATCTCCTTCTTCTGCTTTCGGCGTTCC
>rgn_2210
TGCAGGTCGTGAGGAGATTCCCTCGCCACTCGAACCGTTGAAACCAGCTTCATTGATCCCAGAGCCTCTC
>rgn_2211
TGCAGGATTTAGCTCCTCCATCCCTAATCAATAGTGGGTCAATGGATCACAAATGATCATATTACATTTT
>rgn_2212
TGCAGGAGATCAAAACAGCACGGTTAAATAAACAGGAAATCTGAAGTGACAGAGTGCATGAAGTCATTAA
>rgn_2213
TGCAGGTATTATGTATATAAGGTATTAATGCTGAAACCCTGGACATGCCTGGACAAGTTTCAGCAGGCAA
>rgn_2214
TGCAGGCTCAAACCAGTCGGTTTTTTCTATGACCGTACCAACATCAGCAAGTTTTTCAGCTTTATTGAAC
>rgn_2215
TGCAGGATAACTTTGTGAGGCCTGCACGTCCTATTAGTGTCCCTAACTGGGATTTATTGGTTGTTTTGGA
>rgn_2216
TGCAGGAATTCTTTATTGATAAACCACTGCTCTCAATGAAATCAGCTGATCATCATATCACACAATATGC
>rgn_2217
TGCAGGCATGTCCATAAGCAGATTAATCGCTTACTTAGGATGGCTTGAATGGAGTACAAAAAACTTGAGG
>rgn_2218
TGCAGGTATGGAGAGTGTCGCCATTCTACCACCAACTGAATGAAAACACCTACACACGCAACGCTCCAAC
>rgn_2219
TGCAGGCTCCTCTCTCGGACCCCCAGAGGGTTTCAGCAGCGACACATGGAAAATGGGAGAAATACGATAG
>rgn_2220
TGCAGGTGTTGCCTTGAGGGACTCTTACACTAAAACAGAGCCCATGGTCACTTAGCTTGAGCAACCATCT
>rgn_2221
TGCAGGAGGACACAACGTTCACGCCTACTTGCAAGACATAGACTTCACCTGCAGACTGTCGCTAACGCGA
>rgn_2222
TGCAGGAATTGATTTGATTGTCAGAAGTGGGTGTTTACATACAGGAACTGATTGTTTGGATTGGTGGGTT
>rgn_2223
TGCAGGCGATCTGTACTATTTCTACTCAGCTCAATCGTTGTGCAGCGTACCTGTATTTGGCGTACTGTAA
>rgn_2224
TGCAGGGTTACCGAGAGACTAAAAAAAACTTTATCAGCAAGATGGTAGAAAACTGTACATTTCTTGTCTA
>rgn_2225
TGCAGGTCCCTGTGCAGGTCTCGGGCGTGCAGACGTCCGGCTGACGGAGGGTGGCCGGGCTGCTGGGACG
>rgn_2226
TGCAGGTCTGAAAGACAGATGAATACTCGATTTAGGTTTTTTTTTTTTTTTTTCAGGAAAAAACCTATCA
>rgn_2227
TGCAGGTTTTTTTTTCTTTTCTTTTTTTCTAGCTGGTTTCCTTGTGATATTTACTTTTCCACTGCCATGA
>rgn_2228
TGCAGGATGACACACACACACACACACACGTCTGGTTGACTATCTTTGTGGGCACTCTCCATTGACGTAA
>rgn_2229
TGCAGGACATAATTAGACCAGGCTATTGTACTGACCTGTAGAAAGTAAGGGGAAACTGTACGCCAACGCA
>rgn_2230
TGCAGGACATAATTAGACCAGGCTATTGTACTGACCTGTAGAAAGTAAGGTGAAACTGTACGCCAACGCA
>rgn_2231
TGCAGGTGTATATCGTACTGAATTGTTGAATTGATTAATGCAGCAGCCATGTGATTTTAAACCATGTGTG
>rgn_2232
TGCAGGAGCCAGTTTGATACAGCTGATGGATTATTTAGGAATACATTTTGAATTTGTACATTTGGTAGTT
>rgn_2233
TGCAGGAGCAGAATAATTATCAGGACAGCACACTCATGAACACTCCTGCAGGTCCCCTACCCTCTTGATG
>rgn_2234
TGCAGGTAATAAGAAACAGAGCCAAACCACAGACCCCCATGTTCTTCAGCAACCCATGTGAAGTCCCTGC
>rgn_2235
TGCAGGCCGTCAGGACAGTGTGAACCTGCACAGCATCTTCTCGGCTCAGATTTCACTATGAAAACAGAGA
>rgn_2236
TGCAGGTTTAAATACTTAAAGATGTGGATCTTTCCCTTCAGGCAGATCTGAAAGCGAAGAAGAAAATTCA
>rgn_2237
TGCAGGTCACACACTTTCACATGACCCGATGAGAACATCTGCTCTGGAGTGGACTGAGCTTTTTGTAGTA
>rgn_2238
TGCAGGATGGGTTGGCTCGAAGGCTGTCTCCCTCCACCCTCAAAGTATACGTCGCAGCAATAGCAGTAGA
>rgn_2239
TGCAGGGGCCATTCCGGCCCGCTGGCCTTTTCCTCCACACCTGTTTCAGAGGAGACATGTTGTGTTAGAG
>rgn_2240
TGCAGGGATGGTGTATTTTTACAAGTCAGCATTACTCTGATTCCCTCAACAACAATCCGACTAACAATAA
>rgn_2241
TGCAGGAATTAGTCAAATGATGTGCACTATTTAACCAGAGCGAATGAGACGAGTGAGTGAGAGGCGGGTG
>rgn_2242
TGCAGGACTCGTTCACAGAGTGGCTTTTATTTTGTAATCCTGCAGGTGCAGGTTTTGCTCTTCGCTTCTT
>rgn_2243
TGCAGGACCAAGCAGCCTAACAGTAGCCCTCACAAACCTCTTTCTGCACCTCTTATGAGATGAGAAAGAA
>rgn_2244
TGCAGGGGCTTTTGACCAAATCTGCAAGGGAATAATGGTTATTAGGACAGCCGGGACAAGATGGATGTGA
>rgn_2245
TGCAGGTTTCCCAGTTTCTTTCAAGCCATGTCTGCTTGAAGAATCACAGTCGGGGTCATCTGTTTGCTAC
>rgn_2246
TGCAGGGTGGCGATGACCTGGACTCCAATTATGTGCTGAGCTCTCGCGTCAGAACAGGCAGGAGCATCCG
>rgn_2247
TGCAGGTGTGCGAGGGTAATTGTTAATTGAAAAAGAAGATTTCCATGTGGTCTCAGGCTTTTGGCTCCAT
>rgn_2248
TGCAGGAAGTGGATGCGGAACGCTGCACACACACTGCCCTGCTGTCGCACGTTAATGCAACTCAGGAAAT
>rgn_2249
TGCAGGCACTAGTAAGTGGTGTGATATTTTGCTAAATAAAATTATTCACTGTAAAATAAAATAAAAATAA
>rgn_2250
TGCAGGGGTTCTTTCCATGCATGCTGTGAAACAAAACCGAATGCAATGTGTTGATATTATAGCATATGGA
>rgn_2251
TGCAGGGGAAAATATACCATCACCACCATCACCAGTGATGCAAACAGAGGTAGATTTGATCACCGAACCC
>rgn_2252
TGCAGGAAAACATCTAACCGTAGAGACGCTGGTTTAAACTGGGATTAGAAAGATTCACAAGCCATTGGGT
>rgn_2253
TGCAGGATCAGGTAACATGTCCGTTACATCCAGGGGTTAAAGTGGGCCGAAATGGTCTTCAGATAAATTA
>rgn_2254
TGCAGGACCGCCATGGTGTGCAGGCAACTACCAGCGTGCCCGGTCGCCTTTCAGGGACGATGCTGCTTCG
>rgn_2255
TGCAGGCCACACTACAATCTCGGTGAGGAGTGACAGTGTTACAAGGTCACAATCAGCCCGTCTATGTACA
>rgn_2256
TGCAGGAGAAGGAGCGGCTGCGCCAGTGCATCGGGGAGCTGTACCACCGGACCAACCGGCAGGAGCCCGC
>rgn_2257
TGCAGGTAGCACATACAGATTGAATCATTTTCAGATGATCAGATGTGCAGCACTGATGCGAGGAGATGGC
>rgn_2258
TGCAGGATGTCCAGCGGCGAGCCGGGACAGACACAAATACAGGTGCATCCTTACCTCATGAATATTAATC
>rgn_2259
TGCAGGAAGGCTTCCACATCGTCATCAGCAGTCATCTTTGGCAGCAGGCGGGTTGCTTGGGCGCGAGGAT
>rgn_2260
TGCAGGGGAACCGTCCCTGCTCAGCATCAAGCAGGTCAGTATTTACTCACACATTGTACTTACACTGCCG
>rgn_2261
TGCAGGATCGAGCTGTCTTTGAAATGTGGTCTTTGAAGGATAGCTGGTCATCGACGGTTACTCCAAGATT
>rgn_2262
TGCAGGTGAGCTGCCGTCGCTGCTGCTGGACCCGCCCAGGTGAGTCGCTTCCAATAAGAGCTCAAACTCA
>rgn_2263
TGCAGGCGAACCACTGTAGGTTGACCCACTCCTTACACAGGTGATGGTCATCTGAAGTTCTTGCAGGATT
>rgn_2264
TGCAGGATAGAACACAGCAAGATACATCACACACCTTAATATAAGAAAATATATTAAAATAAAGTATCGA
>rgn_2265
TGCAGGCATTGATTTCCACTCAGCCTGTGTGCTGTGTGTCCTTGTGAGGAAGATTTTAATGCTTCTCAAG
>rgn_2266
TGCAGGGCTCTAACTCGTATCCCACCTCAATATCAGCAAAAGTGTTTTGCAATACAATATGAACACAATA
>rgn_2267
TGCAGGATCATCACTATACCTCAGCCTGTCAACCTTTCAGCTTCACTTTGAATTCTTGTTCCCTCTTCTC
>rgn_2268
TGCAGGGTATCTTGGGCAGTTCACAAGAAAAAAAATGCAGTAAACAACCAACATCTGTGTGCAATCTCAT
>rgn_2269
TGCAGGGCTCTTCTCGCCGACCCTCATGACCTGCAGCTCGGGAAACGCAAGTTAGAAACTCGCCTCTGTC
>rgn_2270
TGCAGGAGGTGCCCAATGGACCCGAGTACAGCCCTAACGGTAAGAGATCGCCAGCTGTGAGTGTGTACGT
>rgn_2271
TGCAGGATCAGTTTACAGGACGAGGACCACAAACATGTCATCAAAATCATCTCTTCTGAAGGTCATTCTT
>rgn_2272
TGCAGGAGTTGGAGTCATCTCTTCACAGGTGATGGTCATCTGGAGTCCTCACAGGAGTTGAGTCGTCTCT
>rgn_2273
TGCAGGGATTTTCGGTCGACGAATCGTGCCTAGAGTTTGGGCCGGGTGACACCCACATGGTACTGAGACT
>rgn_2274
TGCAGGTGGCGCTATCACTGTCAAGTCAGCTTTATTTATATAGCGCTTTTACCAATGCAGATTGTTTCAA
>rgn_2275
TGCAGGCAGCTATTGTGTGCTACAAGTGTTGCTGACAACCTTGAAAGCAGTAAGTCCTGCTTCACTGGCA
>rgn_2276
TGCAGGAGATGTTGTGGGGTTATGGAGGTGCACTGAGGGTAAACAGACGAGGTCCCGTAACAGTTATAAA
>rgn_2277
TGCAGGTGCCTGTTCTTGTCTTGTTGGGAACCATGACTGAGTTCTTAAAAGAAGCAGTTTTGCTTCGTTA
>rgn_2278
TGCAGGCCCAACAATAGCAAAATTCATATATTTTGCTGTCTGCTTCATATTGCTTGTGTGATAACTTTTC
>rgn_2279
TGCAGGGTTATCCCCCTCTATTTTAAAGGTTTAAGTGGCAGCCATAGCGGCTTACCATATACCTTTAGGA
>rgn_2280
TGCAGGAGAATTATTCTGAAAGGCCTAAAATGAGATGTCTTATGATTTGTTTATAATCTTATCATCCCTG
>rgn_2281
TGCAGGGGGACCGGCCCCCTCAATGTCCGGACCTTTCGGGCGAGTTAAAAAATAAACTGGACAGATCTAT
>rgn_2282
TGCAGGAAGTCCAGACAGGGTCGACTGATGCCAGACATGCTGACGGAAACGGCCACGGGGGTCTGGCCCT
>rgn_2283
TGCAGGTTTCCTGCACACACATAAAGCCGCCTCTCAAACAGCTCGCGAGTATTAAATGGAGTGCTTTTTC
>rgn_2284
TGCAGGTCTTCAGAGGGTTGTACTGTTATTTAAAGGGTTTTTTGGTTGCTCTGCCGATGAAACACTGCCA
>rgn_2285
TGCAGGTGTGATAAAAGCAGTCTTTGCCTTACTATCAAGGTCCATTGCCACTTGCCAATACCCACTGTCG
>rgn_2286
TGCAGGAAGTGAGGTGGTAATTTAAAAGGGAAGAGTGGGCAACATCAAGGCTGTAATTGAGAGCTGACAA
>rgn_2287
TGCAGGCCAGAGGCTCCCGCTCCTAAGGAGCTACATGGACAACATCTCCTGCCTTCTACGAACTGCCCCA
>rgn_2288
TGCAGGCTGACCTACGACAAACAAAAAACACTCTCACCAGCACCCAGACGGAGAACGAACGTCTGGCCAC
>rgn_2289
TGCAGGAAGCTCATGAAGCATTTAATGAGTGGTTCAAGCACATGAACTGCCCTCCGGTGAAACCCACAGC
>rgn_2290
TGCAGGCCACTGTAGCAGAGCTGTATTCATTACCTTCTATTCCTCTGAGACACAAGCTTTATTAGAGAGC
>rgn_2291
TGCAGGAGCTGCCATGATAATGATGCAGTGCAATATCTTTGATTAAGAGATGAACATCTGTCTCTGAGCT
>rgn_2292
TGCAGGAGGCTGATGTACGTCTCATAGCGACATTTCTGCAGATTGAAAAAAAGAAGAAGATTATATCAGT
>rgn_2293
TGCAGGGTTTGTTGATTTTCCCTTGCAGGATTTCTGGGATGTCGATTTGAGCTCCATCCACCAGGTGGTG
>rgn_2294
TGCAGGCTCTCCGTGTGAGGAGCGTGCGAGCGCTGAGGAGACGGCAGATGAGAAGGGAGCGTGCTCGAGT
>rgn_2295
TGCAGGTCTGAAAGACAGATGAATACTCGATTTAGTTTTTTTAAAATTTCCCGGAAAAAACACCTACCAT
>rgn_2296
TGCAGGGTAATCATTTCGAAAGACAGCCCTCATTCATTTTGCATGTCTCGCGTGCATACATTTCCACACA
>rgn_2297
TGCAGGCAGCTCTTCAGAGTGCATACCTATCGCTGCTGAGGAAAGGGTGAGCTCTCATGTTACTGATCTC
>rgn_2298
TGCAGGGCGTTCTTTTAGGAGAGCGAGATTGATGTCTGTAGCGTCGAGGCAGGGGTTGAGGACTCGCCAC
>rgn_2299
TGCAGGTTTTGTGGGGAGGAAAGCGTGTTTGTGCCGTGCATCTGTATGTGCGAGGCTGTTATTTGTTATT
>rgn_2300
TGCAGGTGAGCTTTGACACCTCCTGTCAGAGGAGGAGTTGAGGAGCTTCTGTGTGTGTGTGTGTGTGTGT
>rgn_2301
TGCAGGACCACGGTGTTGCAGCTGTCTCGATGCACCTGAACAGGACAACAAAATTAAAACCATACACGGA
>rgn_2302
TGCAGGCCCCCAGGTGTGCTGAGGAACGGAGGAACAGGAGGACGAGGAGACAAAGAGAGAGAGGGATGAG
>rgn_2303
TGCAGGTCCGAATTGAAATGCTGTGCGCGTGAATTGCGGGACTGCTCCGTTCTCTGCGCGAATCTGTACT
>rgn_2304
TGCAGGTTCCCTACCCTCTTGATGGAGGCCAAAGTGGTCAGGAGCAAGAATTCCCCTCGGTCAGGGAATA
>rgn_2305
TGCAGGTGAAATATTATTAAGTATAAATACAATACAGCGATTCCAGTGGGAACATCCCATAGGAAACACA
>rgn_2306
TGCAGGTAGTAGAAAGGATGACTGAGGGCAGTTTGAATGGATGTGCGAGGAGTGACATTGAGTCGCTGTC
>rgn_2307
TGCAGGGTTTAACTCCAACTCTAATCAAACACACCTGAACAAGCAAATCAATGTTTTCAGGACAAAGCCA
>rgn_2308
TGCAGGTAGAGGTCTATGCAAATATTTTCCTTCTCCCATAAGATTCTGTCTCACTTCGGAGCTATAGGCA
>rgn_2309
TGCAGGGTCAATTATGAAAAGATGGGGTCACCTCAATCTTGAATTCCAGGTATAGATTAATTGTTAATTT
>rgn_2310
TGCAGGTCCCCTACCTTCTTGACGGAGGCCAATGCGGTCAGCAGAGCCGTCTACATCGACAGGAACTTAA
>rgn_2311
TGCAGGGGCCATGTTGGGGTAGTTGCCGGGCTGGGCGGCGGGGTATCCTCCTGCCTGTGGCGGGGATCCT
>rgn_2312
TGCAGGACAAAGTCATCTGTGCTCGTCAACAACATTCTGCTCACAAGAAGCGATAGGTGTTCAGTGTCCA
>rgn_2313
TGCAGGAATCTTAAAGAGGTGGGAGGTCTTCCCAAAGGAAAAAAAAAAAAAAATCAACACAATGGAATTG
>rgn_2314
TGCAGGTGTTAGGCTGTCAGGACGGCACCATCGCCTTCTTCCAGCTCATCTTCAGCACGGTTCATGGCTT
>rgn_2315
TGCAGGATCCAAAGCAACTTACAATGCATTCACAATACACATTTTATCAGTAGTTGCTTTCCCTAGGGAA
>rgn_2316
TGCAGGTTTCTGAAGCCTAAAGTCGGCCATTGCCATCTTGGCAGCGCGTCACTCCCGGGTTAACAGAAAA
>rgn_2317
TGCAGGAGCTTATTTAATTTCTCAAAGGGGTCCCGGGCTATTAGATAGTAATGCAGGTAATGCAGGTAGA
>rgn_2318
TGCAGGATCTCATCCGTTTAAAACTAAAAAAATAGACAACATATGTGGCTGCAAGCTATTAAACGGGCAG
>rgn_2319
TGCAGGATGTAACAGTGGAAAAAAGTTAAAATCTATTAAGTGAGTTATGCTGAAAATGGGTCATATGCTA
>rgn_2320
TGCAGGTGAGGGTTTCATAATTTCTAAATATCTTTCTTATAAATATTGGAAATGTCCATCAAATTATAAG
>rgn_2321
TGCAGGTACACACACACACACACACACACACTCTCTCTATACAAGGTTCTCTCAACGTTATGAGCAAACG
>rgn_2322
TGCAGGTTGTCTCTGCAGTAGAAGCAGTCAAAACGCTCAGTCATTGTGGAGCTCAGATAGCTGCGGGGGC
>rgn_2323
TGCAGGAAGAAATAAGATCCAGGACACGTAGGCGCCAGAGGTTTACATATTGAATGATGTTCAAGGAACT
>rgn_2324
TGCAGGTTGCTTATTCGGGCAAAGCCCATCCGGGCCCCATGGGGAGAGGCCTGGCCACCAGGCGTTTGCA
>rgn_2325
TGCAGGGCAGAGGTAAACAAACATCATAACAGCCATCTTGTTACCTTCTCTTGATGGGTGGAATTCAACA
>rgn_2326
TGCAGGAAATATTCATACTCAAAATATCAAAGATACTCTTCATTTGTTATTCTTTTTTTTTTTTTTTTTT
>rgn_2327
TGCAGGATGATTAACTATTTATAAAACCTTCAATTTTTTTACTAAATGGAAATTCATTCAGTTCTATTCA
>rgn_2328
TGCAGGCTAACATACCAGTTATCGAGTATGAGGAATTTCTTGCTGGTGAGTGATGCTGGTATAATTTAAT
>rgn_2329
TGCAGGAGGCCACAACACCACACCGATCTGTATTACACGGCCCCCAGCCCTGTCTGCCACAATACAGCTC
>rgn_2330
TGCAGGTCAAGGCTCATTTCAAATGGACTGTTTCTAATTGGAAAAGTGTTCTATGGTCAGACGAGTCCAA
>rgn_2331
TGCAGGGGGCGCCGCTTCCCCTACATCAGTCACTTCATACTAACAATAAACATGTTTACCGCGGTTTACT
>rgn_2332
TGCAGGTGATTGGACGCCCGCACTGATGATGTCAGATTAACACCCGTCGTTAGTGTTGTAAGATGACGGT
>rgn_2333
TGCAGGCCAAAACGGTGTAGCATATGCACGCCAAAACTAATTTTGGCGTATACATTCTACGAGATTGCAC
>rgn_2334
TGCAGGATTAGTTTGAAGAACAAGGTGGAGGGTGGAAGTGGGCAGAGTGGCCTGGCACAAAGACTCTTCC
>rgn_2335
TGCAGGGGGGAAATGATCACTTAAGATGGATAATAAATGCTGTGATGCCAGTTCGGCTCTGATATATAAC
>rgn_2336
TGCAGGTTGAGGACGCAGGTGCTCTTTCCGATGGCGTTTGACGCCGTACACTGGTACAGTCCAGATGTGC
>rgn_2337
TGCAGGTGCAAGTGCAGCAGTTAATATTTTATACATCTATCTATCTATCTATCTATCTATCTATCTATAG
>rgn_2338
TGCAGGAAAGGGTAAATGCCAGACATGAGGTGAAAATATTTGGATTTAGGAGGATTTTAGCCTAATATGG
>rgn_2339
TGCAGGTTTGTTGTGCTTGTAGGGCTGCACAATTTAGCCAGAAATTTTGGGATTGTCATTATAACAATAA
>rgn_2340
TGCAGGAACAGTACCAAAACGATGGCCTTTTATGAAAAAAACTAAATGAAGAGGTGAGTTTGTATTCATA
>rgn_2341
TGCAGGACTGCTCGAGGGTAGATTAGTCACAAGGGCAGGTGATGAGGACGTTTCTGAAGGGCGAGTTTTA
>rgn_2342
TGCAGGGATCGACCTGAAGGACGCGTGCTTTCAGGTGTCCATTCTCCCGAGACACAGACCGTTTCTACGC
>rgn_2343
TGCAGGACAGCTTTCAGAAGGTCAGATGACTGACAGATATAGTCATCTGTGCTCATTTGTAATAATCTAA
>rgn_2344
TGCAGGCTGAACCACTGTAGGTGACCCACTCTTACAGTGTGTAGCACTGATCACATGACGAGTAGACGAG
>rgn_2345
TGCAGGTAAGTTCTCAGGTGCTCTTTGGCTCGGATCAGCCAGCGCTGCTGTTCTCCCAGCTGCAGGTAGG
>rgn_2346
TGCAGGTAAGGGGAGCCGTTGTGTAGAGGCGGCCCACTGGGGTTCACGTTATGATGGTTGTGGTGGTCGG
>rgn_2347
TGCAGGCAGAGGGTGGTGATAGGCAGAGGCCCGACTGAGGGCTGTAGATTGTGGACGTATTACAGCAGGA
>rgn_2348
TGCAGGAGCGCCATGGCGCAGGGATGATGCTGCTTCCCCACAGGCTGTGTAAGACTTGCCCGTGAGCAGA
>rgn_2349
TGCAGGGACTTATAATCCTACACAGAGAAGAGCAGGAACAAGGTCATGGATTGTAATAAAAAAAAAAAGG
>rgn_2350
TGCAGGGACTTATAATCCTACACAGAGAAGAGCAGGAACAAGGTCATGGATTGTAATAAAAAAAAAAAAA
>rgn_2351
TGCAGGAATGGGGATCTCCTCAAGTGGAACATGAACTGTCAAGAGAAAACCGACAACTTTTAAAATCAGA
>rgn_2352
TGCAGGCAGTCAGCCAGCAAGTTCTCTCTGCAGAGGATGAACATTCCCTGATCATCACTTCTGAAATATC
>rgn_2353
TGCAGGAAACTGTTGCCAGTAATAACTGCCTTCAGCATTTCTAATGCAATGAAATGACAATGATAGACTA
>rgn_2354
TGCAGGTAATGGAGGCAGCAGCTGGGAGGTTTAATCCTCACGTGCATGTGGAGTATGAGTGGAATCTGAG
>rgn_2355
TGCAGGCTTCCGATCTGACCTGAACAGCAGAGAGAAAGCTGGAGACAGAGCTGTACCAGGGGGCCAACGC
>rgn_2356
TGCAGGGTGTCCAACCAGCTGCCCGAGAGTCTTTGTGTGTGTGTGTGTGTGTGTGTGTGTGTGTGTGTGT
>rgn_2357
TGCAGGAGTATGGCGCTGGCCTTAGTTCAGTTCGCTTCATCTGCGGCACCCAGGTGAGGGAAAATAATGT
>rgn_2358
TGCAGGCAAAGCTCTGGAGTGGATTGGAGTGATCTGAAGTGATGGAAGCTTAGCCTACAAGGATTCCCTG
>rgn_2359
TGCAGGGAAACGGTTCTTTATTTACTCTAATAAATGAGCTGAGCTCTGTCTGTGCGGCACTTCATTCACC
>rgn_2360
TGCAGGTGTGTGTGTGTGTGTGTGTGTGTGTGTGTGTGTGTGTGTGTGTGTGTGTGCCCAGAATCAGTTG
>rgn_2361
TGCAGGACCCGATCAGTATTGTCACGGTGCGGGAGAACATTTCCAAATCAAAGACGGTAGCGATCAGTAA
>rgn_2362
TGCAGGTTTTCGTATCTCTGCTCCAGTCTGGAATATTCTTTCACCAGGTTCTGATATCGTTGCCTCTCCT
>rgn_2363
TGCAGGATGGTGGGCATGCGACAGCAGGGAGCATGGATAAAGTGGGAGGGTGCGCTGGAGAAGAAGTTCT
>rgn_2364
TGCAGGACACACCGTCTGGACTTCTATGTTGCAAACGAAGCCTTTAAACAGGTTGATGGTTTTGGGTCAT
>rgn_2365
TGCAGGGATTGGACACCCCTGCCTCAGTAAATCACCTCATATGATTCGTTTAGGGTGCTTTCACACTAGC
>rgn_2366
TGCAGGAAATGTTAATCTCAGGGGTCAGTAGATTGTTTTTTTGTTGTTGTTTTTTTACCGATACCGATTA
>rgn_2367
TGCAGGATCCGGTTCATGTAGTCTCTGTCTGTCATGCTGGCCAGCTCAAGGTGGATGGGCACCTCGTTCC
>rgn_2368
TGCAGGCATTTTCGGTCGACGAATCGTGCCTGGTAATCCTGAGACCCCGGCCCGGATATGTGCCCAAGGT
>rgn_2369
TGCAGGGTGACAGTGAGGACGTCATAGAGGAGAGGCAAAATGCTCAAAACGCCAAGATCGATAACTCCTC
>rgn_2370
TGCAGGTCATTAGATATGGCATAGGATATTTCAAAGACATGGTGATGGCTTTAAGATGAGGACAGCTTTT
>rgn_2371
TGCAGGTCGTGGAGGTCGAGGAAGAGGTTTGGTTTAAATTTCGACCCGCAGGTCTTGCGGTGGGCAGTCA
>rgn_2372
TGCAGGAGAACCACAAAGATCCCACAAAAAATCAACCTGACACATCTCCAAACAGTGAAGGGCAGAAGGT
>rgn_2373
TGCAGGTTTAAAAAAACAAAAAAACACTGCTCTATGTAAATGAGAAGACTTTATAATTTATAATTCTATG
>rgn_2374
TGCAGGAAAGACATGACACTAGTTATCCACGGTGGCTGCCTTACACGGGCCAATAGGTGAAAATGATCAT
>rgn_2375
TGCAGGTCCCCTACCCTCTTAACGAATTCCAATGCCATCTTAACTCTGCTGACTGCAATGGCACGAGTCC
>rgn_2376
TGCAGGACTGTTTTGCTCTGACAGACTGGGATGTGTTTAAAGCTGCAGCCACTGTGGAGGACTCTTCCGT
>rgn_2377
TGCAGGACTGTTTTGCTCTGACAGACTGGGATGTGTTTAAAGCTGCAGCCACTGTGGAGGACTCTTCCGT
>rgn_2378
TGCAGGGCATTGGCCAGCCTTATACCCGCCTCCACCCAGACATCCTCAGCTGATGAAATTATGCCTACAT
>rgn_2379
TGCAGGTACGCCCGCACGCGATGGTGACGCAGCTTGCTGTCGCTGAAGTCGATGACGCGGCATTCGTACG
>rgn_2380
TGCAGGTTTTCAGAGAACCGTTGCAATCGCAGATTCCAACTATAACTGGTTCTATGGGCCAGAGAGTCAG
>rgn_2381
TGCAGGAGAAGTTCGCTGCTGGAGCAGCGGCTACCACCCTTCGGGTTTATGTCGCCGCTATCGCTGCCTG
>rgn_2382
TGCAGGAAAACCCTTCATTTTCTTTAAGCAAAACATAACTAAAATCTTTCTGAAGAAAAAAAGATAACGA
>rgn_2383
TGCAGGATTTCTTGTAAAAAGATTGAAAAATGAAAGAAAAGACTATAATTTTTTGTCAATTGTAATTTTA
>rgn_2384
TGCAGGTCCCCATCCTCTTGATGGAGGTAAGCACGGTCAGGAGCGTGTCTTTAGAGACAGGATCTCAAAG
>rgn_2385
TGCAGGTCACTCATCCTCATGATGTTTAGAGACTGCTGTAAATGTGTTGAGGTTTTAGAAAGGGATTTTT
>rgn_2386
TGCAGGGAAACACACTCTGGTGCGCTCCGCTCGCCAGATACAGAGCTAAAGCTTCGACTGGCGTACCAAA
>rgn_2387
TGCAGGGTAGATGGAGAGCTGCAGCTCTTTGGACACGCCCCCCTCGCCTCTGATTGGCCGCAGACCGCCG
>rgn_2388
TGCAGGCCAAGCAGACTGACATAATGGAATTTAAAAGAATCAACAGTGATTTGAAGAGCTCACAGAGGTG
>rgn_2389
TGCAGGTGATGAAAGCATGAACGAGTTTCTCTAAGTCTTGCCTGGTAACAAAGCATCTGATTCTTGATAT
>rgn_2390
TGCAGGTGATGAAAGCATGAACGAGTTTCTCTAAGTCTTGCCTGGAAACAAAGCATCTGATTCTTGATAT
>rgn_2391
TGCAGGGCTCCAAAGTCCTCATTCAGGGATAAGGACAGCTCGCTGTTTCTTGGAGAGAAGTCTGGATCTC
>rgn_2392
TGCAGGCAAACAGCCACTGAGCCTCTGTGACCTGGCCCACATCCACCATTTCTAACCAATCAACCAACCA
>rgn_2393
TGCAGGTTATAATACACAAGCAGGTAGTGACAAGCAACACGTCTGTATGAGTGAGTCGTTGAAACGTTCA
>rgn_2394
TGCAGGGCGTTACAGATCTGGGATTTGGAACAAGATAAACTAGTCGCTGACACCGATCACAGCCGCACTG
>rgn_2395
TGCAGGCATCCTCCCCGTCATTAGTTGCTCGTCTCTAGAGTCTCCAGCGTCATTCACTCAACAGGCTCAA
>rgn_2396
TGCAGGGTGACAAAAAAGAGTCAGTGTGACATAGAAAACTTGTTGAGGAATCATAAGGTGATTCTGGTTC
>rgn_2397
TGCAGGCCAAGCAGACTGACATAATGGAATTTAAAAGAATCAACAGTGATTTGAAGAGCTCACAGGTGGC
>rgn_2398
TGCAGGCAGAATCTCCGACATCCAAACAGGGCAGCTCCTAATTCAAACTTTATCGCAGCAAAAATATCAA
>rgn_2399
TGCAGGTGCAGGGGATTTGGCCTTGCAGAGGCGCTTACAATTACAGTGCATGTTTGTACTCATTAGCCGC
>rgn_2400
TGCAGGAGCTTTATGATGAGCGTGTTGATGGGGTCCTGCGTGGGCCGCTGCTTGTCCATCGTAGAGGCTG
>rgn_2401
TGCAGGGTTTTGCATTTACTTTTTCCAGTCATATATATTCCAACATTGAATTTTTTTTTTTAAAGGGTTA
>rgn_2402
TGCAGGATGTTTTCATGGTTCAAAGACCTCTTATATGTCAAAAGATCAAAGCAAATTAGATTTAGATTAG
>rgn_2403
TGCAGGTCCTGACAATACATTGATGTCTTAAGACACAAAATGATCGGTTTGTGTGAGAAACCCAACAGTA
>rgn_2404
TGCAGGGTCAGTAACCCGTGTGTGTGTGTGTGTGTGTGTGTGTGTGTGTGTGTGTGTGTGCAGGTGAGCA
>rgn_2405
TGCAGGATTGGTAAAAGTGAGCCTTTCTAGTAAAACAATAGAAGTTACCAGTATGGTTGCTCAGTAGTTT
>rgn_2406
TGCAGGGAGCGTTCTGGGAACGTTCTCTTTAGGTTACAAAAACACAACCAATAGAGAACGTTACCAGAAC
>rgn_2407
TGCAGGGAACGTTCTGGGAAGGTTTTCTTTAGGTTACAAAAACACAACCAATAGAGAACGTTTCCAGAAC
>rgn_2408
TGCAGGTCTTCAAGCGGACCGTCCCACCCAGACACACACACATCTCAGACGGTTGAAATGACGAATGCGG
>rgn_2409
TGCAGGAAATGTTTTGTAGCCGGGACGGCAGCAACTAAGCTTAGGGTGTATGTCGGTGCCGCTTAGGGAG
>rgn_2410
TGCAGGTAACTATGTAATCTGTAATAAATTGTTGTAATCACATTTTTAATTACACTGTAGACCCTACTAT
>rgn_2411
TGCAGGACCGTGGCCAAGTCCCACGTTGGCACCCTCGTGCGAGCTACAGGCCTCAGCCTCAAAGTACCAC
>rgn_2412
TGCAGGCGTAGACCAGGTCCTTCAGCGAACTGTTCCCTGGGGAGTGGCCTTCCACCATGCAGGTACATGA
>rgn_2413
TGCAGGTATTGAACCAGGAACAACTAAATGCGAGTGGCCCGAAGGCAGGATAATATTTGCACCAAATAAG
>rgn_2414
TGCAGGGCCAAACTGAGAAACTGCTCACAGCAACAACAGGCAACACAAACACTCCTGTCCACAATTATCT
>rgn_2415
TGCAGGATTTAACTTACAACACAAGATCATCCACTTCTCCTGATATATGTGACATTACGTGAGGGAACAG
>rgn_2416
TGCAGGGATATTTGGGACTTTTGGAATGTAGATATGGGATAAAAACATTCAGTCTTTCCAAGATGCTGTG
>rgn_2417
TGCAGGCAGCTCTGAGTATGCCATTAGCAACACCAGGAACACTGTAAGTAACTTTTGCATAAAAGCATTT
>rgn_2418
TGCAGGAATTAAACACAAACAAATAAATAAATAGGCTAAATAAATAACAGGGAAATAAATAAACTAATAA
>rgn_2419
TGCAGGTCCCCTACCCTCTTGATGGAGGCCAAAGCAATCAGAAGCGCCATCTTCACAGAGAGATACTTAA
>rgn_2420
TGCAGGACATCTGATCATATCACTTTTATACAGTTTTAACCAATGATCTCATTTGCAGGAGCTCTCCTCC
>rgn_2421
TGCAGGTGGCAGTGGAGTCACACCAGGGAGAGATGTGTTTAAATGCCTCCGTCTGCTTCTTCACTGTCCT
>rgn_2422
TGCAGGAAATTTCAGACGCAGCATTCATAACATACACATATAAGTTTATTTTTGTATCTTTATCTTTCGA
>rgn_2423
TGCAGGTTATGTAAAGTTTAAAGCATGCACAAGCACACCCACTCACATATGAACATGTACACAAGTGGTA
>rgn_2424
TGCAGGACGGGTTGGATCGAAGGCTGTCTCCTTCCACCCTCAAAGTATACGTTGAAGCAATAGCGGCAGT
>rgn_2425
TGCAGGCCGAGGGTCTCCGGTTGAGCCTGCAGGACTGACTCATCTCTGCCAGCAGAACAAACACTGCACT
>rgn_2426
TGCAGGGGTGTAAAGGACGCTAAGATATGAACAATTGCATTGCACGTTAGTTGCATTTTATTAGCATGAA
>rgn_2427
TGCAGGCTAGGAGTGGAACAGCAGCCCAGAGATTGGATGTTTACAAAAGCAATCAATATTGAATCCAGCC
>rgn_2428
TGCAGGCTTGCACTGATAAAACAGATTAGAAGTCTCATTTTTATCCTTGCAAGTTTTTCTTTCAGTGTAA
>rgn_2429
TGCAGGCGAACCACTGTAGGTGACCCACTCCTTACAGACTGAAGCTCACAATTTTAATCTGATTGGTTGA
>rgn_2430
TGCAGGAAGCTAGATATTTAACTTTATAATGTGTTAAATATAGAATTTAAACAATTTTTTTTTACAAATT
>rgn_2431
TGCAGGGTGTCTGTGATGCGGCAGGTTGGTCCTCACCGCATACCTTCGTCAGGTTCTATGAACTTGACAT
>rgn_2432
TGCAGGCTTAACGCTAGAGAATGGCATTGCTGAGTTTTGTCCTTTCATTTATGAAGCTTTTTCTCTCTAA
>rgn_2433
TGCAGGCATGGTCTGCACCTGTAGCTGGCATACAGCTGGCTCCGCAGTCTGGACAAACCTCCGACTATGC
>rgn_2434
TGCAGGTGGGCTGAGGCTTGAAGGAATTTTCTTGCACATGGAGGAAATAGAACAAAATGGTTTCTGTGTC
>rgn_2435
TGCAGGGCTCTGGTCTCACAGATGGCTTTGGGTTGGGGGGAAGGTATTATGTGATCTGCAGGGGAATTGA
>rgn_2436
TGCAGGTGGTTTTATGGGCTGCCATAGAGCGGAAGAGGAAGCTCACAAACCAATACAGTCGGTAATAAAC
>rgn_2437
TGCAGGATTCAGTTATATGCTGTTTGTACACATGCAAACTCACGCTTATAAAGCGGCAGAGAGGAACAAC
>rgn_2438
TGCAGGCTTTGATCACAGGGCCAGGGAGGAAATGGGAAGTGGGTCAGAAAGTTGTGCTGGAGACTGCAGG
>rgn_2439
TGCAGGAACCCTGTAAATAACAAAGATTAATAAATGCTGTAGTTCATGTTAGCTAATGCATTAATGAATG
>rgn_2440
TGCAGGACACACACACACACACACACAGCAGAGTGTAACGGATTACTGAAAGAGTAAGTACATTTTGGGC
>rgn_2441
TGCAGGAGTAACCCCATCTGATTTTACCAAATGTAGGTGAATCCGGGTGAATAAAGGCCTGCAGAATATG
>rgn_2442
TGCAGGAAAGCATTTGTGAAGCCACAACATGCACAACCTTGAGGCGGATGGGCTACAACAGCAGAAGACC
>rgn_2443
TGCAGGATTAAGTCATTATGGCCTGTTTATATGCAGTATATATTTTCCTTGTAAGAATTATAAATTGTTT
>rgn_2444
TGCAGGACCTTACTTTCATCGAGAGACCCATACGCAGGAGCCTGAAGGTATGTATAATAGCCTAGCATTT
>rgn_2445
TGCAGGGTCAGTAACCCGTGTGTGTGTGTGTGTGTGTGTGTGTGTGTGTGTGTGTGTGCAGGTGAGCAGT
>rgn_2446
TGCAGGTCCCCGACCCTCTTGAAGGAGGCCAATGCGGTCAGCAGAGCCGTCTTCATTGACAGGAACTTAA
>rgn_2447
TGCAGGTCCAGCATCTTCTGCATATTACTAAAAACGCTCACACATCAAAAAGGTAGGTGTGTGTGTGTGT
>rgn_2448
TGCAGGAAGTGACTGATTGATTTGTCTGTATGAATGCTGATGGCTGTCTGTGTGTCATATGTGGGTCAGA
>rgn_2449
TGCAGGCTCCAGTGTTTCTTCAAGTGGAGACATTATTTCATCCTCTTGAGCTCATGCGAGGGGCCGTGCT
>rgn_2450
TGCAGGGGTTTGGATCGATACCAGAATTGTGGCTCCGTTACAACACCCGCTTCTAGTACCATGGTATCAA
>rgn_2451
TGCAGGGAGATGTGTTGGAAAATGCTAAACAGTAAATGAACTGTAAAATCATGTTTGTGCTACTTGACTG
>rgn_2452
TGCAGGATTGTTCTTTGAAACCGCAATATATTAGGAAGAGTCCCCATTGTACCTTTGTGAAACTGGGTCA
>rgn_2453
TGCAGGTGGGCATTAGCTCAGACGCGATCAAAGACCTCTGGTTGACAAGGCTAGTACTCTCATTCCCTAA
>rgn_2454
TGCAGGGCAAGAAGTACGTCAAGAAGGATGACAAGCACGTGTGCGTGCGCTGCTTCGACAAGCTCTGCGC
>rgn_2455
TGCAGGAGTCCTGTGGGATGGGAAAAAAAATCACTAGTAATCATGTGATTGGGATGGGAGAGGAAAACAT
>rgn_2456
TGCAGGAGAGACCAGAACACCACTGGTGATCACATGATCAGTTCATGCACTCCTGCTTAATGGACACACA
>rgn_2457
TGCAGGATCGTCCGGCGGAGGGGAAAGCATGCCGTTCGTCTGCGGCACCGTCCGCTCGCTGCCGTACAGG
>rgn_2458
TGCAGGTCTTTATCTTGGAGGAGCTTCTCAGTCCCATAATTACCCCCTTCATCCTCATCTTCCCCCTGCG
>rgn_2459
TGCAGGGTGCTAAGAAGAGATGGCAAGTTTTAATGGCAAGTTGAGAGCAGAGAAGGAATGCACACATATA
>rgn_2460
TGCAGGAAGCTTTAAATCACAAATGAAACAATTGTTCTGGAGCAAAGTGACCCACTTCTTCAACAGACGG
>rgn_2461
TGCAGGACAGACCGAATGGAAATAATTATGCAACAAAATAATTCTGTATGTATTTGCATACTGTGTACAT
>rgn_2462
TGCAGGTGAAGAGGAAAGCGACAGTAAAATGGAGCATCAAAATAAATCATGAAACAGCGCATGCAGCACC
>rgn_2463
TGCAGGCCTGGTATGACATATGACCTCTCTTCTACATTCCTCATTTCTCAGTTTGTGTTCATCGTATTTT
>rgn_2464
TGCAGGGCACTTGACACAGATCTAATTCAATAATGATCCATGAGTTTCCTTTGTTAGGCCTTGTATGTAC
>rgn_2465
TGCAGGATATACACTGCCTGGCCAAATCAAAAGTTGCTTGGATTTCAATAGGAAAATGCGTATGAGTCAA
>rgn_2466
TGCAGGTCACAGCTCGAGAAACCTATTGTACTGCTGAACAACAACTAAAGTCTGCTTGCCTCACAGCTTA
>rgn_2467
TGCAGGCATGGATGGTTAAAACCAATCGGTTCTCCACAGATGAATAGGCAACAGAGAGTTTCATCTGGGC
>rgn_2468
TGCAGGGACTTCTGCCATAACAAATCCATTTCCCATCCTTCACGAGGTGAATTGTTTCTGTAGCCACATC
>rgn_2469
TGCAGGCTCCATTTGCTATTTATTGAGTCCTGCCTCTATTTGGGAAATACAAGTTTGCACATTACGAATG
>rgn_2470
TGCAGGAATTTTCAAGTTGCATGCCGTGCTGGTTTGGTTGGGAACCGTTATCCAAACTACAATATACACT
>rgn_2471
TGCAGGCTGCGCTTCTGAAGACCTTTCAGTCGCTCGTCAAAATGATCCATGGCCTTTGCCTGATCCTGTC
>rgn_2472
TGCAGGAACTCCAGCACCATGCTCGCAGGGCAGTTACCTGGATCCCACAGGCGATCTCTGCACCATAAGG
>rgn_2473
TGCAGGTTTTACCAGGTGTTATTTCAAATAAAAGTAAAAATATAATTAGTGGTGCTGGATAATGCAAACA
>rgn_2474
TGCAGGGCCAGAAGGTCCTCAGAGGACGCCTGTACCTTCTCTCCATCCTCCAGAACCTGCCCAAATATCA
>rgn_2475
TGCAGGAGCAGGATTAGACACCCCTGGCCAAAATTCATAACAACAAAATAGCTCCACACTGCTTTATCAA
>rgn_2476
TGCAGGAATTATTAAAATTATGCACAATACCCACAATCCTATGCTGTATTTGGGTAGGGTTAGGGTTAGG
>rgn_2477
TGCAGGGTGGAATGTTTCAACCCTAGGGGTGTCAAGGTGTCTTGCCAATGGAAAAAACATGCTCGAAGAG
>rgn_2478
TGCAGGCAGAGTTAGGCCAGGTGATGGAATCTGGTCTGGAGATAGACCAGGCCTGTGATAGGAGACTGGA
>rgn_2479
TGCAGGGCTTGGCAAGTGGGAAGATGCAAAAATAGTAGGGAGAAGTGGTCTAAACTCATACTAGTGTTTG
>rgn_2480
TGCAGGCTCTGAGGGGGCATCATAGTGGCCATGTTTTCAATAATGCCCCTGCACACAGCCCGAGTCACAT
>rgn_2481
TGCAGGTGCAGGACTTTAATTAGCAGCACCTACACACACACACACACACACACACAAAGATCGACCAGGT
>rgn_2482
TGCAGGATGGCCATGGCATGCAAAGAGGCGGCAGCCTGTCCTGCAGCTCAAAGTAGGCCAGAACCTTCAG
>rgn_2483
TGCAGGAGAGCGTAAGCGCGCTGAAGAGCCTGATACTCCATCGTCAGCTGACGGAATCGCAGCTCTGTCT
>rgn_2484
TGCAGGATTTAAGACTATGATACATATTAGTTCAATATCACACAGTTTTACTTATACCAATAAATACATT
>rgn_2485
TGCAGGAGGGAAAGCACAACGATAATCGAACACCTTCAGGGTTCTTCCCGGTGGGAAAAGCTCCACTCGA
>rgn_2486
TGCAGGGTGACAAAAAAGAGTCAGTGTGACATAGAAAACTTGTTGAGGAATCATAAGGAATCATAAGGTG
>rgn_2487
TGCAGGTGCATTAACAGGTTATTGACTCAACCTTGAGAACAGCACTGAAAGATGTGATTGCCTCGACTCC
>rgn_2488
TGCAGGTATACGACCACCCATCCTCAATGGGCCCATGCACCCTCGTCCTCTGGTGGCACTGCTGGATGGG
>rgn_2489
TGCAGGAGAGAAATCAAAAAAAAAAAACACCACAAAATGACATCCAGGAATTCATGATTAAAAATAACAA
>rgn_2490
TGCAGGCTGAACCACTGTAGGTGACACACTCTTACAGATGGTGCCGAAACCCGGGATCCCTTGCAGTGAA
>rgn_2491
TGCAGGCTGAACCACTGTAGGTGACCCACTCTTACAGATGGTGCCGAAACCCGGGATCCCTTGCAGTGAA
>rgn_2492
TGCAGGCACCGAGACATGGATGTTCCCCAGGCCGTTTTCCCAAACGGTGAGGGGCGCCTGAGCCTCCAAG
>rgn_2493
TGCAGGCAAGATTAAAAGGATCGCTTGATTTGACATGCTGGAGAAACACCTATGAAACAAAGAATTTATG
>rgn_2494
TGCAGGACCATCTCCATGTATTCACTAAACTTCCTAGAGAGAGAAAACACATTATAAAGGCAAACTTTAT
>rgn_2495
TGCAGGGCCTGACTGTTCCCGTCACATCTGCTGATCTTCACTCGCCAGCACCGGACACCACAGCTATAGT
>rgn_2496
TGCAGGCATTCAGCAAAAGCAGCCCTGGATGAAAGAGAAACACAAAAGAGGCGTTGAAAAAAGAAGAGAG
>rgn_2497
TGCAGGATCTTACCGGTAGTCTTTCTTCAGGGTTCTCATGAGGTTCCCACAGCATTCGATGTATCTCCTC
>rgn_2498
TGCAGGAGAGACAGCAGTGTCAGCAACACTGCAAACTACCCACAATGCACCTGGGCCGGCGCTCTGACAG
>rgn_2499
TGCAGGTATAAGGAAGACGTGCGCCAAGCAGACAGATACAAAATAGTTGTCGACAACTTGATATTTGCAA
>rgn_2500
TGCAGGCAGTGTGTGTGTGTGTGTGTGTGACCTGTGTGTTGGCCAGGCGGTTGCTGCTGGTGTCCTGTTG
>rgn_2501
TGCAGGCGTCTGGATTTACTAGCTTGTCAGAAGATCAGTTCAGCATTGGCTCACTTTCAATGGGCTAAAT
>rgn_2502
TGCAGGCTCTCCTGTGCCCCAGCTAACACAGAGACAAAGCTGTCCAGGGAGTTAATGAAGTCTTGTTTGA
>rgn_2503
TGCAGGTGCATTAACAGGTTATTGACTCAACCTTGAGAACAGCACTGAAAGATGTGATTGCCTCGAACTC
>rgn_2504
TGCAGGTATTAAAATTATACGTTTTTTTTCCAGACATATAACACCAATGCTCAGGTACCAGACAGTGCAG
>rgn_2505
TGCAGGAGTCTGGTCACACTGAGACACTGAAGCAAACTCTCAAAGTCCACGTGCTCCAAACGAGAGTCCA
>rgn_2506
TGCAGGACCATTTCAAAAAGTTAAAGGGGTCCTATTTTGCACCATTTTACAAGATGTAAAATAAGTCTCT
>rgn_2507
TGCAGGCTCACTGGCTCCTCTCAAGCAGAAGTAACTGCATCAATAGTGTAGAGCCTTTGCCACTCGAGAG
>rgn_2508
TGCAGGACTGAAGAACGTCAGCTAGAATTCAACATATGAGTTAATTTGAGAAATGTTGTGGCGTGTGATA
>rgn_2509
TGCAGGGGAGTCAGCGTTTCTGCCTGTCAGCTGGAGAGAAGAACCAGATGAGCCCACCGTCCCAGCAGCC
>rgn_2510
TGCAGGGGGAGATACACTTGACAGTATGACATGTTCATATTACTATTGTAAAATATGTAATTGAAAATAG
>rgn_2511
TGCAGGTGTACGGCTATATGGACTGTGCAAGTGGTTTGACTGTCTAGCGAAACTTTTCTCTGCTAATATT
>rgn_2512
TGCAGGCATAACCCCAGATTAATAACAGGATCCCATCATAATGACCTGTAATAAATATGCTCTTATATTT
>rgn_2513
TGCAGGTCAACAACTGGTAAGTGCTGATCACATCAGACTAACACGGCATCAACTTGACAAATACAGATGT
>rgn_2514
TGCAGGCGTTCTTTGGTCCCCCCGGGCCCTCCGGCCCTCCTGGTCCACCAGGTACTGTCAGAACATACAC
>rgn_2515
TGCAGGTGCTTACGTCCGTGCTAAAGAATTCAAAGGCCAACTAAAGCAATCTGTGCTGATCGTAAGGGAA
>rgn_2516
TGCAGGCTGTGTTTGTGTGACACTTGTATTACGTACAGTACTTGTAGGCTAAAAAGGTTTGCTACTGGAA
>rgn_2517
TGCAGGGGTTTCAGGGTTTGAAGGCTTTACTCTTATAATTAGTTATTCCAGTGTGTGTAAGTTACGGGAG
>rgn_2518
TGCAGGAGTGGAACGATTACAAGCTGCGCTGGAACCCAGAGGAGTATGAGAATGTCACCTCCATCAGGAT
>rgn_2519
TGCAGGTCCCCCACCCTCTTAATGGATGAGAGCACAGTCAGGACCACTGTCTTAAGAGACAGGATCCTAA
>rgn_2520
TGCAGGAGCAGTCGTTGTGTGTGAGCCTGTAGAATCAGCTCAATTCAGAATTAAACTGCTCGAATGATCA
>rgn_2521
TGCAGGATTCGGTATTGGTTCAGTAAGAGACCATAACCGATTACGATGTACTGATTCTTTTCTGATGTCA
>rgn_2522
TGCAGGACTCAGCATCAGAGAATCTAACACACAATTTACCCTCACTGCTTTTAAGGAATAACGAGATTGA
>rgn_2523
TGCAGGCTTACACTGCCAGATGCGTCCATCTGCTTCTTTCTCTAGCCCTTTCTTTCATTCTCTTTCTCCC
>rgn_2524
TGCAGGCATTTTCGGTTGACGAAGCATGCCTGGAGTTCAGGCCGGCTAATTCTCACGTGATCCTGGATAT
>rgn_2525
TGCAGGACTTGCGCACACACATTGATATTTTACCCTTGCCATTGAGAAAGGCCCAGCCGCAGGAGCTAAT
>rgn_2526
TGCAGGACAAACAGAAATGTAGTAATGTACAACATACTGACATAAACGGCAAACTTTAACAAACATCTTT
>rgn_2527
TGCAGGGCTCCAGTGACCTAAACGCTAGTCCAACTCTGCTGCATGCTGGAAATCTAAGAGTATTTAAGTT
>rgn_2528
TGCAGGCTGTCTGGAGCCCAGCGCAGAGCAGGATGCAGAGAGCTCGATGGAATGGCGCTTTTGCTCATGG
>rgn_2529
TGCAGGCTTCTCTCTCTCTCTCTCTCTCTCTCTCTCTCTCTCTCTCTCACACACACACACACACTCGTCT
>rgn_2530
TGCAGGTTACCTTCCCCTTCACGCAGCCTGCAGAGAGCAACCAGCCAGAAATCTCCCTGAGTCACATCAT
>rgn_2531
TGCAGGAGCAGTGAAAGTGTGTCAGTGGGTTATAATGACACTAATGCAGCAGGAGGAGGAGCCGCCGCGA
>rgn_2532
TGCAGGACCCGGTGGACCCTGAGAAACACATCACACTCACATGAGTGCACATTTACATACTTCTATATTA
>rgn_2533
TGCAGGTGACGTCACGGACACTATTCTTTTACAGTCTATGGTATAATTTAAGGGCTTCGGGTCATTTTGA
>rgn_2534
TGCAGGCTGTTGATTGACATGGTACCACGAGTAAGACAAACTCGAAACTATGAGCGCTTTGAGTAATGCT
>rgn_2535
TGCAGGTTATTTTTTGATTAAATTGTTTTTATAATATATGGGTTTATTTGTATATTTCGTTACTGCACGC
>rgn_2536
TGCAGGGGGACACACACGGGCACTCACTCACACTAGGAACGCTCGAGCCACGGAGCGGGTTTATTTGACC
>rgn_2537
TGCAGGTTGATTGATTCGCTTGAGTGGCAAATCGTTCACGTTGACAAATCATCCTACGACAATGCAACAC
>rgn_2538
TGCAGGTCGCTCTGGTCAGCCGCCCGACCGTCTGAGAGAACCACGCCCCTCTCCAGACGATCGGGACCCG
>rgn_2539
TGCAGGCCCGAACGCTATAAGCTTGTCTATGTTTTGTCAGTTTTAATTGCTTACAAGATCAGCATTTATG
>rgn_2540
TGCAGGACGAGGGTCTCTGGTGGAGCCTGCAGGATTTCCATCACTGAAACAATTGGGCAGCTGACTGGAA
>rgn_2541
TGCAGGATTTCACATGGGACATGTTTAACTGTTTATGTCGCATAATTAATCTCTAAAGTCTTGATGCACT
>rgn_2542
TGCAGGTCTTTGAAAACACCGCCCAATGTGAGGCATGGCCTGAGGATGAGTAGGCGCGTGCGCTGGCACC
>rgn_2543
TGCAGGGTTTAGCTCCAACCCTGATCAAACTAGGGTTGAAGCTAAACTCTGCAGGACAGTGGCCCTCCAG
>rgn_2544
TGCAGGAAATGACAGTTTTGATTTCTGAAGGCGGTTAAAAGTGAGGAGAGATCTTGCTTCCGATTATTCA
>rgn_2545
TGCAGGAAAGACAGCGCCAGTGAAACATCACAGGATGCTGGGTCTTCATTTCGGACTCCACAGAGGCATC
>rgn_2546
TGCAGGAAGACTCGATTTGGGCCAGTTCTCATTAATATTCAATGAGCTAAGCTACTTGATTCTGATTGTC
>rgn_2547
TGCAGGCTGTCTGTGCCCTGTGCTAACTTCCTGTGCTATTTCTCTTCCTTAACAGACCGGCTGATTCAGA
>rgn_2548
TGCAGGGCCCTTTCTTGAGTCCGCTTCTTTGCACTGACTGCTACCACAGAATGAAGCGAAGCACACTGCT
>rgn_2549
TGCAGGTGCAACCTCTTTTTGTGTGATGTTCACAGCATGGATTTAAAGAGCTCCATTCCAAGAACCAGAG
>rgn_2550
TGCAGGGGGCAACCAGCCTCAGACCCCCTTCACAGACTTCTACATCTGCCCCCAGCACAGGCCAGTGGTG
>rgn_2551
TGCAGGCTTTTATCATGGGCCTACTGCCTGGACTGGAGGAGGGTGCGGAGGTCTATGACAGGTACAACTT
>rgn_2552
TGCAGGATGGTGGACCTCAAGGGCTACCCCAAGGGATGAGTTGGCCATCCCAGTTCTACCATAAAATAAG
>rgn_2553
TGCAGGTCCTCTCTGCTAGAGTCAGAGTCATCATATGAGCCTAATGGTCTGAGCGAGCCATGATTGCTTT
>rgn_2554
TGCAGGAATCAGGAGTGAAGCTGCTCTCGGATGGACTAAAAAGTCCAAACTGTCAGCTCCAGATACTGAG
>rgn_2555
TGCAGGTATAGCTGTGGATACAACCTCGGCAGCTGCTCATGCAACTACAACTGTCATTACTATGGCAACT
>rgn_2556
TGCAGGTATAACTGTGGATACAACCTCGGCAGCTGCTCATGCAACTACAACTGTCATAACTATGGCAACT
>rgn_2557
TGCAGGCTCCATCGGACACCCTCGGCCTGAAGGCTCCACCAGAGACCCTCGTCCTGCAGAGATCCTCGTC
>rgn_2558
TGCAGGTGAGTTAGGGGCACTGGAACTGGGGGAGCTACTCTGTGATGAAGTTCCACCTACAACAAAGAAT
>rgn_2559
TGCAGGGTGGTCTCTTTGATTTGTTGGATGAAGAGCTTCCTCTCATCTTCAGGGGTCTGGCCGTTCTGAG
>rgn_2560
TGCAGGTATTTACAACAACAATTCCAGATAAAAGCAGTCCAAACTTATGAAAACTGCATATTCTTTTTCT
>rgn_2561
TGCAGGAATTGATTCGGATCAAATAACTCAAAGGGATATTGAATTACAGTGAAAAGAACCGAATAACATT
>rgn_2562
TGCAGGCCTTTCTCGTTGCCTGGAAACTTTCCGCTTTCTCTCTGTGTGGAAACTTTCCAATTCTCACTGA
>rgn_2563
TGCAGGGCTGCTGTTTCTTCACCAGCCACGATCTCTACAGCGAGGGTGCTTTTAATGCCATGCCAAGGAA
>rgn_2564
TGCAGGTCTGAAAGACAGATGAATACTTGATTTAGTTTTTGTTTTGTTTTTTTTTCAGTTGGGTTCATTT
>rgn_2565
TGCAGGCCAGAGCTGGACCACACACACACTGTCTTTTTTTCCTTTATTTTTCTTTTCTTCTTTTTTCCCC
>rgn_2566
TGCAGGCGTTTATTCTTGTTCTCTTCCTCCTCTCTCTGAGCCCTCCTCTCCTCTGCTTGCCGTTTTTTCC
>rgn_2567
TGCAGGTTTGTTAAGCTTAATGGCCTTTTCATTGATTGAGTCGCTTGTGTACCTACTTGGTGGAGGCGAG
>rgn_2568
TGCAGGCTGCACATCAAATGTAATTAAATTTCATTCGCAGTTATATCAACTGAACATCATTCTCGACAAA
>rgn_2569
TGCAGGTGGCGCTGCAGAGCAGAGACCAGGTGCAATTGGAGGCACAGCAGCTCACGGGCCAGATCCAGGC
>rgn_2570
TGCAGGTGTTTTGTGTTGGCAATGTTTACCTATGGTAGTCATCAAAAAATATATGTACAGAATATATTAT
>rgn_2571
TGCAGGGCAAAATGTTTTCACAGTGTAGTGATTATAGTGTGAGATTGGATGACCATTAAAGGAGGTAAAT
>rgn_2572
TGCAGGAAGCCATCGCCTTCTACTCTGGAGATACTCCGGCCGCCATGCAGACCAAATACATTGACGCCGG
>rgn_2573
TGCAGGTCTGTAAACATCCAGCAAAAATATTCCTGTCTGTAAACATTTGGTTCTCTTGTACTTTAATTTC
>rgn_2574
TGCAGGTCAGTGTCACCGCAGACAGGTATGCATTTACTGCACAAGCAGGATTTTAAACATGAGCACTGGT
>rgn_2575
TGCAGGATTATCACTGGTCCATACTACAACTCAGGCATCACTCGATTCCTCCGTCGTATGCCGTCTTCTG
>rgn_2576
TGCAGGACTGTGGAGCCGACTGTGCCAAGTTTCAAAAGAGCGAGCTCGAACACAGATTCACCAAGCACGC
>rgn_2577
TGCAGGATGACGGTTTTGTACACCAAGACCATGTGTGTGTGTTTACACTTACTGTATCAACAGATTTCAG
>rgn_2578
TGCAGGCTTTCTATACCACGCTAGAATTGCTTGAAACAAGATAACCAAGGCATTTTTGACAAAGCAAGAG
>rgn_2579
TGCAGGACAAAATAAATGGAATGCATTTTACCTGTTTGTGCTTCTCATTCATCATGAGGTGACATAACAA
>rgn_2580
TGCAGGATTCTGGAGTGAAGCTTCTTTCTAATGGACTGAAGAGTTCAAACTGCCAGCTGGAGATATTGAG
>rgn_2581
TGCAGGCTCTCGCGCTCCATAAACCACCACAGGCTCGCATTAAAGCTGCAAGAGTCACAGTGTCCCTGTT
>rgn_2582
TGCAGGTAAGTTTTGTTAGGAACGCAAGATGTGCTAAAGGGACACCTGGTGGCCTCTTCTGAAATGACAC
>rgn_2583
TGCAGGTGGTGAGCCCACAGGAGGGCGGCCCCACGTCGTTTCTTCGGGCTAAGCTCGTTGTATAAGATAT
>rgn_2584
TGCAGGCAATATGCTTGTAGCCCTGAACTCTTGCAGGTGTGATTTTAACTGCTCTTCATTATTCACCAAT
>rgn_2585
TGCAGGGCTCAATTTTCTAGATGAAAAGCAAAATAAAATGCAATGATTTTGTAAGCACCACCAAACAAAC
>rgn_2586
TGCAGGACACAGGGTGAGATGAGAGCATGAGTATGCTTAGATTTGTCTGGGTATTGAATGAGTTCACATG
>rgn_2587
TGCAGGGACCAGAGGGCCCTCTCTATCCCCTCTCTCACATCCCTGGACATCTGCCCAGGCCTGGACCACT
>rgn_2588
TGCAGGATCTTTAAATACTAGATTTGATTAAAAACTCTTTTTTGTTCTGTATCGTTTCAGTCCACTGGCT
>rgn_2589
TGCAGGATGAAAGGTTTCAAAAAGTTCACAGGGACCATAAAATAAATTGTTTTTCAGGATAAAATAATAA
>rgn_2590
TGCAGGCACTGTGAAACATGCCAGTGTCCTTATCAAATCCATGAGTGGAGATAAAAGTGGAGATGGAAAG
>rgn_2591
TGCAGGTGGTTAGCCCACAGGAGGGCGGCCCCACGTCACTCCTTCGGGCTGAGCCCGGCCGGGCCCCATA
>rgn_2592
TGCAGGTTTGTGTAGACAGGAGAATCAGGCCTGCCCTGCCCTGAACCTAAAGTCTGCATAAGAAGAGTGA
>rgn_2593
TGCAGGCGATGATATTTTGTGGCCCCCTACTTGACATCAAAGTTTACTGTTAGTGCGGCCCGCGCGTTGT
>rgn_2594
TGCAGGTGGACACACTCTCGTGAGGCTGAAGGACGTCAAACTCAAAGCACCTTCTCGCTCCCGGCCAGAT
>rgn_2595
TGCAGGAAGAGTGCCATCTCAGATTCCTCCATTGTCTGAATTCCTGTCTCCACTAGTTTGGCTGCGTTAT
>rgn_2596
TGCAGGCATTTTTAGGTCGAAGAATCGTGCCTAGAGTTCGGGCAGGGAGACACCCACATGGTTACTGAGA
>rgn_2597
TGCAGGACCCCGCGGTAGTGCCGCTGGTAGGAGCCGCGGGCCCTCAGCTCGCCCTGCAGCTGCAGTCGGG
>rgn_2598
TGCAGGTACATGAGTTTTGGTGGTGGTTGTGTCTGAGTGAAAAAAAAAACCAATTCCTGTAATTTGAAAG
>rgn_2599
TGCAGGCTGTTTTCTGTTCAGAAAATGCCTGACTCGACTTAAAAACAGCTGCCCGTACGGATCACGGATC
>rgn_2600
TGCAGGACTCACATAATATTATGAATAAATGTATAAGCATTTTTAACTTGATTTCTTTTTGGCATTGTCT
>rgn_2601
TGCAGGATCTTTTATTCTTGATTACCTTTATAACACTGCCTGTAAGTGCTTAGAAGCTTCTCTCAGCTCT
>rgn_2602
TGCAGGCTGTGCAAACATTTAACCCAAACCACAACCCAATTGCTGTTTTTTTAACCCAACTTGGGTTGTT
>rgn_2603
TGCAGGATCGTTTTCCAGTGTTGCTGTATTAAACACCATCTACAGCAACAAAACCTGCAAATACACAGAC
>rgn_2604
TGCAGGACCATGTCAGCGCTTGCCTTCAAAGGATTTGCCGCTGGTGGCCAGGTCGCTACTGCACTCCATA
>rgn_2605
TGCAGGACACAAACAGGTCATTTATTTGCTCTGTATATAAGATTAAAACTGAGAGCTGAGCAGCACAGCG
>rgn_2606
TGCAGGAGATTCAGCGTGGGCTGCAGCTTCACCTGGAGGTACCACAGATATCCTGACGCACAGAGAACAT
>rgn_2607
TGCAGGCGAGCGAGGCCTTCCACCATCACCCCAAATGAGACGGTCTTGTACGCGCGCCTAAGCAGCCAGT
>rgn_2608
TGCAGGTGCATCGCAATACATTAGAAATATACACATGGGTTTGTTGATGGACGCACACTTGTTAATGCTG
>rgn_2609
TGCAGGCGTTTCTAAGACAGAATAATCTGCAGGGATGTTTGTCGTAAACTGTGTAAAGCATATTAAAAGC
>rgn_2610
TGCAGGACGGCATCACATCTTTAAAATATATTCTAGACTTTTGTTTAGTAACAAGCACGATTTTGCTTGT
>rgn_2611
TGCAGGATAATTAGGTACTATAATTGGGATGAACGTAGCGACAGAGAAAGGGTCGGTGCTGTGGAAACGC
>rgn_2612
TGCAGGGACTGTGATATATGATCCCTCTACTGTCTAACCATCTGCCGAGCTTTATGACAACTAATTTCAT
>rgn_2613
TGCAGGAGATAATAGGCTTTCCTCTGAATAGCGTCTGTGCAGCCACTGTGTGGTGCTACTCTGTGCTTCA
>rgn_2614
TGCAGGTAGAATCACACCGATATCTTTGTATGTCAAAAAATGAATAATGAAAAAGAAATTCCTTTACAAA
>rgn_2615
TGCAGGTCATTGTTACTCAGGTCCAGCTCTCTCAGTGAGGAGACTCAGGCATCACTCGATTCCTCCGTCG
>rgn_2616
TGCAGGAAAGCTTGTTCCGTACAAGCAGGATCCATAATCCGGGTTAATAGATGACAATTACGAGCTGTGT
>rgn_2617
TGCAGGGCGAATACAGACTATAGGTAACACCACCTTCTACTACAAACCAAACATCCTGACCGATCCCTTC
>rgn_2618
TGCAGGGCATTGCGTTGGTTTTGCGATTATACGATTTTTAGTTTTTCGAGATATACCAATGTTTTCAAAG
>rgn_2619
TGCAGGTGAAGGACAATGTTGCTTTACATTATTTATTTAATACAACATTGAGAGCGGAAAGTACATGTCT
>rgn_2620
TGCAGGAGAGGCAACAATGTTGGCAAACATGGCTTCCTTTCCTAGTTAAAAAAAATCAGCGTCCTCCTTT
>rgn_2621
TGCAGGGCTTTTGGTCCCATGTTTGTTGAGTGAGTGTGTCTTTTTGCTGATAACTCATCTTACCCTGGTT
>rgn_2622
TGCAGGTCCACTCCTTTTATTGCTTGAGTCTTTTATTTAAAAGGAAAAATAACAAGAGAGAGAAAGCAAT
>rgn_2623
TGCAGGATCTGTGATCAGCAAAATCTGAGGCATGTGAAGACTGTAGGCATGTCTGTTGTTTATAGTTCCG
>rgn_2624
TGCAGGATTCCTTAATTTCCCATTCCATCTTATTGGAGTTCAATAAACAGGCTAATTATTGCAATTAGGC
>rgn_2625
TGCAGGCATCTGAATGGACAATCCCCTACCTGCTTACTAGCCTATGGCGTCCGTTTTTCTTAGCAATGTG
>rgn_2626
TGCAGGCCTCTTTGATGTCTGCTGATTTTTTTTCCTGTTATCTTAATTATATTGGACAATGTGCATTCCT
>rgn_2627
TGCAGGAACACACTCACACACACGCTGATGTTAGCCAGAGGTGTGTGAACTCGGCTCACACTGTTCAGCT
>rgn_2628
TGCAGGTCCCCTACCCTCTTGATGGAGCCAAAGCGATCAGGAGTGCCGTCTTCATAGACAGGAACTTAAG
>rgn_2629
TGCAGGACAGGTGCAACTGTAGCCCAAACCAGAGCCCTGTGGGGAGCAGCTGGCATTATTATGGCAGGGC
>rgn_2630
TGCAGGTCTGATATTTTGATCTGGAGGAGGTGATGACCTGAATACACACTCTGTGCTTTAACAAGATTCA
>rgn_2631
TGCAGGTAGAGAACGATGAGAATCCGTCTTTGTGGAAACGATTCTGCTGATGTTAGAGTGAACATCCTCT
>rgn_2632
TGCAGGAGCCAAACAGCAACCCTTACACACACACAGACACACACACACACACACACACACACACACACAC
>rgn_2633
TGCAGGTGCATCAAATGTCGCATCAGGCAACCAGGAAAACACCATTCAAAGCGTTATATTACAACATCCT
>rgn_2634
TGCAGGTGGAGTCCATGCCTCGACAGGTCAGGGCTGTTTTGGCAGCAAAAGGGGGACCAACACAATATTA
>rgn_2635
TGCAGGCGAGCACGACCCTCCACCATTGACCCAAAGGAAGCGTTCTCATAAGCGCTCCTGAGCAGCCAGT
>rgn_2636
TGCAGGTACTGTTGCTATATGTTCCTATATGGGTATATGGGTATTGCTTGTAGAATTTTGAAGAAAATAA
>rgn_2637
TGCAGGTTTGACTCTTTCACATGCCACTCTGCTGCGGTAAGCTGCTGGTTTCTGGCTCTTTGTAAATGTT
>rgn_2638
TGCAGGAACTGCAGGACCAAAAGGGGGAGTATACAGAGACACTTGATACAGAACAAACAGACAAAACTCA
>rgn_2639
TGCAGGCTGATTGATGCTATGTCCTGATTGGTCCACAGTATTATGTGTTGTGAGCGTATTGTGTTGAGAG
>rgn_2640
TGCAGGGAAGCCCCTGCCAAGAGAGCCTGAGAGGCAGCCATACTCCTTGTGGAAAGGGCCCGAACAGCCA
>rgn_2641
TGCAGGTCCCCGAGTCTCTTGACAGAGGCCAATGCGGTCAGCAGAGCCGTCTTCATCAACAGGAACTTAA
>rgn_2642
TGCAGGCTGTGTAATTGGTTAGACTTCCAATCATCCCCCAGATGGGTTACTCCAACCGCTGTCCGTCCCT
>rgn_2643
TGCAGGGCGAGTCCAGGATCACCTGCATTCAGGTGGACAACAGATTCTACTGGCAGCCCAGTCCTCCCAC
>rgn_2644
TGCAGGCGCTGCTCGTTCAGAGAGCCCAGCACCATGCTGCCGAAGTTAGGGATCTCCATGTGGAGCATCT
>rgn_2645
TGCAGGGTAATTATCTTAATGAGAGCTCACAAAACCACGGTAATGGTTTAGCTATGACTTTCCAGACTTG
>rgn_2646
TGCAGGCCGTCGCCACTGAGCCTGAGAAACGGGAGCAGTGACCAGCTGAGTTCACTTTTCACTTACCAGG
>rgn_2647
TGCAGGTTGACCTGAGGCGGCGAGTCTCCTTTATTCTGCACACACACACACACACACACACACACACACA
>rgn_2648
TGCAGGTTCTTCAGTTGGCTGAGGAGCTGAAACTGGCACTGGAGCTGCAGGTCGGGGAAGAGGACCGCAA
>rgn_2649
TGCAGGTGTCACTGCTGGACACTGTTACTTTAGAAAAACAAGCGATTTATGCACTTTTTAATGTCACATT
>rgn_2650
TGCAGGCGAACCACTGTAGGTGACCCACTCTTACATTATAAAAAATCACTATGTCTATGTTATATATTTT
>rgn_2651
TGCAGGAATCCCATTGTTTCTGTCTAATCATGTCTTTTTAATTTTCTCAATAAATGGGTTCTGGTTTCCC
>rgn_2652
TGCAGGATCCAGAAGCATCGGATCAAGGTGAGTTGCACAATAACAGCCTATTTTTTTTAATTCCTGCACA
>rgn_2653
TGCAGGGGATTCATTGCACTTGTCTAAACACTTTGAATTGAATTGCAATTAATCAAATCTATTTCAAGGT
>rgn_2654
TGCAGGGAATACAGTCATTTTTCAGAACACACACCGATTACAGAGAATTGATAGCCTTTTTTACACACCA
>rgn_2655
TGCAGGTGCCTGTGTTTTCTTTTGTTATAACAGACAGATTCAGAGTACGGTGTAAGTCCACACTGAGTAG
>rgn_2656
TGCAGGCACTTACACGCCACACTCTCCTCTTACACCCTTCTTCTCTTTTTGACAAGCATAAGAAGCACAC
>rgn_2657
TGCAGGGTGAGACCCGTTCACACACACACACACACACACACACACACACACATACACACCTGATCCCACA
>rgn_2658
TGCAGGGCATAGGTAATGTCCCCTACAGGAGCCCATCCTGGACCAACCAAGGTCCAGGAGACCAAGGTCC
>rgn_2659
TGCAGGTGGCTGTGGGGAGAATGGTGAAAGCTGGTTGGTCTGAAGTTAGTGGCCTTGAAGGATCCAGCAG
>rgn_2660
TGCAGGATAATCTAAAATGAAAATACATTATAACAGATTTTTTTTCAACTGATGAATGCAACCAAGCATT
>rgn_2661
TGCAGGGCAGCATTCAGCACCTGGTCAAACACACACACACACACACACACACACACACACACACACACAC
>rgn_2662
TGCAGGTTGACCTGAGGCGGCGAGTCTCCTTTATTCTGCACACACACACACACACACACACACACTGAAG
>rgn_2663
TGCAGGCCGAACCTGTCCACCTCTGCCCTCAAACAGTCAAAGTAGGCTTGCGTCGCATGCTTAGATGCAG
>rgn_2664
TGCAGGAAGAGAGTTAACTTCAACACGTATGAAAATAGATTTATTTTCCTCATGACCTCCACTCTCTCCC
>rgn_2665
TGCAGGATTTTCACAATAATAAATGCTAATTCAAATAATTTCTCCATTATTTGCAGCAGCTTGAATTTAT
>rgn_2666
TGCAGGGTGAGTTTGTGTCTCTGTATTATCTTTTGACATTGACAGTGCATTTTTAATCTATTATTTGTAA
>rgn_2667
TGCAGGAAGCCGCTCGTAACTCCAGCGCATGCAACCTTTCCCCGCACAGAATGCCAAGTCATCAACAGAC
>rgn_2668
TGCAGGGTAATACATCACCTGCAAGATTCCCATCTCGCTTTCTTGCTTTTTCTATTTTTCTTTTAACTGA
>rgn_2669
TGCAGGATCTTTTCTTGAGACACGGTCACTGTGTTCTTCACCTTGATCTTCCCAACCAGAGCCTTCAGAT
>rgn_2670
TGCAGGTTGACCTGAGGCGGCGAGTCTCCTTTATTCTGCACACACACACACACACACACACACTGAAGAC
>rgn_2671
TGCAGGGTAGAAAGGATATGAGATTATGGGTCATTGAGAATGTTACCTTAGACTTTGCTTTAAGTGGGTG
>rgn_2672
TGCAGGCACATAGAGCAGGCTTTGTTTTTTTTTCTCTCTTTGTTCATGTTACATCAGAAACCTGTTGAAT
>rgn_2673
TGCAGGACTTCTGTTGATTCGGTCCACGTTTATACTGCCTCAGCCTGGCCTTGAACATGGGCTGGTTATA
>rgn_2674
TGCAGGAATATGTTACGACAAGTTCAATTACAATAGGCAAAGCTCATCCAAAGTTATTAGCATTTTTGGA
>rgn_2675
TGCAGGACTCCGACTGTATCCAGGTCAAGACAGTAGTAGAGTCGGTCCAGAGGGTCGTCGTCTCAATATG
>rgn_2676
TGCAGGGTTTGGCTCCAACCCTGAAAGACGTCTACAGAAACTTGTATTGAGAATTAACAGAGGTTTAGAT
>rgn_2677
TGCAGGAAGGGAGGTTTACCTGGCCGCGGGCTGCTGTCCTTACTCAACCCTCCAGCCTCTGCGATATCCA
>rgn_2678
TGCAGGTATTTTCTTTACAAATGCTCTACCATAGCCTTCGTTTATGTCGTTTGGAAATGCAGTGGTCTTA
>rgn_2679
TGCAGGCACAGTTCAACAGCCCTTAATGCATCCTGAAACTGGAATGTTTATTTCATATAAAAAAATATTC
>rgn_2680
TGCAGGGATGCGTTTCTCGGGTTCTTTGCTGCTGCATGTGTAACATACATGAATTAGATCCATACAGGTG
>rgn_2681
TGCAGGCAGTCGAAATCTGGATTCTATCCAGGCAATCGTGGTCGTCACTCTCAAATTCACCTTGTGTCAG
>rgn_2682
TGCAGGACTACTCGACTGGAAATGCTCGAAAAGCAGGTTTGTGTGGATGCGTTTGTGTGTGTGTCATTTA
>rgn_2683
TGCAGGAAGCTGTGCAGTTCTTTGAGTTTGGCACTGGCCATAAGGCTGAGCAGCTGCGTGAACTTGCTCT
>rgn_2684
TGCAGGTTATGGGTATATGTGCATGATCCCACACACTCTGATGCACACACTTTGCTTCAGAGCTCATTTT
>rgn_2685
TGCAGGATGGGTGCAAGTTTTGGAGAACGTCCAGCTGGCCAGTGAGGGGCTGCTGGGAAATCAAAGGATG
>rgn_2686
TGCAGGATTTAATAAGAATATGGCGACTGTCCAGTGCCAGCGAGCAAAGGGATTGGCTGAACACCTGGAT
>rgn_2687
TGCAGGAGCTGGCCACCAGGGCAGTACGTGTTTCAGCCTCAGTCTGCTCTCGGGCGGCTAAGAACTGTTG
>rgn_2688
TGCAGGTCCAGCACGAGCAGCTCTCCGCGTGTGTATTCATACGTCCAGTGGCTGAAGGCCAGCATGGTTT
>rgn_2689
TGCAGGGTAAAATGACATCCCTCATCCAAGGTGTTGTAACAGTACCACTGAAGGTGAGGATTTTGGCAGG
>rgn_2690
TGCAGGGAGAAAGTCCGTGTGACAGGGAGAGAAAGGAAGGAAAGATTCGCGTCTCTGCACTGGATCGATC
>rgn_2691
TGCAGGTGCTTTACCAAAGGATGAAGTACGAATACGACTTTTACAACTTCATTCGTGACCAGTTCCATCT
>rgn_2692
TGCAGGTCCCTCTGGATCCTGAGCACGTCAGACTTTGCCACTCTCAAAATCTTCAGTCTTTGCCACTCTC
>rgn_2693
TGCAGGTGGTAAAATGAAAGAAATGGAGAAAAATGTCAGGGTCACAGTGCCAACACAGAGTAACAGGTGT
>rgn_2694
TGCAGGGCAAACCTTTTTTATTAGAACTGCTGTTCTACAAAACTCAAACAGATTAAAAAAAAAAAGCTAT
>rgn_2695
TGCAGGAACTGAGTTTGACACTCCTGATCTAGCACAGTTTTTTTTTTTACAAAACATCATAGCTCTGTTC
>rgn_2696
TGCAGGATCTCATCTGTAAAAAAAAAAAAGAAAAGAAATCTGTGGTAATCAAGCTATTAGACGGCAGGGG
>rgn_2697
TGCAGGCCAATGTTTAGGTATAGGAAACCAATGGTGCCTTTTTCTCCTAGTTCATCTTGTTTTTCCACTC
>rgn_2698
TGCAGGCATTCAGATGGTAGTGGATGCGAAACGGCAAGGCGAACAAGAAGAGTGTGTCGGCCACTGCCAG
>rgn_2699
TGCAGGTCATAAAGAAATTTGTTTCTCCACTTCCAAGAAGGGACAAGTAGCTATCCATTAGGTCTCCTTA
>rgn_2700
TGCAGGTGATAGAGAGGTGCGTAGGAAAAAATACCAAAAAACAGGTCAAAAATCAAAAGGTCCAACACAC
>rgn_2701
TGCAGGTCTCGGTGTCTGAGGTGGTCTACGAAGGTGCGGATGATGGTGGTCATCAGGTTCTCTTCTGTGA
>rgn_2702
TGCAGGCGGGCCCCCAGCAGCACGCGCCCCAGCCCGGCTTGAGAGCCATGCCCAACGGACAGATGATGCA
>rgn_2703
TGCAGGGAAACAGCATTAAAGCACCTACCAGCATCTCAAGCTCTACACACTCACATTCTCCACAAAAGAG
>rgn_2704
TGCAGGTTATCACAGGTTTCCTGGCTATAGGTGATTCTTTGGATCTCAGTGGGCGATGTGAGGTACAGGG
>rgn_2705
TGCAGGAGAACCTGGGGGGAAATATTGTAAACTGATATTTTTGCTCTTTGGTCTGTTTTTAAGACACTTT
>rgn_2706
TGCAGGAGATTCAACAGAGCGCTCAGAACAGGCAAGGGTTCAGGACTGACCGTTGTGAACCACAATCAAA
>rgn_2707
TGCAGGAAAGGAGGAGGGGGAGAGAGAGAACCATTACGGCTCTGGGACTCGAGGCTGAAGCACGAAGCAG
>rgn_2708
TGCAGGAGCAGGTCTTGTGTATGTGGATCCTGCAGGACCGAGTTTAGATACCCTCGCCCTAAACACACAG
>rgn_2709
TGCAGGACAACAAGCATAATGTTTATCGTATATGATGTGTTGCAAAGGGGCAAAGTGTGCTTCTTCACAT
>rgn_2710
TGCAGGCAGTATAGACATGATTGACGAATAACACATCTGATTATGCTTTCAGGACAGACACGTCATGACT
>rgn_2711
TGCAGGAGCTTCACAAGCTCTGCGTGCAGGACTGGAGCCATTGGACAGGTGCAGTCGACGCACTATCACC
>rgn_2712
TGCAGGGAAGGAATGGAGATTTAGTCATGACTGGCATTAGTGTGTGTACATAGGAGTGGGTCACCAAACA
>rgn_2713
TGCAGGATGATGCTGCTGCTAGTGCTGGTGGTGGAGGTGGCGGTGGCAGCAGTGCTCCGGCCAGTGTGGC
>rgn_2714
TGCAGGTAAGAAACTTTTCAAGTTTAATAGTTTATAAATTTAAGGCATGGCAAATAAGACTACTTGCTTA
>rgn_2715
TGCAGGTCACACACTCTCACACACTCTCACACACTCTCACACACTCTCACACACTCTCACACACTCTCAC
>rgn_2716
TGCAGGAAGTAGCCATCAGAGGATGGGCACATGGTGGTCACAAAGAGATGGACACGGTCAGAAACAATGC
>rgn_2717
TGCAGGAGATCATCTGTCCTCGGAGCGCTCGCACCGTCTGACGGGCTTCAGGAGGATCGCTCATGTCTGA
>rgn_2718
TGCAGGCTAACTAGGCCAGGGTTCCTCAAACTCGGTCCTGGAGGGCCACTGTCCTGCAGAGTTAGCTCCA
>rgn_2719
TGCAGGTTCTCCCCCATCACCATCGATAGCATGACCAGTCTAGTAGGGATGAATATCCCCGGTCACACAG
>rgn_2720
TGCAGGGTACAATGTCAGAACATCCTTTATTGCACAATAGTAGCCTTCAATCCCCTTGTATTGCTTGCAC
>rgn_2721
TGCAGGATGATACTTTGTGATATTATTCATCCTAATGCAGTTCCCAATCTTGTCTGCAGATCCCAGCATG
>rgn_2722
TGCAGGAATAATAATTACATATTTATTTATCATTCTGATATATTATTCACATTTAGAGCATCCATAATCA
>rgn_2723
TGCAGGAATAATAATTACATATTTCTTTATCATTCTGATATATTATTCACATTTAGAGCATCCATAATCA
>rgn_2724
TGCAGGTTACGTTCTTCATGAAGTAACGTAAAGTAGCGGCGCACAACCAAGTAGAGTCAGCGTTGCTCAC
>rgn_2725
TGCAGGACAGTGCCTCAAAACTTTGGACGCTGGCAGAATTTTGGTTATTAATGGTCATTAATCGGCTGTT
>rgn_2726
TGCAGGCCCTCCTCTTGGACTCTCTGCCCTCAGCAATACACCCTTTTAGTGCATCCAGAACCCTGCATGT
>rgn_2727
TGCAGGAAACGACACACACACACACACACATGACTGACAGTCGCTCAGAGCAGCCAATCAGAAAACAGAC
>rgn_2728
TGCAGGCGGCAGGAAATCCTCCTCTAAAGCACATTATCTGAACATAATTGAACAATTATCAACATCAGAA
>rgn_2729
TGCAGGAAACACCAACCCCCACAGCCCTGCTCGCCATCCACGCGAGTTCAAGCAGCCAAATCAATGAGAA
>rgn_2730
TGCAGGGAGGAGATACAGTTCTGATGCCTGTACCAAACGTGATGTCACAAATATGACAAGAAAAAGGATA
>rgn_2731
TGCAGGCAAGGGTCACACACACACACACCCATGAGGAAAACACACACATCAACACATCTGCGGCCTCATT
>rgn_2732
TGCAGGAGCGGAGTTTGACACGTGATATGAAACAAGCATAATCGCAAAATCCAAAAATAGTAAGCACTGT
>rgn_2733
TGCAGGGGGCGCTGTGTGGCGTTCGTCTGGTGGCCGGAGCTCCTCCGGGGGTCTCCATTTATGTGGTTAA
>rgn_2734
TGCAGGGTCAGTAACCCGTGTGTGTGTGTGTGTGTGTGTGTGTGTGTGTGTGTGTGTGTGTGTGCAGGTG
>rgn_2735
TGCAGGTATCATGCATGAAACTATCATATGTTTTTGTAAAAAAAAAAAAAAAAATCCATCCATGTGCGTT
>rgn_2736
TGCAGGCGATGAGAAACAAATAATGTTAGAAAAGTCAGATCAGAAACTGAGACCGGCCAAACTTGCCAAA
>rgn_2737
TGCAGGCATTTTGGTTTCATTTTGTGTGCACGTGTCCGTTTAAGCTCAAAAGAAAATGCCTGTCTCAGCG
>rgn_2738
TGCAGGTCCGACAGCGGCGTCCGCGGGCTTCTTCTGCTGATGCACGAGTCTGACGTTCACAAGGAAGAGA
>rgn_2739
TGCAGGTGGGGCAGAGTGCCTCACCAATTTTATCATCTCTACACTGGTTACCTATTAAGTTCCGTATCAA
>rgn_2740
TGCAGGATGATAAAACAGGCAAACTGGAGCCATATGTGAACAGAATCTTGTAAAAAACATGGGAGTAGGG
>rgn_2741
TGCAGGTTTTCCTCGGCATACAGGCTCCTTTGGTATCGACAGCATCACACATCCGCTCCTCAGTTCCTCA
>rgn_2742
TGCAGGTTCTCTGTGGCAGGCAGATATGAGTTCTGCGCTGGAACTCAGTGTTTCTCAGTAAAGCCATCAT
>rgn_2743
TGCAGGATAAAGTGACATGCCACAAAGCTGAAATCTTCTCAAACTGGTTTCTTGAACATGACGAATTAAC
>rgn_2744
TGCAGGGCTGGAGCCCGGAGCCGGAGCAGTACAGAGAGCTGCCGGCCGGGACCCCGGAGGAGCACGGACA
>rgn_2745
TGCAGGGTCGTGGCATGGTGACGGGCCGCACTGAAACGGGGAACTACTTTCATCTGCATCTCAGCCAGCA
>rgn_2746
TGCAGGACCCACTGTAAAGATGTTTAATTATGGTGCTGTCAGTCTCCTTCTCAGAGCTGACTACAGATCT
>rgn_2747
TGCAGGACTCCAGCGCCAGACTCTCTCTACTCACCGCACAGTCACTAGGAGCGACAAGCCTCAAGAGCGG
>rgn_2748
TGCAGGATGTCTCTGGCGAGATGTAGCAAGGGAAACCGGCCAATTAGAGAAGCACAATCAAATATTCAAG
>rgn_2749
TGCAGGGATGAGCATCTGTTTTTAACTCGCCCCCTCTGTGTGTTTGCTCCAGATTTCAGTGTCTTTATGA
>rgn_2750
TGCAGGACACAATCCTCAATTTGCAATTAAAAATGAAAACTGGTCACATAAGCAAGCAGACGATTCATTT
>rgn_2751
TGCAGGCTGGCACATGGAGCTGGACTGGAGGGAATCCCAAGAAAGACTGCTCTATTCCCCCTGGGGAATT
>rgn_2752
TGCAGGCTGGGAAGACTGAATCTCCAATAGGTAAGCAGCTTGGTGTGAAGAAATCAACTGTGGGAACAAT
>rgn_2753
TGCAGGTGTCTCAAAAGCTGTTGAGCATATCAATAAAACAATTGCACCTGCTCTGGTTAGCCAGGTAGGA
>rgn_2754
TGCAGGAAATAAATGTGACCTGGAGGCGCAACGGCAAGTGCTGTTTGAGGATGCGTGCACGCTGGCGGAG
>rgn_2755
TGCAGGACAACAATATCCTTGGCAACAGGTCCCATTTCCTCAGTTCTCACTTCCACCTCCATTTCAGAAA
>rgn_2756
TGCAGGCCCATAATGGCACATTACATTCTACCCTCTCTACTTTAAGAGACTGCATGCAGCTCAACAGCTC
>rgn_2757
TGCAGGGAACGTTCTGGGAAGGTTCTCTTTAGGTTACAAAAACACAACCAATACTTATTTGGTTCCCCAC
>rgn_2758
TGCAGGATTTTCAGTCTTAGTTCCCTTTCCAGTGAAACTCAATGTCGCATCATGGCTCAGGCAAAGTGTT
>rgn_2759
TGCAGGTGTGCTGCTCTCCTTCTAGACATCATACCAGTGGCAGAATTTAACTTTTTTTAAATTTTATTTT
>rgn_2760
TGCAGGGGTGCCAACGGCCTGGTGTTGTTGCACTTTACAGCAGATCAAATCCTTGTTTATTAATGGCCAT
>rgn_2761
TGCAGGTCATAAAGAACTTTGTTTTCCTAAGAAAGGACGAGTGCTATCCATTTTGTCACATTTATTTACC
>rgn_2762
TGCAGGGCCTGCATGGCCAGGTGACCACCGTTGACCTGCGAGACGAGAGCACGGCCAGGGGACGGGTTAT
>rgn_2763
TGCAGGGCCTCCAGCTGCTCCGTGATGCCCGCCAGCACCTCCCATGAGCTCAGCAGGTTCCCGGAAAGAT
>rgn_2764
TGCAGGTGAATTTAATTGATACTTTTGCACACACTAAACTAACCTGGGAATTCCACCCAAATAAATTAGT
>rgn_2765
TGCAGGCTGAACCACTGTAGGCGACCCACTCTTAAAAGTCAGTTTCGGTGCTTGCAGTCAGAGTTGTTTG
>rgn_2766
TGCAGGATGGCTTGGAGCGAAGGATGTCTCCCTCCACCATCAAAGTGTACGTTGCAGCGATAGCGGCGTA
>rgn_2767
TGCAGGACTTTTCTTAACAAAAGCACCATAATAAGTAGCTATGTTTCTGTGATGGGAATGAGTTTTCAAC
>rgn_2768
TGCAGGATTCTGGAGTGAAGCTGCTCTCTGATGGACTGAAGAGCCCAAATTGTCAGCTGGAGATACTGAG
>rgn_2769
TGCAGGAATAGCACATTTGCGTGTATAAAGCAGAAAAAATGAGTACGGGGAAGCCAAGTGGTATCAAACC
>rgn_2770
TGCAGGGTCCCTTTGGGCTTGGGCACCGGCAGAGGCACCCCGTTCTGCCCCAGCCGTCCTCCATTGGACT
>rgn_2771
TGCAGGCCCATGTTCATCTGCCTCCACTTTAGAGTGCAACACCCACATCTCACAATCCAATCAACAACCG
>rgn_2772
TGCAGGATTTCTTGTAGAAAGATTTTACAATGAAAGAAAAGACTAGAGTCAGCTGTTTTTGTCCCATTGT
>rgn_2773
TGCAGGAACCATCTATGAGGGAACCACGAACATCCAGCTGAGCATGATTGCCAAGATCATCGACCAGGAA
>rgn_2774
TGCAGGCAGAACAATAGCTTTAATTTCCTTCTCTGCACCTTGATGATTGAAATGGTTATGAGGTTTTTAC
>rgn_2775
TGCAGGGCTGTTGGTTGTAATGGTTCTGGTTCGCTGAGGCATAAAAGGGTTAAAGATGGACAGCTCACTG
>rgn_2776
TGCAGGGTGAGACCCGTTCACACACACACACACACACACACACACACACACACATACACACCTGATCCCA
>rgn_2777
TGCAGGCTCCAGTTCTTCACATAACTACAGCTCAGCTGCCTTTGTGCCTGGTGCAGCACCTGCTGAAGTC
>rgn_2778
TGCAGGAGAGCCCCGAGCAGATGACAGTACTCTGTTCAAGAAGATGAGAGGGACGTCTGATTATTACCTT
>rgn_2779
TGCAGGCCCTGACGTTGGCCCTCAACCGGATCACACGCATCCCAGACAACGCCTTCGCCAACCTCTCCAG
>rgn_2780
TGCAGGTTCTTCAGTGCCTGGGCCTGATGAACCTGCAACAACACCATGGTGTGTAAGGCAGAACCTGCTT
>rgn_2781
TGCAGGGTGACAAAGGCAGCCCTGGAGAGAGGGTGAGTCGATATAAATTATTTTTTAAAAGATGCCAGGG
>rgn_2782
TGCAGGAAACGCATTTAACGGACTCTGAGCATAAAAAATTAAAAAGGGAGTGGGTAGGTCAGGTATTTGC
>rgn_2783
TGCAGGGCTACGGAGGACTGGCCGACGGCTCCTATGGTCGCCTCCAGACCACAGGAGGCGCTGTAACTTC
>rgn_2784
TGCAGGTTGTCAGTTATGCCTTTACCTCTTTTGGAAAAGCAGCCATTAAAAAGAGGAAGCTTCATCCTGA
>rgn_2785
TGCAGGCTCACTGCCTGTGTTCTTTGGAACTCGGAGGCGATGCAGATTTTGGCATTTACGGAGCTGCAGG
>rgn_2786
TGCAGGACTCGTCAGAGGTGTCTATCCGGTGCCTGTGTTAAAAAAGCAAAAGGATAAAGCGTGTGAGGTT
>rgn_2787
TGCAGGAACCTGCTGAGGTCCAGTGATGTCAATCAGTAGTACAGCAGAAAATGAGCTAGACAACACAAGC
>rgn_2788
TGCAGGATCCCATCCTATAAATCCCCTCTAATGGATATTCATGGTGACTCAATGCAGAATGAACGACGAG
>rgn_2789
TGCAGGTAGGCCACTAATTGTCACTGTTGCAATGCCTTTTAAAAGAAAAGTAGAGCTATTTGAGTTTTTG
>rgn_2790
TGCAGGATCTCTTCCAGAAGTCTTCTGCTGTCGGGGTCGGACCGGGTCATCTGCAGAACCCTGGACAGAA
>rgn_2791
TGCAGGATTCTGTTGTGAAGATTATTTTTGATGAACTGAAAAGATGTAAGCTGGAGATACTGAGGTAAAT
>rgn_2792
TGCAGGTATATAGCTGATAGGCATGTTATTGTCGTGCTCCAGCGGCCCTTATTAGCCTCTCATCTGAGAG
>rgn_2793
TGCAGGAGTTTGTAAATTAAATATAGTAATCTTGATGGTGACAGAGGCCTGATATTAGGAGAGGTTCCAA
>rgn_2794
TGCAGGTAAAACATCCTCCAGGTAAAACATCCTGTAGGTAAAACATCCTGTAGGTAAAACATCCTGTAGG
>rgn_2795
TGCAGGATCTGTTGGTACAACATGAGGTCTAGTAGCTGGAGCAGTGGATGTTGTTGTTGTTGTGGTCCCA
>rgn_2796
TGCAGGTTCATGTAGGTGTGTTCACGACAATAGGATAAACAGATTCGTCTACAAAAGCACAATGCTGCCA
>rgn_2797
TGCAGGATGTCTCCAAGATCTCTCAGCTCAGCAAGGGTGCAGCATCAGCTGGCTTATAGACAGTCTGGAG
>rgn_2798
TGCAGGTGGGCGTGGGGTGGCGGAGGGGGCGGGTGGTGAAGCGGGGAATGGCCCCCCGGATGAAACTCCG
>rgn_2799
TGCAGGTAAGTGTCTGTTTTTTCCACCCATAATCCATGTCACCTCTGATATTCCTATTTAGTGTAAGATA
>rgn_2800
TGCAGGAAGGTAAGAGAAAACATCACAGTGCTTTACTCATACATTCACAATGCATCATGGTAAGAATTTC
>rgn_2801
TGCAGGCTGAGCTCCGATAGGTTGGGAAGGAGCTGAGAAATGGCGGCGATGGCATCGTCTGCCACGTTAA
>rgn_2802
TGCAGGACTGAAGCTCTACTCAGGCATCACTCGATTCCTCCGTCGTATGCCGTCTTCTGCTTGAAAAAAA
>rgn_2803
TGCAGGGTCAGTAACCCGTGTGTGTGTGTGTGTGTGTGTGTGTGTGTGTGTGTGTGTGTGTGTGTGCAGG
>rgn_2804
TGCAGGCGGTTTGAGGGTTTCGAATATGATTTTAACAACCCCTGCGGTGTTTTCTTCATATGTTTTCAAA
>rgn_2805
TGCAGGTGGTCGATCCTTTTCCTATTTAGCACCTAAACTCTGGAACAGTCTTCCTAGCATTGTTCGGGAA
>rgn_2806
TGCAGGATGAGCTGTAAACCAATCTTTCCGGGTGTATGAGCTAATGATGCAGAATTGCGCAGTTTTAATT
>rgn_2807
TGCAGGTTTAATCCTCCATACTGTATAACTTTAATATAACTTGAAATATGAAATACGAATGGTGCATTAA
>rgn_2808
TGCAGGTTTGGATCATGAGGTGAGTAAATGGTGACAGTATTTTTATTTCGGGTGAACTAGGTTATTGCGC
>rgn_2809
TGCAGGGGATAATAACAACGGCATCTCATAGAGCATTATCAGGTCCCTCTGACAGAGCAGGTCTGTGCTT
>rgn_2810
TGCAGGGTCTTCAGTAACGGCTTTATCAGGTCCCATTTTGAACCGCGCATATCAATAATCACAGTGAAAC
>rgn_2811
TGCAGGGGGAAAAGGCTCTGTGAATAGTGAAAGCCAATTTGCTTCGCTGACCTTTTCTTTTAGAAAAACC
>rgn_2812
TGCAGGATTTCATCTGACGGTACACTCTAAAAAATGCTGGGTTGTTTTAACCCAATGTTGGGTCAAATAT
>rgn_2813
TGCAGGTGTTCATGCTTTCTCTGTCCATGTAATAAATGGGCATCCTTGAATGAGCGCAGATTTCTAGTGT
>rgn_2814
TGCAGGGACTACACAGTGCATGGGTGTGGGAAATATGGTGGCCGAGGAAAGTGATGGACTACCGGCCAAA
>rgn_2815
TGCAGGTCCCCCACCCTCTTGAAAGAAGTCAGCACAGTAAGGAGCACTATCTTTAGAGACAGGATCTTAA
>rgn_2816
TGCAGGAATATAGATCAAGATTTACATCTTGCCCCAGACAAAAGCTGTTTAATAGATGCATTTATTTGAA
>rgn_2817
TGCAGGGCAGCCCGTGTCATCTGGCAACGGTTATTACTCTTCCACCTCTCTCTCGTTCTGCTTTCCTCAT
>rgn_2818
TGCAGGATAGATTCTCTGCTGGGCTAGCCCCCTCCACACTGAAGGTGTATGTGGCGGCCATAGCAGCCTA
>rgn_2819
TGCAGGAGGGAGCGTAAGGGGCCGTACATTGTGGATCGGGTGACAGTCGAGGGCGAGGCCCCCGGCGACC
>rgn_2820
TGCAGGTAACTCGCGCTTATCACTCTCTCCGGTCCCGCGTGGCCAACACCTGCTGACGCTACTGACTGCT
>rgn_2821
TGCAGGAGGCGTCACATCCATGTCCTCGTCCCAGCCGATGGCCAACATGGCAGGCTCTCCTGTCATCTCG
>rgn_2822
TGCAGGTGTTAGTCATGCTGTGGACCTGTGCGCCGCACCTGGGAGCTGGAGTCAAGTCCTGAGCCGCAAA
>rgn_2823
TGCAGGCGAGCGAGGCCCTCTACCAGCAACCCAAAGGAGGCAGTCTCGTAAGCGCTCCTAAGCAGCCAAT
>rgn_2824
TGCAGGAAGTAGCCATCAGAAGATGTGTACACTGTGGTTATAAAGGGATGCAACTCTCTGTTGTTCTCTA
>rgn_2825
TGCAGGACAAGGCCCAATACATTACTTATTGACTTATTAACCAGACCTTAATAGACACATTAATACAACA
>rgn_2826
TGCAGGTTCCATTAGTCTGTGCAGGTGTGGGAGAAGAACCCAGAAGAGTAATTTGCTGGGGCGGGGTGGG
>rgn_2827
TGCAGGTGGAGGACAGGTTACGGTACAGTTTAACACCTCGGTACCGACAGCTGCTCACTCACATCAGCAA
>rgn_2828
TGCAGGCGGAGCGACAGGAGGTGCAGGAGAAGCTTGAGAGGCTGGATGAGCAGAAACGCTCTTTAGAGGA
>rgn_2829
TGCAGGAAGGAGCAGGCGTTGACCAAGCTGGCTCACGGTAAGCTCGGGCAGACTGGTTCTTCAAGCGCAG
>rgn_2830
TGCAGGCACGAGAAACAGCAGACCACGTGTGGCGGAGATCCGGGCCTGTAAAAACAAGCTGCTGCTGGAT
>rgn_2831
TGCAGGCACTGCCAGAGCCCTGTCGCGCCACTGCAGACAATTCACCCTCTACACCGAACAACTTTGACAG
>rgn_2832
TGCAGGTGGGGAGGAATCGGCTATTGTTTGTTTGTTATGCTTCAGACTCATGCTGTGGGAGTGTACATCT
>rgn_2833
TGCAGGAAAACCTCATATTTCATCAAGGATATATTCAGAGCAGCAGGAAAGCAACAATGATTAGAGTATT
>rgn_2834
TGCAGGACGAGTGTATCGCGTGTGTGTGTGTGTGTGTGTGTGTGTGTGTGTGTGTGTGTGTGTGTGTGTG
>rgn_2835
TGCAGGATTCCCCAGTCCATACACCGAAAACGTAAACATCTCGTAAATTAAGACCTGAGGCCTCCTCCGG
>rgn_2836
TGCAGGGATGTTACCTTCATTAATACTTGACAAGGTTTCTGTCGTTCCAAAGAAGAGTTGCGTTGTGCAA
>rgn_2837
TGCAGGCCCAACTGGCATCAACCGCACATTTGAATCTTAATCAGACAGTTTCAGATCCAGCGAGCTGAAG
>rgn_2838
TGCAGGTCAGACTCAACGCCGCCACACGTGCACTTTGCTACATATGTGGAGTAGGTGCGTTCTGCGGATC
>rgn_2839
TGCAGGTTTGGCTACTTTGATTGGAGGAGGGCGGAGGGGGAGGAGTCTACCGCCACTGGGTCTGAGACAC
>rgn_2840
TGCAGGTGGGCGGGACCGACAGGACGGCATCGGCAGCTCGCCGATTCTCAACCGGCTGACTGCAGCCATC
>rgn_2841
TGCAGGATAAAGAGTTATTAGCATAAATGTCAAAGCTTATCTTTTGCATATAATGAAATGCATTAATTCA
>rgn_2842
TGCAGGCATCGACACTCAGGCGCGGGAAAGTATACACAAGCGCGGGACATTATACACAACGCGCGAAAAT
>rgn_2843
TGCAGGCCTGGAGTCAGAATGCGCGCGCAGCTCTCCGGTGGATTATTTCTGGTACAGAGAGACTCTGAAC
>rgn_2844
TGCAGGTAATCGGACAAGAGATTAAATTAAAATCATCAAAAAAGAACAGTAATTGGAATCCTGCTACAAT
>rgn_2845
TGCAGGTCCCCTACCCTCTTGATGGAAGCCAAAGCAATCAGGAGTGCCAGCTTCATGGAGAAGTATTTAA
>rgn_2846
TGCAGGTCAGTCTATGATTCAAAATCTGATTGACAGTCCAGCTTCTGACAGCGAACCGACAGTCAGAACA
>rgn_2847
TGCAGGTATTGTGGAGGAATATCAGCTGCCGTATCACGATCTGGTGCCGACGGACCCGTCCTATGAGGAC
>rgn_2848
TGCAGGCTGAACCACTGTAGGTAGACCCATCCTTACAGTTGGTGCAGAAACCCGGGAATCCCTTGCAGTG
>rgn_2849
TGCAGGTTGCTGGCGTTGCCGTCCAGTATATGGGTGTTCGGCGGCTCGATGTCAGTGTGCTTGAAGAAGT
>rgn_2850
TGCAGGTTTCATTGCATGTAGAAATGGCAGTAAAACGATCAGCTGATGGAGCTTAAGAACCTGTGATGAC
>rgn_2851
TGCAGGAAAAAGACCACTGAACAAATCTCAGCGGCTCTGTTTGATGAGCGGGCTCGAGTCACTGAGGAGA
>rgn_2852
TGCAGGAGCACATGGTACCAGGATGCACTATGGGAGGAAGGCAAGCCAGTGGAGGCAGTGTGATGCTTTG
>rgn_2853
TGCAGGTGATGATGTGTGTGTGAAGTGGTGGGCGAGAGTGGAGAACACACAGGACAACACTGTTATGATA
>rgn_2854
TGCAGGTTTGAAGCGTAAAGTAGGGATGAGCTGGCCATTGCCATCTTAGCGGCGCGTCACTTCCGGATAA
>rgn_2855
TGCAGGAAACTGCTGGCGGTAGCTCTCCAGTACACACTTATAGATTTTTAGAACTGCCGGCTCTAAAGTT
>rgn_2856
TGCAGGTGTGTCAGTTCCTGGCGGACACACGCAAGTTCCTCCATCAGATGATCCGCACTATCAATATCAA
>rgn_2857
TGCAGGGATTCCGGGACCTTCCGCAGCAGAGCGTGAGTGATGGCTCGGTTCAGGATGGCAGACTCATCTG
>rgn_2858
TGCAGGCCGTCCTGTAGTCCTTCAAAATCACCGCTAGATGGCAGCGCATCCCCTCACAAACTCACTACGG
>rgn_2859
TGCAGGAATCCAAATGATATCTTCGCAGATCTGGAGCAATACTATGAGTTCAATGAGATTGTTAACTAAT
>rgn_2860
TGCAGGACCAGACCGCTTGTTATTACACACATGCTCAGGAAATAGAAATAGATAATAAGGCCTTTTTTAT
>rgn_2861
TGCAGGCCTGGGAGAGAGCTAATTAATCAATAACCATAGCGGGAAAATGGAACAAAGGAAAACCTGTAAC
>rgn_2862
TGCAGGAAGTCCGTGTTATCCAGCGCAGGTGTACGGACGCGACCGCAGATACTGGAGGAAATACATTCAG
>rgn_2863
TGCAGGCTCAACCGGAGACCCTCGGCCTGGAGGCTCAACCGGAGACCCTCGTCCTGCAGGTGCTGGAGCT
>rgn_2864
TGCAGGTGTAACTCTGCAGTCCTTGAGTCTATGAATAATGCACTGACATGTGATTATGAGGACCAAACAA
>rgn_2865
TGCAGGCGAGCGAGGCCCTCCACCATCAACCCAAAGGAGACATTCTCGTAAGCGCTCCTAAGCAGCCAGT
>rgn_2866
TGCAGGTGTGTGATGAAGGATAGTCTCTGTCGAGGAAACGGTTCACAGCCCTCCCATTGACACTGCCCTG
>rgn_2867
TGCAGGATGGCCATGGCATGCAAGGTGAAAGCAGCCTGTCCAGCGGCACTGTAACCCTTCACCGTCAGAG
>rgn_2868
TGCAGGGCCAGGAGAAAAGTAATTTGCTGTGCCCAGTCAGGACACTAGACGCTTATGCTGCCCTGTGGCG
>rgn_2869
TGCAGGGTACTCACAGGGTAGGTATATCTGCTAGTCCAAATTGATCTGCTGTAAAGGCCCCCTCAATGCT
>rgn_2870
TGCAGGTTTTGGTAGGACTTCAAACAGGATATATATGACTTCAAACTATAGTATAGTACTTAAAAACCAG
>rgn_2871
TGCAGGAGCTCAGAGGACACGGCGCCTCCTGGTGGACAGTCCCGCTCCTGCAGGATTTGTTCCTACCTGT
>rgn_2872
TGCAGGGTTAAGTTTTGAACAAGAGAAAGACTGCCGAGTCAGTGCATGTGTGTTTTCTCTGCTGTCTGCA
>rgn_2873
TGCAGGTGTTCAGTGGTTTGTAAAACAAATAAGTGGTTTGTAAAACAAAAACAAAACTTAACAATAATAT
>rgn_2874
TGCAGGGTTTAGCTCCATCCCTAATCTAACATATAATGTAATTTATGATACCACATTCTAAGTAACCCTG
>rgn_2875
TGCAGGTGGACAAATCATTATTAAAATAATTAGCCAAATGTGGTTATAGATATATATTCACCTCTGGCTC
>rgn_2876
TGCAGGCCCGCTGCAAGGAGACACTGGTCACCTCCGACTGGGGTATTCCACTGCTGATCGCCCTGTTACT
>rgn_2877
TGCAGGACGGGCTCCAAATCCTGGCAGTACAGGTACTTTCTCCTTTATATTCTCCTTTTAAAACAAACAA
>rgn_2878
TGCAGGGCCTCCCCTTTGTTGAGTCTGCTTCTTTGCACTGTCTGCTACCACAGAATGAAGTGAAGCACAC
>rgn_2879
TGCAGGTGGCGCTATGACTGTAACTGAATATTGGCATGTAGATGGCTTCAGGCCAGAACATGTGAAGTTT
>rgn_2880
TGCAGGGAGATTCCTGACAGAAGATCCAAAGAGGCCGCCATACTCCTAGTAGAGTGGGCTCGGACCTTTA
>rgn_2881
TGCAGGCTTCTTTGAGGCTATTTGCTTGCCGTGACTCTGATTGGTGGAATTTTCTGTACAGCATCATGGG
>rgn_2882
TGCAGGACCTGGAATAGTCTGCGGATAAAAGGGAAACATGCTTTAAAGTGAAAGTGTCCTGTTGTCAATA
>rgn_2883
TGCAGGAGGAGGACAGAGACGGATTTAATGTCATGTCATTGGAAGCATACGTTTAAAATGTGGCAGGGCT
>rgn_2884
TGCAGGTGATTTTGATATTCTAGGTATGATCAGCTGGTCAGAGTTTAGAGACCGCAGTAGACGTGATGGA
>rgn_2885
TGCAGGTGATTTTGATATTCTAGGTATTATCAGCTGGTCAGAGTTTAGAGAGCGCAGTAGACGTGATGGA
>rgn_2886
TGCAGGAGGAGGAATGCTGTTCATTTTCAGGAAGGGGAAGAGGATGCATCCACATGCAGATCCAATCAAA
>rgn_2887
TGCAGGCATTTGTTAATATATATTGTAGATAAGATGATTGTTTATATTATGTATATTATGTATTTTAACT
>rgn_2888
TGCAGGTGAGATATCACACAAACACTGCTTAAACTGAAGAACAAGAGGAGAGAAGGTTCACCACAGAAAT
>rgn_2889
TGCAGGCTTTTTGCACAAGGTATATGGGATTTGTTAGACATGAAAAGTACAGGATAACAGTACTATTGCC
>rgn_2890
TGCAGGGCCTCCCAGTATTATAACACTATAATAACTGTTGATGACACACTGGAGTCACTGAGAATGGCCC
>rgn_2891
TGCAGGCATTTTCGGTTGACTAAGCATACCTGGAATTCGGGCTGGCCAATTCTCACATGATCCTGAGACC
>rgn_2892
TGCAGGACGTTACATAAACCTCGCTTCACAAAGTGCAGACAAAAACTCTAAACCCAGGAGCATACCTGCG
>rgn_2893
TGCAGGAAGGCGGTCGTGAGAAGAGTTTCCGCTACTGGCCTCGTCTGGGCTCCCGCCACAACACTGTTAC
>rgn_2894
TGCAGGTGAGTGTGGCTTTCACAGAGATGCCTAGAGAGAGGAAGGGATATGAATATTTTTACGGCAGACA
>rgn_2895
TGCAGGGGCGTGATTGGGAGGAACGGCCCCCCCTGATCTGAACCCGAGTGGTGTTTTGTTATTGGATTTC
>rgn_2896
TGCAGGTCAAGTCTCAAGTCTTTGAGGTCCAAGTCAAGTCTCAAGTCAAGTCTTTGTTCTATTTTTAGCT
>rgn_2897
TGCAGGACAGGTGAGCTGTACAGATGATAGTATACAGATATGACAAATATTTACAGTGTGTGTGGCTGTT
>rgn_2898
TGCAGGGGATTGAAGATGTGATCCAAGCCAACAGGGGCCAAACGGCCAAAAGTGTGTGTGCGTGTGTGTG
>rgn_2899
TGCAGGGATGCAAGGAATGCGCCGTGTCCATGAGTCCCCGCCGTCTTCCCTCAGGGAAACTCAATCCTCT
>rgn_2900
TGCAGGATCGGAGCGGATCTTCTGTCAGGCAATATCTCCAAGACGCTACGCGCCGTATGACTAGTAAGTC
>rgn_2901
TGCAGGAAGACTCAGCTCGATTTGCGCCAGTTCTCATTAATATTCAATGAGCTGAGCTGCTTAACTCTGA
>rgn_2902
TGCAGGCCTGGTATGACATATGACCTCTCTTCTACATTCCTCATTTCTCAGTTTGTGTTATTCCTATTTT
>rgn_2903
TGCAGGCCATTAATCAGAGTCCCAAGGGCATTATCATAGTTCAGTTATAATGGGCTTAGTGACAATAATG
>rgn_2904
TGCAGGGCAAGGAGAATACGCCCTGCAGACACGTCTTGCTGATCACACTTGTTCTAGCGTCATGTGGTTG
>rgn_2905
TGCAGGAAAAAAATGGCACTCAGACAAGACTCAGATAAAGAACCACGAATTGAGCTCTTCATAAAGGTCA
>rgn_2906
TGCAGGAGCTTCTTCCCCTGAGACCCGGCCGGCGCGCTGGCGGGCAGAGAGCGCTTCATGGCATTGCCCA
>rgn_2907
TGCAGGAGCGCCATGGCATGCAGCGATGATGCGGCTTCCTCGCAGGCGGCGTAAGACCCAGTAACCCGGA
>rgn_2908
TGCAGGTCGATAGGTCGCGCTGGCTGTTCTCCCGGTCGAGCATTCATCAGCGAGAGGTTCTTCACGCAGC
>rgn_2909
TGCAGGTGAATTTTCAATACAAAAAAAAAAAAGATTTGTATTGTATTTATTTTTGTTTTATTTGCAGTCT
>rgn_2910
TGCAGGCGTCCACAGATTGCTCATCTGCACCGACCCTGACATTAATGTATATACGCTAATTTCACTCTAA
>rgn_2911
TGCAGGACAATGGACCTCGAGGGCTAGAGTTGCCCATCCCCTGTTCTACCATAAAATGAGCTGTGTGAAA
>rgn_2912
TGCAGGACTTCACTCATTATCAGCATCATTATCAGTGTGCAGGTTGGCCCTACTGACAGCTCTGATGCAG
>rgn_2913
TGCAGGCCGACATTTCCTGCCTGTCCATCTTTGACAATCTGTGATATGAAGAGCCCAGAGCCGAACTCCA
>rgn_2914
TGCAGGTCTCTTTGAAATTGGACTTTGAGGGCCTGCATATTGACTTCCAGATGTAGTTTAGCATCCTCTG
>rgn_2915
TGCAGGGCAACAGAACACAACCTGCCAGTGTGTTGGTGTGTGTGAAAGTGTGTGTGCTTCTAGCTGACCT
>rgn_2916
TGCAGGTAAAGCATTATTGATTAGTGTGTCCCATGAGACTTTGTGTTGCGTCTGGTTAATAAATGACCCT
>rgn_2917
TGCAGGATGGGTTGGAGCAAAGGCTGTCTCCTTCCACCTCAAAGTGTACGTCGCAGCTATAGCGGTGTAT
>rgn_2918
TGCAGGTTTAACTATAGCTATAGTATAGTATATAATATAATAGTGTTTTTTGTAGTCTTAGAATAGAAAG
>rgn_2919
TGCAGGAAGTGCGGACGAAAGAAGCGCTCTTGAGTCGGTTCTCCCTCCACTTCCTGTACACGCGCTCGGA
>rgn_2920
TGCAGGGCGGACATTCAAAATTCAGATTTTGTGTTGACGAATGTGTGTTGAAAAATAGTTTGTTGAATTA
>rgn_2921
TGCAGGTTTCACCAAGGCAAATGTAAGACTTTTTAAGACCATTATGAATGAAATTTAAGACCTATATCAC
>rgn_2922
TGCAGGGATTTGTGTCCAGACATGAATGGCAAGTGTTTAGGTAAATCAACACCAACACATTTTTTTCCCT
>rgn_2923
TGCAGGGTGTGTGTGTGTGTGTGATGGGTCATTCCCTGTCAAATCAACCAAAGTATGTTTATTTACCAAA
>rgn_2924
TGCAGGAGCAGATGCTGGCGGCTCCAGAACTTGTTCGACTGTTGGGCGGACAAGGGGAGCAGAAGCCTTC
>rgn_2925
TGCAGGACAGGATCAATCCATCAATGATGTCACAGGGATGAATACATTTATTCTCAGATAAATTAGAATA
>rgn_2926
TGCAGGTCATATGATGAAATACTCATACTGAATCCTCAATGATGGTGTGTGAAATGTTTTGACTTGTAGT
>rgn_2927
TGCAGGCCACCCTAGCCAGCATCCTCAAATTTCACAACAATGTTTGGCAATGCTTAGTCATTAAGATCTA
>rgn_2928
TGCAGGTGAATTATTTTTTTCTGGCTAACAATAGACAAACACAGTGGCTGCAGTAAAAATTCATAACCAG
>rgn_2929
TGCAGGGGGTGCTGACTTAACATAACATCTCATTACACAGCAAAGTTGGAATGAACACTACTCAAGGGTT
>rgn_2930
TGCAGGAGGACATCTGAGACGTATATTTGTGCTGGATTTGAGGGAAGTGCGCATGTAAAAAAGTATGTAG
>rgn_2931
TGCAGGAGGTCTTGCCTTCCTCATGGGTTCATTTAGGTATTTTTCCTTTATCTTTAGCGTAGACTTTAGT
>rgn_2932
TGCAGGTGTCAGTGTTTTCAATGACCAAAGAAAGTGTAGCCTAAACACAGATTGACCGCACTGGGAAAGT
>rgn_2933
TGCAGGAAATGGACGTGATCCTGTGTGTGTGAAAGCTGCTCCAGCTCAGCGTCTCTCCTCCTCAGATCGA
>rgn_2934
TGCAGGACTTCCCCATTCTCTGTCAAACATGTCTTGGGGAAAATCCATACATTCGCATGGTAAGTGATTT
>rgn_2935
TGCAGGATTCGAGTTAAATATAGACTAAACATAAAGTTATAAAAACACAATTTTCCACTTAACCCAAATC
>rgn_2936
TGCAGGGGGTGATAGTGAGTTATTTTTTATAGAGTGAACTTTATTGACTACTTGCTTGACACCAGTTCTT
>rgn_2937
TGCAGGACCTCGCCCTTCTGATTTTAATTCAGGGTTGTGCATCATTTTCAACTGAGAATTAAAAATTAAT
>rgn_2938
TGCAGGGCCTCCCCTTTCTTGAGTCCGCTTCTTTGCACTGTCTGCTAGCACAAGCAGAATGAAGCGAAGC
>rgn_2939
TGCAGGAAATTCGGGATTCCAAGCAGATGAGGGTCTGAAACTGAGAGGGCCGCAAAGCCCTGAGCCCTGG
>rgn_2940
TGCAGGCTTTTAGCATGTTTATGGAGGTGCAGGATTTCTCTGACATCGTCTTCTGACTTCTGCCACTGAC
>rgn_2941
TGCAGGTACTGCCCTGTGTCAGCCGGTTGCATCATTTCTGTCGACCTCAGGTTTAAACGCTCTCCTCTCC
>rgn_2942
TGCAGGAAGACACACACCACGCTCAGTGTCACGGCCAGCCCATCGTCAGCTGTGACCTGTGAATGCGGAC
>rgn_2943
TGCAGGAGAGAGTGGACCTGCTGGCTATCAAAGTCACTCAGCTGGACTCCACCGTGGAAGAGGGTAACAT
>rgn_2944
TGCAGGGATCCTCGAGTTCAGCGGTGGTCTGCTCTCTGTGGGGGAAGGGCCCTTACAAAGCCATTTATTT
>rgn_2945
TGCAGGAATCCCGCTGCGGGTTGATTGGAGTCCTACCAACCGTACAAACTGAGCAGGCCAAAACAAAACC
>rgn_2946
TGCAGGTGTGCAGCTCTCCTTCTAGACATCATACCAGTGGCAGAATGTAACTTTTTTTTTATTTTTATTT
>rgn_2947
TGCAGGTGAGTGCCTTTCCCACCTGTCTATTTTTACCCTGTCTTTATTCTTTAGTCAAGGACAGACAGGG
>rgn_2948
TGCAGGAAATGGACGTGATCCTGTGTGTGTGAAAGCTGCTCCAGCTCAGCCTCTCTCCTCCTTAGATCAT
>rgn_2949
TGCAGGAGATTCGAGCTACAGTGGTTCATACTCGATCATTGAACACTTTGTTGTTTCTCTGTGGTCTTCA
>rgn_2950
TGCAGGACGACGCACTTACTTTCTGCGACGAGCACCGGCGCCCTTCTTGCTGCTGCAATGCCAAAGCAGT
>rgn_2951
TGCAGGTGGAGGGCAGAAATAGGCAGATCATGCAACCGACTCCATTCTTCAAAGGATGAGGCACAACCAC
>rgn_2952
TGCAGGAAGCCATTACGCTGTCTTTGTGCGTCAATCCAAGCATGTTGCTCGTATAGAAGCTGATCTCAGA
>rgn_2953
TGCAGGTCCCCTACCCTCTTAATGGTGACCAATGCAACCAGGAGTACTGTCTTAAGAGACAGAACTTTTA
>rgn_2954
TGCAGGAGAGAGCGGTACTTTCCTGCCACGTATGGAGGGTGCATGACGTGAACCTGAAGAAGACATCACA
>rgn_2955
TGCAGGAAGACTACACCACCCGTCTCAGCCGTCGCTAAGTCCTCCAAGCGGTCGGTGAAAAAACACCCTA
>rgn_2956
TGCAGGGCCAGGGTGAAGTGGCTTGTTTTAGTGTCCCTCACGATGCTGGTGGTCATGGCAGACTGGCTTC
>rgn_2957
TGCAGGGCACAACATTTGTTAAAAGTGAGAAGTGTGGACGCCTAGAACACCGTCAACTGATGCTAAATTT
>rgn_2958
TGCAGGTGATGACCATTAACATAATGAACAGCGTCCAGTAAATCAGTGCAACCACTCCGTCTGCGGTCAT
>rgn_2959
TGCAGGTGAAGGTCAGTTGTTCATAGCAGATAACAACGACAAACCTTGGGAGATTTAATAAATACTTTTT
>rgn_2960
TGCAGGTGGAGGTGGAGAAGAGGTTTGAGGAACAGCGCAAGTTTGGAGTGTTTTTCGACGATGACTACAA
>rgn_2961
TGCAGGGCCACACAAGATCAAGTTTATCCCTGAGATGGTGGGTCCTATTCTGGAGATGACGTTGGTTCCG
>rgn_2962
TGCAGGTGTCGCTGTTGGACAGTGTTACTTAATACAAACTAGTGATTTTTGTACTTTATATATACGTTGT
>rgn_2963
TGCAGGGAGGGTCTTGTCTGTTGTCTGTGGAAGTTGAGGGCTCTAGAAACCATTTCACGCAGCTTGCGCA
>rgn_2964
TGCAGGATTTTTCTGAAGAGACAAACAAATGACTCAAGAACAACCATCACAAAACAAAACAGCCAAGGAT
>rgn_2965
TGCAGGTTACATCCTTTATAATGACCTCAAAACTTTATTTTTTTTATATCATACTGTGGTGGTTATTTTA
>rgn_2966
TGCAGGAAAAGCTCTGGAGTGGATTGGATTGATCGGGAGTGGTGGAGGCTTAGACTACAAGGATTCCCTG
>rgn_2967
TGCAGGTCCCTGACCATCTTGAAGGAGGCCAATGCGGTCAGCAGAGACGTCTTCATCGACAGGAACTTGA
>rgn_2968
TGCAGGCATTTTCGGTTGACGAAGCGTGCCTGGAATTCAGGCCCGGACACAAATTTAGTGAGATGGTGGT
>rgn_2969
TGCAGGTTACACAGTTACACCATTAGGTGGCAACAAATTAGTTTTTATAAGTGAGTCATTGAATCATTTA
>rgn_2970
TGCAGGATTGAGAATCAAACATGCAACCTTCAGGTTACCAGTCTGACTCTCTAACCAATAGGCCACCACT
>rgn_2971
TGCAGGGTTTGAGGGGGAGAGGGGGATGAATGAATGAGTGGTTATGGGGTTGATGCCATTTATGAGAAGA
>rgn_2972
TGCAGGTGATAAGAACAAATCCCCTGACTGGACATAAAATAGCGATTAAAAAGGCCAGCGTCAAAATTAC
>rgn_2973
TGCAGGTCCCCTAACCTCTTGATGGAGGCCAAAGTGATCAGGAGCACTGTCTTCATTGACAAGAACTTAA
>rgn_2974
TGCAGGTCCCCTACCCTCTTGATGGAGGCCAAAGCGATCAGGAGCACCGTCTTAATAGACAATAGAATTT
>rgn_2975
TGCAGGGCTCTGTGCGATAGATGCTTTTTACACGGTTTAAAAAAAGCAGTGTTTTCTTTGCAATAAGTGT
>rgn_2976
TGCAGGTCTACCAGGCCAAAGCGCTTAATGAGTTGCACGAGGGTAGTTCTGACACAGGGGTTATGCAGGA
>rgn_2977
TGCAGGTGCTGATCATAGTACTTCTTATTCCTTGCACTTGCCTGTTTACTGTTGTCCGAGGCTATTTTAT
>rgn_2978
TGCAGGAACTGCAGTGTGTGTATTTTAGTAGTCTTAAAGACTGCAAATATAGAAATATAATAGTAGGTAC
>rgn_2979
TGCAGGAGGGCCTGCAGCGGCTGGTCCTGAACGGCCTGACCATGTCTTCTCTGGAGGAGCCCAGCCATCG
>rgn_2980
TGCAGGGGGCACCATGGAGCGCCGCCACACCATCTGTGGTGTAGACTGGAAGCTGTCTTCCCGCCATGAG
>rgn_2981
TGCAGGCATTTTGGTTGACGAAATGTGCCTGGAATTCAGGCCAGCTAACTCTCACGTGATCCTGAGACCC
>rgn_2982
TGCAGGCTGTGCGGATCCAGGAGAAAGACCAGATCAAAACTCTCAACAATCGGTTTGCCTCCTTCATCGA
>rgn_2983
TGCAGGCTGTGCGGATCCAGGAGAAAGACCAGATCAAAACTCTCAACAATCGCTTTGCCTCCTTCATCGA
>rgn_2984
TGCAGGGGTTATTTTGTATCTACAATCCTCTGCAATTCTGATGGGCATTATGCTAAGAAAAACAACTATA
>rgn_2985
TGCAGGTTGTTCATACAAGCTGAAATGTGCCCAGGTGTCGACTTTTAAAGTAGTTGGAGCATTTTTAATT
>rgn_2986
TGCAGGAGTCCGGTGTGTCCGTCAGGTGATGGAACTGGAAGAAAAAGTCCTGAGAGAGAGTCCCTTGCAC
>rgn_2987
TGCAGGAGTGATTGTGTCGGGTCTGATGTCCACTATTAGCTGTGCGATTAATCTCTTTATATGGCCTAGT
>rgn_2988
TGCAGGCCCGTAAGATTAACTTCGACAAGGCACAAGGTCTGGTGGAGGTCCTGTTTGATCAAATCTCAAA
>rgn_2989
TGCAGGAGAACAATGTCCTGTACCAACACAACCTGCGGCGCATCAAACAGCACCTGCAGAGCAAGTATCT
>rgn_2990
TGCAGGTTTTCTACCTGCTTGCTGAGACTATGCGCCTGTGCCTGGGACTCATCCTACAATCACACAATCA
>rgn_2991
TGCAGGCCTTTCCAGAGAACCCTTGAAGAACAGGAAATGATATGCGTAGAATGGTTCTTATCAGGCCTCT
>rgn_2992
TGCAGGTTGGGAACCCACGGGAGGGCGCCCCCACATCGCTCATTCGGGCTGAGCCCGTCCGGGACCAATG
>rgn_2993
TGCAGGTTTAAATTCCACTGGGTGTAAATCTCAGCCTGCAAATAGTTCTTTTCGCCTTGATTTTTTCCCC
>rgn_2994
TGCAGGTGACCTTCAGTTTGGGACACTCTTGCAGGTGTCGTGTCTAGTCTTTTCTCTTCAGACGTAAACA
>rgn_2995
TGCAGGTGATATGAGATTATGTATATTATAGGAAACCCAGCAGCATTGTGTATAAATGCAGATGGCAGCA
>rgn_2996
TGCAGGATGGAAACAGGAAAGGCCCGTTCACGCCAAGAATGAGAACTATATTAGCGTCCATGTTTATTAT
>rgn_2997
TGCAGGCTACTGTCAGTTTTTTTTAGACAATACACAGCAGCAAAGATGAACACCCTGATCAGATCCCTCT
>rgn_2998
TGCAGGGCGGTGCCGTGGGGGAGGATTTAAATCAAATCCTAATATTATACAGCCCAAACAACACTTACAA
>rgn_2999
TGCAGGAACACAGTTGGACCTTGAAGGCATTCATTATGTCTTCACCAAGAGGGTTTTCAGTGATGGCAAG
>rgn_3000
TGCAGGAAAACACACATGGGCAGCCAGCCCCTCTATCAATCACACAAACTCACAAATAGATACACACACA
>rgn_3001
TGCAGGAATGTTGAGTCCTGCTGTGCTCCAGGGCAACCTGCCAGCAGGACTCAAGAGCAATCAAAACCCT
>rgn_3002
TGCAGGTAACAGAGATCTAGAAGAACAAGAGACTCACAGAGAAACAGATCATGCAGAATAAGCCGTTGAC
>rgn_3003
TGCAGGTAACAGAGATCTAGAAAGACAAGAGACTCACAGAGAAACAGATCATGCAGAATAAGCCGTTGAC
>rgn_3004
TGCAGGATCTACCAGCCCACTGCAGTCACTGGATGAACTGAGTAGGAAGGAGACAGAGTGTAAACATGCC
>rgn_3005
TGCAGGGAGCAAGATAAAACCGGCAGAGAGAGAGAGTGAGTTTGAAAGAGAATCAAAGTCCAGCATCAAA
>rgn_3006
TGCAGGATGACCAGAAAAATCTTTGTACCATAGCAATGCCATGCCATTCTCTTAAATACCATGTAAATAT
>rgn_3007
TGCAGGACTGTTTGGGTATAGTGAGGTCACTATGATCCCGGCTGGAGCCACACACATCAGAGTGACTGAT
>rgn_3008
TGCAGGTATCGGGAAGTCTGATGTGAATGAATGAACAAACCTGATCTCTGCAGGAGAAATTATGGATTAT
>rgn_3009
TGCAGGCCGCTCAACTCTGTGGAACCTGCGACGGTTCCCTCCATCCCCGAAGCCCACAGCCTATACGTCA
>rgn_3010
TGCAGGGCGACCACGCCAAAGTCCAGGCACTTGCGGCAATACTTCTAGAACCTATGAAAATATTTCACCG
>rgn_3011
TGCAGGATTCATCGGTCCGCAGGAGCAGCCAGACAAGCATCTGTAGGACGAGTGCTGAGAAGAGAAGAGA
>rgn_3012
TGCAGGTGTGGTCATGTAGAGCATGTGTGTGAGCATGTGTGGTAGCTGTGTGTGTTTAGTGCCAGTCAGA
>rgn_3013
TGCAGGGAAGTTTGTACCGTATATTAAGTCGAAATGTCATGTACAAATACGCTCACCATTATCTTTGCTA
>rgn_3014
TGCAGGCCTCCGCAATCAGATCAGCGCCTCTAAAACAATCACAGTGAATATCGATGCAGTGCACACTGAC
>rgn_3015
TGCAGGATTTATGGCATTATCCATGCTACTCAGAAACAAATTGTAAGCAAAGGTCGCTGAGTCACAGCAA
>rgn_3016
TGCAGGCATCCATGTTTCTATCCTAATGAAGCTCTGTCATAAATCAATTGGAGCTCTCTTGTCTTTCTTG
>rgn_3017
TGCAGGGAGTTTGACATCGTCACCGCTTCTTAAACCGTGTGTGGCAGAGCCCCGCTGCGAGGTGTGCTCG
>rgn_3018
TGCAGGAATTGTCTTCAACCTCCACATCCCAGCAGTATGTTCCTGAGTTAAAGCCCTCTAAACCCAGAAC
>rgn_3019
TGCAGGGTGTAATAGGAGCGATCATGACATACGTCTGTGTGGAGCTGCAAAACCCTGAATACACGCTAAA
>rgn_3020
TGCAGGAGAAAGGCCTTCTCAGCAGCCCCATGGACAATAATGAGGTGGCCCAGTGGCTGAGAGAGAACCC
>rgn_3021
TGCAGGACTGCATGTTTCCTCCACAGCATATGAACATTTGCTCTGCTCTTAATCTCATTTCAATTTCATC
>rgn_3022
TGCAGGCGTATTGTCAAAGCAGCATGAATGCTACAAAACACAATACTGACGAGGTGCACAAACTACAACA
>rgn_3023
TGCAGGCTTTATTGTCTGCTTGGACAAACACTGAGGAATATCAAATTCCCTGGCCAGAGAACAGATCCCT
>rgn_3024
TGCAGGAAGTGTGTGACAGATTTTAACAAGTCTCTAAACTTACCATCGGTCCCTGAGATAGACAGAAGAC
>rgn_3025
TGCAGGCCTGAGCCAAGATCATTGCTGTTAAAGGGCACAGACGGATACATGGAAAACCTGAAAGGTTGAC
>rgn_3026
TGCAGGGTTCTGGAGTGAAGATTATTTCTGATGGACTGAAGAGCTGGAAGCTGGAGATACTGAGGTTTGA
>rgn_3027
TGCAGGAAGCACCGGAGCTTTGGAGGGAAGGGTCTTATAGATGGGCAAACGCAAACCTGTGAGGTAAATA
>rgn_3028
TGCAGGGAGGGTTTGTAACTTTGTCCTCACGTCAGTGGCCTGAAGACATTCCATCTCCTGACTGTGCAAG
>rgn_3029
TGCAGGTGGTCTATCTTAAATAGTGAAATAACATTCTTTTCTTTATGTGCGTTCACTCTCTTGACTCTCT
>rgn_3030
TGCAGGGTTACCTAATTAATATTCATAAGCCAGGCTGACAAGCTATGTAATGAGTCCTTCAACTCCACTT
>rgn_3031
TGCAGGACCTCCAAAGAACACATTGCCTCCTTTCTGTACACATTACACATGGAATTCAAAGGGATGTAGG
>rgn_3032
TGCAGGGGTCAGTAATGAAACGCGCCACTAACAGATCCGAACAGCACAGAAGAAACCAGTCGCGCTGATG
>rgn_3033
TGCAGGAGGAAAAGACATAATTGTGATTACAGGGATAGTTCATCCAAAAAATGAAAAATCTGTCGTCATT
>rgn_3034
TGCAGGGATCTCTGCTGGAAAACCAATGTTATCTTCCTCTTCCATCTTGATAGGGAAGTGAAAAATAGTT
>rgn_3035
TGCAGGATCATTCCCACCTGGTGACAACCGTAGTTCTCATCGATATTCCTTACTTTTACCCAATTGATAC
>rgn_3036
TGCAGGTCAGTGTTTCACCATCTGATCTATTTATTATCCGCTAAATCATTTAGGCTGTTTCACTGAAAGT
>rgn_3037
TGCAGGGATGTTGAAAAGTCAAAACTGCGAAACATTTCTAAAGCTGTAGAGTTAAAATATAGTGTTTAAA
>rgn_3038
TGCAGGAAAAAACAATCATTTGAGTTGGGGAACATTGTCAGAGCAGAAGGAAGCAATTTTTCTTTCAGTA
>rgn_3039
TGCAGGAAGTAGCCATCAGAGGATGGGTACATGTTGGTTATAAATGGATGGACATGGTCAGAAACAATGC
>rgn_3040
TGCAGGATTCTTCTGGAGAACGATGGGCAGTTCAACTGCTCAGGACAAACTAGGGACATTTTTGTAAATT
>rgn_3041
TGCAGGCGAACCACTGTAGGCGACAGACTCTTACAAAGGAAGAAGTCTACATGATAAATAGTGAATACAG
>rgn_3042
TGCAGGTCGCGGTTTCTGTTTGCGTCATCACAACATTTCGGCCGTATTGTTTCGGTGATAAAAGTGTTTC
>rgn_3043
TGCAGGTTTACGGTTGTCGCTTTTGAGGGTTTGGCATTTCACACACCTTTTAACGTAGTTCTTTACGTCC
>rgn_3044
TGCAGGATTTGAAGTTGTATCCTCACAGGTGATGGACATCTGAAGTTATTGCAGGATTTGAAGTTGTATC
>rgn_3045
TGCAGGTCCACCAGGCCAAAGCGCTTAAGGAATTGCACAAGGGTAGTTCTGACCCAGGGGTTATGCAGGA
>rgn_3046
TGCAGGATCACTGTTCGATGTCGAAGCTTGCTCGTCTCAATGGTTTCAACCTCAAGTTTCTCATGTGCTG
>rgn_3047
TGCAGGAGAGCGAGGTGTGCCAGGATGAACTTGCTTTGAGGGTTAAGCAGCTTAAAGCCGAGCTGGTTCT
>rgn_3048
TGCAGGGGGTTTGAGGGGCATTAACTGATGTTAAGCTAGCCTGAAGCTGAAACACCTGCTCCCACTGTAT
>rgn_3049
TGCAGGAACAGAAACCACACGACCTCATTAAACACACGAGTGATGCAGACGCTGCTCAACACACACACTC
>rgn_3050
TGCAGGCCTGACCACCCCTGTGGCAAATATGGTAAAGACTACCTGTGGTGCTACACGGATCATAAAAACA
>rgn_3051
TGCAGGTCGACGTGGAGAACAACAGTTCTCCGCCGAGCTCTGCAGCAGGTGCTCTTCAGGACGGGCAGGA
>rgn_3052
TGCAGGTCCCCAACCCTCTTGATGGAAGAAGGCACAGTCTGGAGTGCCGTCTTCAAGAGAGGGCACTTAG
>rgn_3053
TGCAGGAAGTTCTGACTGGATCCGATCAGGGCGAGTTGAGCACTGGGACTGTCGGGCTGAGCCTGACTAC
>rgn_3054
TGCAGGGAACGTTCTCTTTTGGTTACAAAAACACAATCAATAGAGAACATTCCCAGAACGTTCTTATTTG
>rgn_3055
TGCAGGGCTCAACACTCGCACACGCCTGCTTGGAGGATGTTGAAATGATATTGCACATGTAAATATTCTA
>rgn_3056
TGCAGGTGCGACTGAATTTGGTTAGAGGTGGCACTGGTGCGACCACAGCGGTGCCCAACTGATAAGAGCT
>rgn_3057
TGCAGGAGGGGAAATCTATAGAGAAACAAGGAGCCCAGCCTTTGTCTAGACTCAGGGAACCAGAAAAAAT
>rgn_3058
TGCAGGTTCGTTTAGGCGTTGATGGTGTTGACCAGTGTTGGGGAGTAACTAGTTACATGTAACTAGATTA
>rgn_3059
TGCAGGGCTCAGTGGTCAGTGCTGGTCACTCAACTAACGGCCATCAGGAGGAGACACACATAGCTGCTCA
>rgn_3060
TGCAGGTTACAAAGTCTTACAGGTATAATAACAAAGCAAAATCAAATCTTTCAAGCACTTCCTGAAACTT
>rgn_3061
TGCAGGCAGTGCTCTGGAGAAGTCTCTAGCTGTGAGTCAAGAAGGGGAGCTCTACGAGGAATGGTTGGAG
>rgn_3062
TGCAGGCAGGCACTGTGTTGCATATTTCCGCTTGGGATATGCTTCCCAGTGTACCTTGGTATTGTTGCAT
>rgn_3063
TGCAGGTATAAACATAAAACTATTGCTAATTATCATATGGTATTGTTTAATTGTTAAGCAATTAAAGTGT
>rgn_3064
TGCAGGAAGTGATGTCTCTAAGACTGTACCTTCAGGAGGAGGACGATGAGGGCAGTTCACAGTCCTACTG
>rgn_3065
TGCAGGGGAAGAATACACATCAAGCTGCCAATCACCCGGCCCGAAAATTGCTCTGAGATTTGAGTCCCCA
>rgn_3066
TGCAGGTAATTTCCCACATATTGCATCTGATGTCTCACATCGCCTTTCTGCTGCAGATCTCTTTTCACAT
>rgn_3067
TGCAGGACACGCTGGAGAAGTTCGGCACCGTGACGGAGTTATTTGACCGTGACGGTTTTACTGTAATGGA
>rgn_3068
TGCAGGCTAACACCACTAATCTGTGCTGGAAGCCTCAGTGTTCCTCTGGATTAAGAGCACACGAGGGGAG
>rgn_3069
TGCAGGAGAAACACCTGACAAGACAATTACAGCTATCATTTGAAATTGTTTTTATTAAACATGGAACAAT
>rgn_3070
TGCAGGACCGAGTTTGGGGATCCAAAACTCATAAAATACAACAATGCATTAATGCATTCATAAAATACAA
>rgn_3071
TGCAGGATGTTAGTGTGTGTGTGTTTTTTTAAATATATAACAATATCAGCTTTGTTTACTGGCCATAGCA
>rgn_3072
TGCAGGAACTTCAAGATGCGTTGGACCGCATTTCCATCACCATAGATCTTGGAGCTAGTGGATAGAGCCA
>rgn_3073
TGCAGGTAAGATGATTGAAAATCATACACTTGTGATGTCAACACACACCACTAGAGGGGGGTGCTTGATC
>rgn_3074
TGCAGGTAAGATGATTGAAAATCATACACTTGTGATGTCAACACACACCACTAGAGGGGGGGGCTTGATC
>rgn_3075
TGCAGGCCTCTGTGTGAACACTAAACAGGACTGGGACAGGGGGATCAAGGGACTTTGGGAATGTAGAGGT
>rgn_3076
TGCAGGCTGGCTGGAGTTAACGTCTTCAAACATGTGAGAAACTGTATCATTATCCAGTTATTTAACGTTA
>rgn_3077
TGCAGGAAAATGTTAAAAGTGATAAGAAAAAAAAAACATTTCGAGAAAAAAAAAGGGATAATCTAGATTG
>rgn_3078
TGCAGGGCGTGTCTTTGGCGGCCTCACATAGTTCGACGGTTCGCCATGAAACAGGAAGCTGTTGTAACTC
>rgn_3079
TGCAGGCATAAATAGGTAGCATACGCTACTGTACATCAGTAAGTATATTCGCTTCTCGTGCGGCAAGTGC
>rgn_3080
TGCAGGTTTGAAAGACAGATGAATACTCAATTTAGTTTTTTTTTTTTTTTTTTCCAAAAAAAAACCTATC
>rgn_3081
TGCAGGGGTTGTCACAATATATTATTTTATTGCAAGCTGTGAACTCATTTGGTGTCTGGTTGAAGAGATA
>rgn_3082
TGCAGGCTGTGCTAAAAAAATGCTTTTGCTTTGGAAAAATGATGCGTAGCTTTTGAAGTAGCATTTGAGG
>rgn_3083
TGCAGGAGAAAAAGGAAAGGTTATTAGCTTTCCCTGGAAACCCTTCGCTGGCCAGAGATGCTCTTTCATA
>rgn_3084
TGCAGGATGGGCCTCTGTATGGCATGGCATGGATTGGTGTCAGACACTCACCGGCTTTGGGATTGTCTGG
>rgn_3085
TGCAGGATTTCACCACCTCCATCCATGCTTTTAACAGACTGCAGGGGAGGAATTAATTATCCATGTAATT
>rgn_3086
TGCAGGTGAGAGTGACGTTCTGGCCAGGCAGGTGGTAGACAGTCCAGGCTCGTGGGTACAGGGCATGGTA
>rgn_3087
TGCAGGTGTTTGCAGATGTGCAGGCAGATCCAGTCGCGGTCGGAGTGTGTGATGAGACACAGCCCTGTGT
>rgn_3088
TGCAGGTCCTGAATACCTAGCTGTTGCCATCATAGATGAGATGTATCCAATGAGCCACACGTGGAGTGCT
>rgn_3089
TGCAGGTTCAAATAAGGCGATCGCTCGTTCTCCTCTATGCTCATCACTCTCAGTCAGAGGTTATCATCAT
>rgn_3090
TGCAGGGAACAGTCCAGGTAAACGTCCATGAGAGTGACCTTTTATGCTCTTTGCGATGACACCACAAGGC
>rgn_3091
TGCAGGTAAAGTGTACTGGTCAGACAGTACGTTAAAGAAAATCAGCAGAGCCAATATCAATGGTACAGAA
>rgn_3092
TGCAGGCACGCGCGCGCCCGCTCCTCCCAGTGCTCGGACACCGTCAGCAGCTCCTGCAGCTCCGCCATGG
>rgn_3093
TGCAGGGCTCTGACAAAGAAAGCATCAACATCGTTGCTGGAGATGTGTCGTGGTGAATTCCCATTAAGTT
>rgn_3094
TGCAGGCTGAGACGATGTTGCGTTTCGCTCCCAGCAAATTGAATCACCTACAGCATAGGCCTGTACAAAA
>rgn_3095
TGCAGGGTTTATGTCAACCACTCAAGCCACTGGCAAAAATCTGATCAACTCTTTATGATTTTTTTATTAA
>rgn_3096
TGCAGGAAGCTGCCTATCTGTGAACAGTTTTCAACCATATATTTTTATGCATACTGTATTTAAAGATCAC
>rgn_3097
TGCAGGAAGGATAATGTCTGTATTTTAGAATATCATGTATTGCCAAAATAGGCCGGACAAACTTAATGAG
>rgn_3098
TGCAGGGATGCATTTCCCATACAACCAAATAACACAGTTTAACTATCATATGATTCATGGAGAAATGAAC
>rgn_3099
TGCAGGAATATCGTTTTATCTGTGGTCAATGAAGTAATGGACCAAACAAATTCAAGTAAGACAAAGAGTG
>rgn_3100
TGCAGGCGAACCACTGTAGGTTGACCCACTCTTACAGGGAGCTGCAGAGATTTATGTAAATGGGGCGGTG
>rgn_3101
TGCAGGTCGCTCTCGTCAGCCGCCCGTCCGTCTGAGAGAACCACACCCCTCTCCAGACGATCAGCGAGCT
>rgn_3102
TGCAGGGATACTCTCCCATTTATTCAGCGTCAATGGACTGTCTCAGACACAAGTCAGCATAGCTTTCATC
>rgn_3103
TGCAGGTCATCTCGGCAGCTCGAATCCTCCTGAAGAATCCTGGAAACCAGGCGGCTTACGAACACTTCGA
>rgn_3104
TGCAGGTCTTCAAGATGAGAAAATTAACTCTGAGCACTCAGTACGGTACTGAACATCTTGTAATCACTCA
>rgn_3105
TGCAGGCATTTTCGGTTGCCGAATCGTGCCTGGAATTCGGGCCCGGTAACTCTCATGTAATCCTGAGACC
>rgn_3106
TGCAGGAACATCTATGTGGTGGTGGTTCCTCTGAAGAGAGCCAGAGGAGTGATCCGCCATCTGAAGAGCC
>rgn_3107
TGCAGGATTCTATACAAGAATCTTTTTTGCAAACAAGAGATTTCATGGATGTTAAAGGTTCTTCATGGAA
>rgn_3108
TGCAGGGGGCGCTCGAGAGATCACAAAGTCACCGTCGCAATAGTAGAAATATTTAATAATCTGCTCATTT
>rgn_3109
TGCAGGATGCCTGGGGAATTATCTGGAGCTATAGGGTCACAAAAAATAAAAGAAATTCTGTTATCAGTTA
>rgn_3110
TGCAGGCATTTTCGGTCAACGAATCGTGCCTGGAATTTGGGCCTGGTAACTCTCATGTACTCCTGAGACC
>rgn_3111
TGCAGGTCGAATTAAGTAAAATAAATGAAAAAAACATGAAGTAAAAGTAATTTAAAGGGTTAGTTCACCC
>rgn_3112
TGCAGGCTGAGCAAATACAGAACGCCCTTCATGAAACCTAAAAGCATGTCTGTAACATTAAATGGCAATA
>rgn_3113
TGCAGGTGAAATGAGCTACGCGTGTGTGCATTGTGTTTTTTGCGTGAATTATTAATGAGACTTATCTGCT
>rgn_3114
TGCAGGACCGCTAGGGTGTGCAGGTATCCACCAGCGTGACCTGCCACTGAATATGACAAAACCTCCACAA
>rgn_3115
TGCAGGGCCACCGTCAGGGACAATGAGGGAGGAAAGAGGAGAAACAAGCAAAAAGGAGGGGAAATTGGAT
>rgn_3116
TGCAGGAATCCTGAAAAACTTGATGCCACAAATGGTGCGATTTTCACAGTTCACGACGCAAACAAGTAGG
>rgn_3117
TGCAGGAGACCCATCGCCGTCACGGCCGTCTGAGGAGATCCCGCCGGCTCAGAAGGCGTCAGGAGCGAGC
>rgn_3118
TGCAGGAAGACTCCAGCAAGTTCTCATTAATATTCAACGAGCTAAGCTGCTTGACTCTGATTGGCTAACA
>rgn_3119
TGCAGGTGTGCGACAGCTTGAGATCATGTGCTGCTTTGGTTGTATGTCTGTCCTGGCTAACTACTTTGTG
>rgn_3120
TGCAGGGGAATAACACCCGAGCCCAGTTATGATTCACTGAGGATGGCCAGCCCATATGCCTGAAATGTCA
>rgn_3121
TGCAGGACAAATGAGACGTCATTAATGTTTGTGCATTTACAGACGACATCAAGTTGTGATCTTTAACATA
>rgn_3122
TGCAGGTGATACAGATTACAAAACATGATCTTGAAACATGACCACAGAGTAGCCCAATACACATGCCATT
>rgn_3123
TGCAGGCAGAAGAGAAACATGAGAGACGCGTCACCACGGGCTACAGGCCGCCCGCAACTCAGACACACAT
>rgn_3124
TGCAGGGCAAAACATCAAGCTCAGCCTATATTTCTCTAGCATCATCTCAGAGAGTGAACAAGAGCTTATG
>rgn_3125
TGCAGGCTGCTGGGCCTATACTCTACCACCTGACACACCCTTGAAATGTCTGCTTGACATTAACTCACAT
>rgn_3126
TGCAGGGTCTTATTGGACTTCACCACAACAGCCACCGTCTTACCTGCGAATGCTACCTTTACCCTGTACA
>rgn_3127
TGCAGGATAAAGAGCACAGTCTCTTGAACGGAGAAAAGCACTCACTGACAGATGCGAACGGAGAGCCGAG
>rgn_3128
TGCAGGCGCTGCTCATCTCACTGGCCACGTCCTCCAGGTATACCAGCCAAAACAAAGATCACATTCATCC
>rgn_3129
TGCAGGAAGGTGAACCTCCGCCCCTCTTTTGCAGACTCTAACAGGTTTTCATCTAAGATTTCCCTGTATT
>rgn_3130
TGCAGGTTTCGCGATTATAAAGCAGGATATTCCTGTAAACATTTATGCTTTATAGCATGTAGGCTGAATG
>rgn_3131
TGCAGGTATTAGACTCGACGACTTCTTCAGCATCCAAACAAAACAGATTTCTGCAGACGGGTGGGACTTT
>rgn_3132
TGCAGGGGAGATATGATTTCAAATTAGTTATAATTTACAGACCACGCTAGGTCCACAATTGCTATGTCTG
>rgn_3133
TGCAGGACGGACGACTGCTGCTTTGGGACAGACGGAAAGACAAACCCGCCTCTCGCCTGGGTAAACACAC
>rgn_3134
TGCAGGTCAGTCAGATTTTAATTTTTTTTTTTTTTTACAAATTTAAATGTTTTATCACAACATTGAGTTT
>rgn_3135
TGCAGGATAATGAACCAACAACACATCAAATACAAAGCCTATGACAGCGCGGAAGTTATGTTTAGTTAGA
>rgn_3136
TGCAGGAGCTCTATCTCACAGGAAACAACCTGAATGAGAACTGTGCTGCTCTACTGGTGGGGCATCAGAA
>rgn_3137
TGCAGGTGAGAGACGCATTCAACACTCGCCCGACCTTGAGCTCACACACACACACACACACACACACACA
>rgn_3138
TGCAGGCATGCATGAACACCTTGTTCTGTTTTTCTCTTGTGGTCTGTTTTTGTTGTCTTGGCGTTTTCAT
>rgn_3139
TGCAGGTTTCGTGCTTATAATGCGGGAAATTCCTGCAAACATTTATTCACTTTAGCATGTAGGTTGTATG
>rgn_3140
TGCAGGCACACCGGTGCGCTCCACGTCTCTACTGCACCTTCAACAATGGCCTGTGCTATGAGTTTCTGGA
>rgn_3141
TGCAGGCCTACCGTACCTCACAGCAGCAGGAAAACTTTCTGAAAGATTTAATCTGATCCAGTGATTTTGC
>rgn_3142
TGCAGGAATGTGGTGCTGTTGCAGAAACTACTCGTTGTACCTTTTAATCATTCCAAATGACTGAACCACA
>rgn_3143
TGCAGGCGAAAATGCCTTGTTGATGCTAGAGGTCAGAGGACAATGGGCCGATCATATATATATATACATA
>rgn_3144
TGCAGGTCTTTCAGGTACATGTACAACTTTATTGCATTTTTGTGCATTATTATTTAGTAGATTAATATAG
>rgn_3145
TGCAGGACACACCGTCCGTCTGGACTTCTATGTTGCAAACGAAGCCTTTAAACAGGTTGATGGTTTTTGG
>rgn_3146
TGCAGGCCTGTATTATACAACGTAAAATAAAGTAACTAAAAATATTTCAAATTTTGAGTGCGGATCATAG
>rgn_3147
TGCAGGTGTTCCAGACGAAGCTCCTCCGGGCTATGGACGAATCCGGTCCGGACCAGGAGGTTTTTCGTGA
>rgn_3148
TGCAGGACACGCAGTGAGTTCAGACCATCACCAGTAAATCACACATTCACACACACTCTCCATCCACACA
>rgn_3149
TGCAGGTCTGACAACACAACAACATCATCATCATCATCATCATCAACATCATCATCATCACCATCAACAT
>rgn_3150
TGCAGGGGATCCCAGAGCTCGGCCAACTGCAGGTGCAGAGATCTGGAGACTGTAGAGGCTACAGCTGGTA
>rgn_3151
TGCAGGGGATCCCGGAGCTCGGCCAACTGCAGGTGCAGAGATCTGGAGACTGTAGAGGCTACAGCTGGAA
>rgn_3152
TGCAGGATTTGCAGCTCACTCGTTCTGTAGAGGTCACCACTGATAACATCCTGGAGGGCAGGATACAGGT
>rgn_3153
TGCAGGATCAGCAATGTGCCTACAACAGTTCAGGGAGAGCAGCCAGTTGTAAAAACTATAAAGAGATTCC
>rgn_3154
TGCAGGTGGTAGAATTAGATTTGATAATCAGTTGTTCAACCACAGATGTATTAGTGAGTAAAAAAAGTGT
>rgn_3155
TGCAGGACAACAGCGTAACCATAACATTTAGTGTTGGCTTGCCCATGTGGCTTTGGATAGAAGCAAGTAT
>rgn_3156
TGCAGGAGCGATATAACTATAGCCGAAGTAGAGATAAAGTACACAGCGATGTCTACGGATCCCTCTCCCT
>rgn_3157
TGCAGGGACAGTCAGTGCTCTTAATAATCATCTCAAAGAAAACGGTAACATAACATGATTTTGAAAGAAG
>rgn_3158
TGCAGGCCCCGGGCCGATAGTGAGCAGAAAATCCACAACAGCACCAGTGAAAGCCACATCAACAGAGCTA
>rgn_3159
TGCAGGTGCTTTACCCTGCTGATGAATGTTTTGGAAGACAATGCATATGATTTTTCTTAACTTTTGCATT
>rgn_3160
TGCAGGGAGTTTATTGCGTTCTCATAATGATGGCTCATATATCCTTCAAATCACTGTTGTATCTTGGGGC
>rgn_3161
TGCAGGACTGTAGTTTTGCCATTCATTTATCAGCAGCAAACAAATAAAATAAAAAATATCTACATCATTC
>rgn_3162
TGCAGGTCCTGCTCCAGCTGTGTAGCTAAGCTGTTGAACTCCTGCTCTGAGTTGGCCATCTGAGCCAGAA
>rgn_3163
TGCAGGTCTCCGGGCTGCAGCGATACATACATGCAGATCATAGGCACAAAAAAAAACATGACTGGGACAT
>rgn_3164
TGCAGGAAAACACGGATGGACCCTTCGTACACCTCCAATAAAGCATGTCCAGTTGTGACAGAAGATGGGG
>rgn_3165
TGCAGGCCACGGGCGGAGACATCCAAGCAGCCCTGGAGCTCATATTCGCTGGAGGCGCACCATGAACCAG
>rgn_3166
TGCAGGCAACAGTCTCAGTGCCAGTTACAGCACTGTCCTTGCCAGCCTACCACTTAGTGATGGGTATCTG
>rgn_3167
TGCAGGTCTGAAAGACAGATGAATACTTGATTTAGTTTTTGTTTTGTTTTTTTTTTCAGTTGGGTTCATT
>rgn_3168
TGCAGGTAGAGAGGCGAGCGGAGGTTAGACGAGTGTAGCTCTCTCTGTCTCTCTCTCTGTCTCTCTCTCT
>rgn_3169
TGCAGGAAGGATAATGTCTGTATTTTAGAATATCATGTATTGCCAAAATAGGCCGGACAAACTTGAGTGA
>rgn_3170
TGCAGGGAAAGTCACAGCGCTTAGAAATATCTGGCCTGACTGCTGATGCTTATGAAGCAGAACATCAGCA
>rgn_3171
TGCAGGAACTCTCTCAGGTCCTCCAGAGACATCTTAAGCAAACGTTCTGGACATAAATAGATACAGTACG
>rgn_3172
TGCAGGGTGTAGCTCCAACCCCAATTTAACACACCTGAACCAGCTAATCAGTGTCTTACTAGGGCCTAAT
>rgn_3173
TGCAGGGCATCATTCCCCGCCGCTTGGTTACCGCAGCAGTCTGTCGCCCGGGCCAGGTGATTGGTTAGTA
>rgn_3174
TGCAGGTCTCTGCGCAAAATGAGCGTAGTAAACTCTTGCAAAGCCCTAATCCCTCCATTTCTTTTAGATG
>rgn_3175
TGCAGGGAACGTTTTGGGAACGTTCTCTTTAGGTTACAAAAACAACCAATAGATAACGTTTAAAAAAAAA
>rgn_3176
TGCAGGGCCACTGTCCTGCAGAGTTTAGCTCCAACTTGCCTCAACAGACCCACCTGTCTGGAAATGTATA
>rgn_3177
TGCAGGAGAAAGAGAACGTTGAGGCCCGTCGAGAAAGGAAGAGAGAACGAGAGAAGGAGACGATCGATCG
>rgn_3178
TGCAGGTCGTCTCTGTCCAGCGGAGTACGGATTTTCCGGATCAGCTGTTCCTCGTGTCCCTCCACACGCA
>rgn_3179
TGCAGGACGTGCAACACATTTTAGATGGTAACACAACTAAATAATTCACAAATATGGTAGATGATTAAAG
>rgn_3180
TGCAGGGACATCTTTTTTCATGCACTTCAGCACTGAGGGCAGAAACGAGGGTGACACAGCCAGAATGGAG
>rgn_3181
TGCAGGGGGGGATGTATGTATTCCAGTTGTTTGACTACTATGCCTGTAATGGAGCTTGTGTTCTGTTCCT
>rgn_3182
TGCAGGAGGACACAACGTCCATGCATACGTAAAAGATCTAGACTTTTACATACAAACTGTCGCCCACGCG
>rgn_3183
TGCAGGAAGTCACTACTGCTGGCCATCAGGAGCTCGTCACATCCTTCCTCTGTGTGGCAGCGCGAGTCGA
>rgn_3184
TGCAGGGTCTTCAGAGGATGGGGCTCGTAGAAGTCATGAGCGCGAGGGCAGTCGCAGGACCCGCGCAGAT
>rgn_3185
TGCAGGGATAGTAATTGGTAATACTGACAAGTGTTGCAGTCAAGACCACCTAAACCGAGACCAGGCTGAG
>rgn_3186
TGCAGGACGCAAGGGCTTCTCATTTCTCCATAGGGTCACAAACATACTGGAACACACCCTTCACAGATGG
>rgn_3187
TGCAGGATTTCTTTTAAAAGGGTTTAAAAACTAAAGAAAAGACGAGAGTCGGCTGTTTTTTAATAGACTA
>rgn_3188
TGCAGGACAGAAGCACTGAGCGCAGAAACACGTTCACTGCAGATACCAGATTCTCCAGAACCATCAGTTG
>rgn_3189
TGCAGGTCCCCCACCCGCTTGAAGGAAGTGAGCGCGGTCAGAAGCACTGTCTTTAGAGTCAAGATTTTAA
>rgn_3190
TGCAGGATGAGTGTGTGTATGTGTGTGTGTACCTGCAGGAAAGCAGCTTTTTTTCCCAGGGCAGACAAAA
>rgn_3191
TGCAGGGTAACACAGCCCAGATGTTTAACAATTAACCCACAACAACCCCATATATCATACAATCACTTAA
>rgn_3192
TGCAGGCATTTCGGTTGACGAAGCCTGCCTGGAATTCGGGCCGGCTTACTCTCACGTGATCCTGAGACCC
>rgn_3193
TGCAGGCATTGCGGTTGACGAAGCGTGCCTGAAATTCGGGCCGGCTTACTCTCACGTGATCCTGATACCC
>rgn_3194
TGCAGGACACACACACACACACACACACACAGCTCAGCGGATCAATGCTCGTCCCCTCAGAGAGCACAAA
>rgn_3195
TGCAGGACAGCGACTCTCTAGGACCGAACTTGCCCACCCCTGCTCTAAGTGTACCTTTAAAGGTATAGTT
>rgn_3196
TGCAGGCCCAATAGCTGTGAGGCGGACATGCCCCTGCTGCACAATTATGTCCTCATGTCCACATGACTTT
>rgn_3197
TGCAGGACTGTAAGAGGTAGGTTAAAATATCGAAAATAAACATTTATATATGTTAACATCTCCTCACTAG
>rgn_3198
TGCAGGATGACAGACTCGAATTAATAGAACAAAGGATATGGATTCTGTCAGAAGAATGGACTGATTGTGG
>rgn_3199
TGCAGGCTTCTGAGCATTACATCCTCCTGCCTGCCCTTGTAACTGTGGTACAAGTTACTCAAATAACAAA
>rgn_3200
TGCAGGAAACCATCCTCGTATCGCTCCATCTTAATGGCTCGCAGCCAGTCGCCCACTGAACTACAGCGAG
>rgn_3201
TGCAGGAAAATATGTTACCAACAAAGCACTTTTCTGGTTTGTTAATATTTATTTGTTTGCGGCAGCCATG
>rgn_3202
TGCAGGATTGAGGTATCTTTAAAGGAAGCAGTAGTTTCCTGTTGCTTTTGACTCAGGCATCACTCGATTC
>rgn_3203
TGCAGGCTGAAAGAGTTTGCTCTGAAGAGCAGGGTCTTGGGTTCCTCCAGGAGGCGCCCTCCTCGACCCC
>rgn_3204
TGCAGGCTGAACCACTGTAGGTTGACCCACTCTTACATTTCCATGGTGAATCATCGGTTCGTCGTTCTGT
>rgn_3205
TGCAGGTGGCGCTGCTGAGCTGTTCAGAGGTCCTGCAGGCACTGCCAGAGCCCTGTCGCGCCACTGCAGA
>rgn_3206
TGCAGGACAGCGACCCTCCAGGACCGAGTTGTGTCCGACCTTCGGTGTCCATACGGTGCTCACAAATTTA
>rgn_3207
TGCAGGTATGAATATCTATATCTGTAATAAACTTCAGCAGATGATTTTGCTAGACTAACATAATACAACA
>rgn_3208
TGCAGGCTCTGCTACAGCAGCCTGACAGCTACGCAAAGCCCCAGAAAAAATACAGCTTTGAGTGTGCACT
>rgn_3209
TGCAGGGAAGAGAAGACATTTTACCAATTGAAAAGAGCAAAGAAAGGTCCTCAACAGTGCCTATAGACGG
>rgn_3210
TGCAGGTCTGATGATGCCAGTCTGCTTTAGGTTTGTACAACATATAATAGTCTATATAAAATAAAATAAC
>rgn_3211
TGCAGGTGAAGCAGTTCGATTATTAGACAATATGCTGGACCCCAGCCGTTACAGCCTCCAGCAGACAGAT
>rgn_3212
TGCAGGCATGATTGAAGGAACTCCTCAGCTACACGTCAACGCCTGGAAAGTGTCTTCAGCGTGCATTAGT
>rgn_3213
TGCAGGACAGGATCCCGTTACAGCTTTTCCCTCTGGCCAGCTGGAGATAAGACTTAAGACTACAACTAAA
>rgn_3214
TGCAGGAAACGGCTGTGCATTTATTGGCATAGACCAGTTCCGTGACGACAAAGGAGTCAAAATTGAATCT
>rgn_3215
TGCAGGCTGAAGTGATCTCTATCCCTCTCTAATAACCAGCTTTCTCTCTCTCTCTCTTTCTCGTTCCATG
>rgn_3216
TGCAGGGCTTCCAATGGGTTCCTGCCTGATCTTTCCCAGATATCACACATTATACCCAGAGATGTAAACG
>rgn_3217
TGCAGGTAGTCTAGTGCAGTTTAAATTATGCATGATCTTGTCATAGCAGTTACAAATGCTGCTTGGAGAT
>rgn_3218
TGCAGGAAGAGAGAGAGAGAGAGAGAGAGAGAGACTCACCGGCGTGTTGGACTGCTCGATGAGTTTTCTC
>rgn_3219
TGCAGGCGCACCAGGGCGAATGCCTTGCCAATGATTTTAAGGAGGGAGATGTTCCAGTAGTTGTCTTAAT
>rgn_3220
TGCAGGAATAATGAGGCTAAATGGTGTATGTTCATAGAAGGTCGTGTACAGTTCACTGTCTGGGGTTCTA
>rgn_3221
TGCAGGGTTCATCGAGGACACTGGGGTGACGTGAGGGAATCCTGTATGTAACAATTCATGATAAGGTGAA
>rgn_3222
TGCAGGGCTTAGACGGGTGCGAAACCTTGGACTTCCAGCCCATCGAAAAAGGTGTGCAGAGATGCGCAGC
>rgn_3223
TGCAGGAGGAACTGGTTTCGAGGGTGGAGAAAATGCGCCAGGCCATTCTGGAAGGCATTAACCTGTCCCG
>rgn_3224
TGCAGGACGAGTGACAGTCCAGCCTCATGTGACTCAAAAGTCGGCCGCAGAACTGGGACAGGCCCACTTT
>rgn_3225
TGCAGGGCAAGTATGCGGGATGATTCGAGAATGGACACAGGAACCGTGTTGGTGGAAAACACAACTCCTT
>rgn_3226
TGCAGGAACAAGACACTACATGAACAAAACCTCCTTAAGTTGCGTAAATGCTATGAGGAGGCCGAAATTC
>rgn_3227
TGCAGGTTTACGGTTGTCGCTTTTGAGGGTTTGGCATTTCACACACCTTTTAACTTAGGTCTTCACGTCC
>rgn_3228
TGCAGGACTACGAGGCGGGCCAGCATGCAGAGGACCCGCGCCGGGCCGGCAAGCTGCTCATGACCCTACC
>rgn_3229
TGCAGGGACAGCAAGGACATGAACTAAGCGTTTCAGAGAAGGTTTCAGACCGGTTTCATGACTTCAGAGT
>rgn_3230
TGCAGGATAGATTATCTGCTGGGCTAACCCCCTCCACACTGAAGGTGTATGTGGCGGCCATAGCGGCCTA
>rgn_3231
TGCAGGTTAAAAAAAAAAAAGGTAAGTAACCAATTATACTGTGAGCAGGGAAGCGACTTTACAACAGTTT
>rgn_3232
TGCAGGGTTACCTTCAGGCTGCCACTGTACAGACTCAGGCATCACTCGATTCCTCCGTCGTATGCCGTCT
>rgn_3233
TGCAGGGTGAACAAAACACAAAATTAACACAATTAACCATGTTTCAAGTTTCCACTGACAAGCTTGCCTT
>rgn_3234
TGCAGGCTATGATGGTCAATGAATGGATGTGAACATGCTTTCCATATGCCATCTGTCACTTGATCTGAAA
>rgn_3235
TGCAGGTGCGTCCCTAACAAAATGTAGTTGGGGTTTGTGACCACAACATTAACCAACATCAAATGTCAAA
>rgn_3236
TGCAGGTGCACCTGCGGAAAGAAATAATTTATTATTGTATTCTTCATATGTAGCAAATATTTTAGAAGTG
>rgn_3237
TGCAGGACCATTCCACCGAAGTAAACAAGCCCACAGGCTTAGGGAGGGTGCTTAGGATAGCCACACCACG
>rgn_3238
TGCAGGCGCCACTAAAGAAATCTCTTGATCTGACCGTGCAAACTCTCACCCGCGACATTATCGAGAGCTT
>rgn_3239
TGCAGGCTGGTGGTTGTGGTGTAATGGTGTGGGGGATGTTTTCTTGGCACACTTTAGGCCCCTTAGTGCA
>rgn_3240
TGCAGGCAAGAATGAACAGAAGCGGGGTAGACAAGCTGAGTTGGGTTTAATTGTGAAATACATTTGAATA
>rgn_3241
TGCAGGCAATGTGTGAGAGAGACAGTAATTAAGTCGAACATTTAATGATTCTGCTTAATAGGAGTGAGAG
>rgn_3242
TGCAGGCCAGTAGCTGAGAGTCAGAACAGCTGCCCCAACATCACCCTGAGCACCAGTCCGAATCTTCCCT
>rgn_3243
TGCAGGACAGAGATAGGACACCCCTGTTCCAGACATTCGTTGTTCCATTCAATGGAAACGCTGCCACACA
>rgn_3244
TGCAGGAGTGCCATGGCATGCAGGGATGAAGCGGCTTCCCCACAGGTTGTGTAAGCCTTGACCGTGAGAG
>rgn_3245
TGCAGGATTATTACCCCCCTAGTATTGGTAGGTTCAGGAGTAGTGGGAGAGGGGTTAAGATTAGGATCAC
>rgn_3246
TGCAGGCCTTGTGCGTTCGCATTAACGAAAATGCAAACGAAAATGTGCGATTTGCAATTGCATTTGAATT
>rgn_3247
TGCAGGAAAATTGCATCATTGCGATCATTTGTGACATGGTTGAGTCACGCTAAAGGTTGTTTATAGTGCA
>rgn_3248
TGCAGGTGGGGTCTTACCACAGGAGATTTCTGAGGGCCATGAAGTGCCTCCAGTTGGCGTTTGGCAGAGT
>rgn_3249
TGCAGGTCCAGGCGAAGGTGTGTGGATGAACTGAGATTGCTTTGCTACAGGGAGAAGTCGAGGCTTAGAG
>rgn_3250
TGCAGGAGCAGCAGACACACACTCCAACGCTGAGTGTGTGTGTGAGAGCTGAATGACGGACGGCTGTACA
>rgn_3251
TGCAGGTTCTGCACCTGGCTCTGAGCTGTAGTGATTGAAGCTTGGCTCCTGTTTAGTAGGTAGAGAATGA
>rgn_3252
TGCAGGCAGTGACAGGAAAGAAAAACGGTTCACTCCATTAGCAGTGTGTCTAAAGACATGACGCAACACT
>rgn_3253
TGCAGGTATGTGTGTATTTTGGAGATCGACTTTTCTTCATTGTATCAATAAGTGGCATATTGGTATTTTC
>rgn_3254
TGCAGGTCGATCGGAACCAGCGTTACGCCCACATCCGCACCCCCACAGTCCCCGATGACCACGCCCCATG
>rgn_3255
TGCAGGAGCGACGCCTAATGCCTGACGGGAAATCACTCCGCTGTGGCGTTTACAGATCGAGTAAAAAACG
>rgn_3256
TGCAGGGGACCAAAGGCAAGGACACTTAGAGGTTTCTCATAATCCCGAAAAAAATCCATCATCATAGCCA
>rgn_3257
TGCAGGAGGAACAAACATTCACTTTCAATCAAACATTAAATGCAGTCAACTAGCCATGACAGTAGTTGAA
>rgn_3258
TGCAGGCTTCATCTGACCCAAACCATCTAACAGACGAGGATCCCATGAGACTGTTTTATACAGCACCTCT
>rgn_3259
TGCAGGTCTGCTGAGACTCTGTGTGGATTGGTTGTTTTCATTTTCATACACTCTTAAAGGGGTTATGACA
>rgn_3260
TGCAGGTTTAGCACTCCCACATGCGCATTGTAAACAATGTCGCGTTGCCTGTCGTGTTGTGTTACTGGCA
>rgn_3261
TGCAGGCAGTCAGACAGGTCGAACAGGAGGAGAAGGACAGGGAAGGTGTGAAAATGACACATTCTGAAGC
>rgn_3262
TGCAGGGATTATTCATCATTCCTGGGCTCGCAGCACTACTGGCTTTAAGATAGTGGATATGAAAACTCTA
>rgn_3263
TGCAGGGGAAGGCATCGCAAACCCCTAAACAAAAATAGCTCCTTATATACAATTCCCCGTTTCCATGTTT
>rgn_3264
TGCAGGAACCAATCAGACCAGTACCCCAGTATGTGTTACAGCTTACCCCAGTATGTGTTACAGTTTACCC
>rgn_3265
TGCAGGCTATAGATTTATTGTTTTGGCTCGCATCCATGAAATATTGTAATGTTATAGGCCAACTGCATAT
>rgn_3266
TGCAGGGTCTACGGCCATCATTACCCAGACTCCCCCTCTCAGGGAGACCCGGCAGACCCGCGCAACATAT
>rgn_3267
TGCAGGAGCAATTAGCTCTACAATGCAAAAGCTCTTATATGCAATGCAAAAAAGCTCTCATATCTTCAAT
>rgn_3268
TGCAGGCATTTTCGGTTGACGAAGCATGCCTGGAGTTCAGGCCGGCTAATTCTCACTTGATCCTGAGACC
>rgn_3269
TGCAGGTTCTGCTCAGAAAGTGACTCATATTTATGATAATAAACCACAAAATAAGTATACATGTCGTATT
>rgn_3270
TGCAGGTGTGTGTTCACAACACACTCACACATCTGTCATCACACACTCAACCTCATGTCATTCAACACAA
>rgn_3271
TGCAGGGGCTGGCTTCTTTTTCGTGGGAAAGAAGGATGGAGGTATTTGGCCATGCATTGACTATCGTGGC
>rgn_3272
TGCAGGGCTTCTTCCTGTTCAGCAAAAAAAATATATATATATATATATTCAAAATACTTTATAAGTATAT
>rgn_3273
TGCAGGATGGCCATGGCATGCAAGGCAGACATGGCCTGACCCTGAGCTCTGTAACCTTTGGCCACAAAAG
>rgn_3274
TGCAGGTGTTTGGAGTCTCCGGTGGGCGACTGCTGCTCCATGTACTCCGGGTCATGCTGAGGGGCTGTTG
>rgn_3275
TGCAGGGTTTAGCTCCATCCCTAAGACACACAAATATTAACTCTTTTGAACATTGATAATAATAAAAAAT
>rgn_3276
TGCAGGTACAGTGTGTGCTGCTCCTGTAATAACTATAATAATAATATAATAATTATAATAACGCTCCACA
>rgn_3277
TGCAGGAGACTACCTTTGACAGTGCTAATCTAACCTGTGTTGGTAAAAGCCCATGTTAAGCTGTCTTATC
>rgn_3278
TGCAGGAAATCACAAGTTTAAAAAATGTCTGCCGACATAAAGAGAACCCGACAAATGAGAATCAACATTT
>rgn_3279
TGCAGGTAAAACTCTCTCCTGCATCCACAGTGTGATGATGGGAAACGTAAAGTGATTTGTGTTCCTTTGA
>rgn_3280
TGCAGGACTGCTTAAACATCTGTACACGCTCCGCTCAGCACCAGGGACCGATCCATTATGCATCGCAGCT
>rgn_3281
TGCAGGGTTTCTGTCCCGATTGAGCAATGCTTTGTGCCCTAAAACTCAACGGCTCATAGTTTAGAAGAAT
>rgn_3282
TGCAGGAGGCGACAGCACATCACTAAACTCCTCACCATGTCAGACATGTTGAAATTTTAACTTTGCTTCA
>rgn_3283
TGCAGGGAAAAAGCTTTCGTCAGCTCCTAATAGTGTTGCTAGAAATTTTTTATATTCATAAAAGAACAAA
>rgn_3284
TGCAGGACATCTTAAAAGAAAATTCAGAGCGCTATATTGCATATGTGGAGTGTGTAGTTCAAGCCTAATT
>rgn_3285
TGCAGGGCATAGTCCCGATGACACATAGCAAGTTTTGTAACTATATGTTAATACGTTCTTAAAATACAGG
>rgn_3286
TGCAGGACCCTTACCCGAACCCGAGCAAAAAAAGAGAGCTGGCGCAGGCGACTGGACTCACACCCACACA
>rgn_3287
TGCAGGCTGAACCACTGTAGGCGACCCACTCTTACAGTTCCATATCAATTATAAAGTACTGATACTGATC
>rgn_3288
TGCAGGATCTGGCAGCGGTCAGAGGAGCAGTCGATGTTCTCGCAGGGTTGGTACATTCCCAACGTCACGC
>rgn_3289
TGCAGGTTTGCCACATGGTGTGAGGGGCTCATTTGTGCTGATGGGTAGGGATGACTCACGGAAGGCCGTG
>rgn_3290
TGCAGGCTCACTGCCATGTGGACTGAATATTTCTGCTACATCGCATAAGCCTAGCAAAATGTGTCAAAAA
>rgn_3291
TGCAGGGCTCATACAGTTGGGGAAAAACCTGGAAATATCTGGTTTTCTAAGCATGTAAAAGTCAATCATG
>rgn_3292
TGCAGGATGTCAGTGAGGGGTGAATGCCTACTGTGCAGTTTTTGCTCAGTGGTTCTAATACCGCATCCTG
>rgn_3293
TGCAGGACCCCAACTTAATGGAAGGGAGCACAGTCAGGAGCAATGTCTTAAGAGACATGATCTTAATCTC
>rgn_3294
TGCAGGATGAAATAATAACTTTTATAATTGTGATTGTGGTAAGACACATATTCATGTGAGCTCATTTAAA
>rgn_3295
TGCAGGCATTTTCAATTAGCGAATCATGCCTCCTTTCAGGACCACGGGGTGAAATGGAAGCTCTAGCATA
>rgn_3296
TGCAGGACTCCTCTAATCCACTAATATGCGACATGCTCGGTCATAAGATCCTGCGTCGTGAAGGCTAATT
>rgn_3297
TGCAGGCGAAGCCAAATCAGCCTCCAATGCTAGTTTAATTCATGGTATTAATGACATTCTGTGAACTGTG
>rgn_3298
TGCAGGGACATTAACACAAAAGAGAAAAAGAACAAAACAATAAATAAATAAAAACAGCCCATCGTAAGGA
>rgn_3299
TGCAGGCTTGACGGCACACTCACAAAAGCCCGAGCCCAGAACTGATTAATCAAACTGGCCCTCGAGAAGA
>rgn_3300
TGCAGGCAATAGTGGCCCAAATCAGATTGTTTTGCTCATATGTGACTACGGTCTGATTTGTTTTATAGCA
>rgn_3301
TGCAGGTCCTGCAAAGAAGAATAAGATAAACTGCCCAAAAATAGGTGTGCCAAGCTTTTAGCATCATACT
>rgn_3302
TGCAGGACATCAACGTGACTCAAAAGAGATATCAGACACCTACACCACCGCAGCGAGAGGGACTTCCTGT
>rgn_3303
TGCAGGACTTGAGTCGACTCTTCACAGGTGATGGTCATCTGAAGTGCTCGCAGGAGTTGAGTCATCTCTT
>rgn_3304
TGCAGGCTAGTTTTGCTTTCTTATCCCAACAGGAATGATATTGTGATGTTCCATCATAATTTAGTGCCCC
>rgn_3305
TGCAGGATCCATACGTTCATCTTTCCTTCGAACATCACCATCCCTTGAGGTTACAATTTTGTAATTCAAT
>rgn_3306
TGCAGGTGGGTAAAATATATTTTCAGTGAGATCTTTGATAATGACAAGATTTAACTATATATGGTTCATA
>rgn_3307
TGCAGGGAAAGAGAAACATCAAACATAACATAAGCAGGAACTAAACAATAACCATTTATTGTTTTCGGTT
>rgn_3308
TGCAGGCCTGTGGGGCTGGAAGGCAGGAGGCCACTGTGTACAGATGCTGCAGTGTTAAGAGCTGCCCTGC
>rgn_3309
TGCAGGTTTTCAATGCAACACAGGCCGCAGTTTTTTGAGATAACCCCTCTTCATTGAGTTCATCTTCTGG
>rgn_3310
TGCAGGCTCAAAAGAGCTAGAAAAACTAAAAACGGAGGCAGGGTCATTCATACAACAATGGTTGGGAGGA
>rgn_3311
TGCAGGGAACTAGAAATCGGCCTCTTTATTTGTCCCTCTTAAAAGGTGCTGCTTTAATAAAACATGCAAA
>rgn_3312
TGCAGGAACATATGAAGTATTCTGTCCATTTCATCAGGAAACTCAAATGATAAACGCCGTTTGACGCTCT
>rgn_3313
TGCAGGAATTAGCACTATTTTACCGGAGTGAGTGAGCTGATGTTATTGCCTGTGCCACTGGAAACCAAAC
>rgn_3314
TGCAGGTTTTCCAGACTCGACTCCTCGGGTCCCTGGACGAGGAAGGCCCGGGCCCGGAGTCCCTCAGGAA
>rgn_3315
TGCAGGAACACTTTTGGGAGTTTCATTTGTATCTGTAATGATGGATATATTTTGGGAACACTTCAGGATA
>rgn_3316
TGCAGGTTTTATGAGCCCTATAATTAAAATTGGGGTTAATACTTGAGAGAGTGCCAGCATGCTCAATAAC
>rgn_3317
TGCAGGATAGATTCTCTGCTGGTCTAGCCCCCTCCACTCTGAAGGTGTACGTGATGGCCATAGCGGCCTA
>rgn_3318
TGCAGGCATTTTCGGTCGACGAATCGTGCCTAGAATTCGTGCCATGTGACACCAATGTGGTACTTTCAGT
>rgn_3319
TGCAGGTTCTGCTCAGAAAGTGACTCATATTTATGATAATAAACCACAAAATAAGTATACATGTTGTCGT
>rgn_3320
TGCAGGGTGACATCGCACTGCAGAGGCCCGGCCCACACGTGTTGATGAACACTGACATACTAGCACAGAC
>rgn_3321
TGCAGGGAAATCTGTCCAGATTCCAACTTTTGCCCATTAGGGAAGAATAAAAGTATATTGGCTATTATAC
>rgn_3322
TGCAGGAAATTAAAGTAGCCAATTTTTCCACCTCTTTTTTTTCCATATGTGCTGTTTGAGTGACTATAAA
>rgn_3323
TGCAGGTATTTAAACCAAAAAGATCAAATGTAAGACTTACACGGTGACCTCCTCCTTAAAGAGGACCTTT
>rgn_3324
TGCAGGATGGAGTCTTCAAGAGTTTTCTTGCCCACACCAAAATACTTCAGTGTTGCCAGAGCAAAACGCC
>rgn_3325
TGCAGGGAGCCAAGGAGATCATGAAGCTGAAGTTGCCTAACCCAGGTCTGGAGGACCGGATCCTGAGCCA
>rgn_3326
TGCAGGAATTCCAGCACAGCGCTCACAGGGCAGTTAACTGGATCCCACAGGCGATCTCTACACCGTAATG
>rgn_3327
TGCAGGTAGATGTTACATAATCGATTATTTCTTGTTTGTAAATTTAACTTTTGTCCAGAAACTTGAACAG
>rgn_3328
TGCAGGGCAGTGCAGCTGTCGGGATATGCTGAGAGCACGGCCTCATAGTGGGACAGAATCTCCAGTGCAC
>rgn_3329
TGCAGGGTAAACGAGTGGAGCAAATGCAGCCAGGCGAATGAGTGTGCTGACATCCAGCATCTATACAGAA
>rgn_3330
TGCAGGCTGACTGCTGTTCTTCCGTTTCAGCCATCTGTCTACCGTCTCCGCACTCACGCTTTCCAGCACA
>rgn_3331
TGCAGGGGTAAAACAATTAAAAAATCCCAGAGTCCACACCACCCCAACGGAGGCTCTGCCAGTTGTCGCC
>rgn_3332
TGCAGGTACGGCAAGGCCTTTGAGATTGAACCGTCTTTGCACTCCGGAATCAATAACGTTGTGCTTCTGA
>rgn_3333
TGCAGGTCTAACTGGCCTCTCTGAAACTTATGTATTCCTCAACCTGACAGGCCTCTGAGAACAGAAGTTT
>rgn_3334
TGCAGGCATTCAGCAGGCCATTAGTACTGTGTGTTTGGAGGGTCCTGCTTTTAAGTAATCGCGGCTGTCC
>rgn_3335
TGCAGGCTTCATCGTAGCCAGTAATAAAAAAACTAAAGAAGGGTGAAATATCAAGCTGTCTGTTAAAACA
>rgn_3336
TGCAGGGAACTTTCTGGGAATGTTCTCTTTAGGTTACAAAAACACAACCAATAGACAACGTTCCCAGAAC
>rgn_3337
TGCAGGCTGCTTAGTATAGTGAAGATGTATGAAATTGCCAGAGTGTCTTTATTAAACTGAAAACAGCCAA
>rgn_3338
TGCAGGGCCGCAGGGAGCTGTCAGATCTGTGCGAGCTGTACATGTATGCGCAGGTGTGTGTGTGTGTGTG
>rgn_3339
TGCAGGCAGGGGAATATAGATGCTATCACAGAAATAATTGCTATGCTACACACTTCCATCACCTTTCTTC
>rgn_3340
TGCAGGTTTTAGCTGGGAGGAATGTGGCGTTTTTTTTTTTCCGTTTTTTTTTGCAGTGCCACGTAAACTT
>rgn_3341
TGCAGGCTGGTGAGTCCCGCTAAGATCCTGTTACGCTCATCCAGATGCATGCGCACCAGCCGGCCAACCA
>rgn_3342
TGCAGGCATTTCATCCTCCACTTAATGTGTCGGCTGAAGAGGGGAGACTTCATCTGCTCTGCCCGGTCAG
>rgn_3343
TGCAGGCAACAGGAAATGGCATGCTTTACACTGTAATTCACTCCCAGAAACACATTTAAATATGCCATAA
>rgn_3344
TGCAGGACAGAAGGAAAATCCTACAGACACAAACTGCATTGGAACGATCTTCCACATTAATTCACATACG
>rgn_3345
TGCAGGTGATGGAGGGAGAGGAGGAGGCAGAGGTGACTGGTCAAACTGATTTAAAGACTTCTGTAAACTA
>rgn_3346
TGCAGGTAATGCTTGCAATCTGTGCTTTAAGCTGCTCATATTCTACATAAGAATTTAGTTTTCTAATGAA
>rgn_3347
TGCAGGAAAAGGTCTCACAAATACAAAAGGACAACGAGAGAGGCACACTTTAACAATAACATAAAAACAC
>rgn_3348
TGCAGGATTTCCATCACTGAAACAATTGGGCAGCTGACTGGAACCCCTGCACAAATCGCACACCAAGACT
>rgn_3349
TGCAGGGTGAAGGGTGTTTATTTTACTTTGTACCACACATTAGAAGTTTGTTTTATATTATCCATATTCT
>rgn_3350
TGCAGGTAAATAAAATATTTTTTAAATAAATTTGTTTCTCCACCTCCAAGAAAGGATGAGTGTTTTCCAT
>rgn_3351
TGCAGGTGGTGAGCCCACGGGAGGGCGGCCCCACATCGCTCATTCGGGCCCAACCCCGGGCCTGGCTCCA
>rgn_3352
TGCAGGCTTTGTATTCTCCTCCATCTCTCTTTTGGACCGCAGCAAGGCTTCGGAGCATACCAGCCATGGG
>rgn_3353
TGCAGGATTCAGGAGTGAAGATTATATCTGAAGGACTAAAGAGCCCAAACTGTCAACTGCAGATACTGAG
>rgn_3354
TGCAGGATTCAGGAGTGAAGATTATTTCTGAAGGACTGAAGAGCCCAAACTGTCAACTGCAGATACTGAG
>rgn_3355
TGCAGGCAGACAGAACAAAAGAGGCACCACATCACTCCCCATGTACCATTCATTCTGTTTGTCCCATAAA
>rgn_3356
TGCAGGAATGCCTTCACACTTGTAAAACCACATTTCCCCTTAACCGTGCTAACAAATCTCACTGCACCTT
>rgn_3357
TGCAGGGGGGAGCGTATTCAGCAACAGGGGCAGCCTGCGGCAGCCTGGTAGCAGAGGTGTCCCGCAGGGG
>rgn_3358
TGCAGGACAGTGCTCACGATACCTGAAGGTGTTTGAAGAAACAATTGCCTCTATTCAGAAATGAGTCTTG
>rgn_3359
TGCAGGCCGACAGGGGAACTGCGCCAATACAGGATACACTTCATACAACCTGCACTTAAAAATGCATTGT
>rgn_3360
TGCAGGATGCCCATGGCATACAGGGCGGAGGTGGCTTGTCCAGGGGCACTGTAAGCCTTCTGCATCAGAG
>rgn_3361
TGCAGGTTTACCCAGACTACTGTATTGTATAATGTGCTATATAAATAAAAGGTGACTTGACCATCAATTT
>rgn_3362
TGCAGGAAGACTTTATTGACTCCGGGCACGTAGTCGGCCGCCCTGCCGAAGATGAGACGGCCCACTCCAG
>rgn_3363
TGCAGGAGGGATCGTATCTCACCTCCATGCAAAGCTTGGGCTCTGGAACCACACTTCTTGGGAGAGGCTG
>rgn_3364
TGCAGGTGTGAGATAAGCTGACAAAGGCGAAATTCTAATTAATGTTTTGTCAGTCTGAAACACCCTGAGA
>rgn_3365
TGCAGGTGGATTTTAACTGTGGCGTGTAACACAGTCACTCCGACTAGTCACTTTCTCAAAAAGGCATCTG
>rgn_3366
TGCAGGAAGACAAATCATATTAAAGCTTATCCTGAAATAACTTTACACCCTTTTCATAGCCTGCTGTTGT
>rgn_3367
TGCAGGAGAGATTCTGCACTGGGTTAGCACCCTCCACACTAAAGGTGTATGTGGCGGCCTTAGGTGCTTA
>rgn_3368
TGCAGGCCCAGGCACTCCTGCTGGTCCTATCAGACCCTTTGAACAAAGAAAGTGACATGCATGAGCTTCA
>rgn_3369
TGCAGGTGTAAGATTTATTTCCATACAGCAGTGGATGAAAATCATTACAAGGATTTGGAAAGTGACTTAA
>rgn_3370
TGCAGGTCATCCCCCCTTGGCCCAGGGGTACGGCACCGACCTTTCCATCTGCTCCGGGTCTTCCAGCAAT
>rgn_3371
TGCAGGAGACCTTCAGCGGGATGGACCAGGTGAGGGATGAGACATCCTGGTGTTGTTCTCCAGCCTTTGA
>rgn_3372
TGCAGGAGAATGCAGAATTAAACATAGATTGGTTTCACATGTTTGCACGTACTAACATGCATATGCAAAC
>rgn_3373
TGCAGGGTCCCTAGCGGTGTCTCTCACATGATGTACGTCTGATCCTGTGCAGCTGGATGGAAGGTCCACA
>rgn_3374
TGCAGGGTTTCATAATACTGGGTAAAAAGCGATGCTGTGTTCAGAACGATGATAACCCAGGGATGAAAAA
>rgn_3375
TGCAGGGTCATCTCATCTTCTCTGCTACCATTTTCTGGTCCCTCTCTCGTCTATATGTCAGCGCTTGGCA
>rgn_3376
TGCAGGACACGCAGTGAGTTCAGACCATCACCAGTAAATCACACATTCACACACACTCCATCCACCCAGC
>rgn_3377
TGCAGGCTCTGGAGAAGCCTAGCCATCTTTTCCATCAGCCCAGAATCCCATCGCTCAATGGCTATAAATG
>rgn_3378
TGCAGGTCTGGCTCATGGGAGGCATTCTTGGTGGAGGACTATTCGTGAGTATTCAGTCTTTTTTTTGTTT
>rgn_3379
TGCAGGAGGGTGCCTGGGGTGGAGGTGGAAATGATCTGGCCTGGTAAGATGGAGATGGGAACGGCACCGG
>rgn_3380
TGCAGGAACTCTCCATCCGTGCTGAACACCAGGACCTTAGGGACGTCATCGCCTCTCTGTGCGGAGACAC
>rgn_3381
TGCAGGAGTCGATTAATTTCCCGGAGGACTTCTCGGAGTATGAGAGCGGGGCGCAGGTGAGCATCACTCC
>rgn_3382
TGCAGGACTGATGTAGATAGGCGAGTGAAGGAAGGTAGACCTTTGGAGGTGAACGTCTTGCAGCTCAAAG
>rgn_3383
TGCAGGAATCTAACCTTGTAAATACGAAAGCATGAATAACTTTTTCAAGATCACACTTGGACAAAAATGG
>rgn_3384
TGCAGGTGAAGTTACAGCGACTGCATCTCTCTTGCCTCCCCTGAGCCCATTGACTTTTAACTCTTTCCCC
>rgn_3385
TGCAGGAGCAGCTCACACAGGTTGAGAAAGTGCAGGGCAAACTGCTGGAGGAGATGGAATTCCTAGAGGA
>rgn_3386
TGCAGGTTACCATCCCCTCATAGCCTGCATCCCGCTCTCCTTTAACCTCCTGACCCCTCCGGCTGCCTGT
>rgn_3387
TGCAGGCCTACCAAGCGGAGCTCTTAAAGGAGCTCGATGAGGGCAAGGGACCGTCTCCGGATGATATCAC
>rgn_3388
TGCAGGCGAGAGTTAGATTCATCCAGAATCAGGCTTGTTTTTATTGCAAAGCCATTTAAAGGCAATCTTC
>rgn_3389
TGCAGGACAGAAGAAGCACTGCGTCTGCTGCTGGACCGAAGGGAGGCCGAGCTCAGAGAGGCCATGAAGC
>rgn_3390
TGCAGGTTTCATTTCAGTAAGTTTGTGTTTCTTTCAACATTCCTTCTGATGTTCATTCAGGTTTGTTTAA
>rgn_3391
TGCAGGAGAATCACATCACATGGTTTTTGTTGGCTATTTGTTCAAGTATGTTAGTCTTGGCGATGATGAG
>rgn_3392
TGCAGGCTCAAACTGACCTGGGCTGTGCCCTGCCCCATTCTGACCTTTGACCTGTTGGTATGCAGGGACG
>rgn_3393
TGCAGGACTCAAATTGTACTTAATGCAGATATGGGTGACTAAACATCAGAGACAGTGTTCGCTCTCTGAC
>rgn_3394
TGCAGGAATAATAGAAAGAGAAGCGTGAAGTTGTTATTTGCATAGAAATAGGCTGATGCCTGGGGCTGAG
>rgn_3395
TGCAGGATTCAGCGGTCGAGTCTATTCATTGTGGCTGTATTTGGCAGAGCTCAATGCACTTCTGGTTACG
>rgn_3396
TGCAGGAGGCGCCGCACTCCACACAGGGCTCCACACATAATCACACACACTCACACACGCACGCGCTCAA
>rgn_3397
TGCAGGCGTACAACATGTTGGACATGAAGGTGACGGGATTCACACTTCGAGACGTGTCCATCACATAAAC
>rgn_3398
TGCAGGAGACCATCAGAGACTGTTTCTTGATATTGTTCATTGGACAGATAAAATACAACTTTACCATAAA
>rgn_3399
TGCAGGTAATTTTTTATAGCATGTTAAAATTGCCACTTTTGAGAGGTGCCGTTTTTGTGTGTGTCCCTTT
>rgn_3400
TGCAGGATCTCTGAACAGCACAGCAGCGCCACCTGCAGGCCCGAGTCTGAAGCCGTTCTCTCCGCTCTGA
>rgn_3401
TGCAGGGCACACATAGCTTAATGGCAGATTAGAAAGTACTCATTTAGATTCAGCCTAGCCATATCCTAAA
>rgn_3402
TGCAGGCTTACTTGCGGCCGCTGAAGCTGCTGTTATGATTGTTTGTGAGGGATGAAGGGCAGATCTTTGG
>rgn_3403
TGCAGGCTCTTACCACAGACAACAGGCTGTTAATTTCCAGTGAGGTTTCATACTATCAGCCAAGCCCACA
>rgn_3404
TGCAGGAAGATGGGAAGGGCCCGCAGAGTAACTGTCCGTCTGCTGTTGATATCGATGTCTTCCTAGAAAG
>rgn_3405
TGCAGGATATGCTTTTACTATTTTCTTGATTTTTACAGATAAGGAAAGTATACAGGTATTATTTGTACTA
>rgn_3406
TGCAGGAAGAGAGAGAGAGAGAGAGAGAGAGAGAGAGAGAGAGAGAGAGAGACTCACCGGCGTGTTGGAC
>rgn_3407
TGCAGGCATTTTTGGTTGAATAAGCGTGCCTGGAATTCGGGCCCGCTAACTCTCACGTGATCCTGAAACC
>rgn_3408
TGCAGGACCAACATTCCCCATCCCTGGTCTAAGCGGTTCAATCAAGGATTCGGCCTCTCTAAACCCGTCC
>rgn_3409
TGCAGGACTTGGTTCATCAGGGGCTAGTCCCATCGTCTTCACTATTCAGAGCCCTTCACGTCCAGCAGGC
>rgn_3410
TGCAGGATTGTGTATAACTTAAATTCCTGTGCTAACATCGAAAGCATGCACATAAAGCTGCCTCTCATAC
>rgn_3411
TGCAGGTGTAGGTACGTCCAGAATCGCTGTCCTCAGGCACCATGGGTAGCAAGCTAACCGCTGTTTCTCT
>rgn_3412
TGCAGGCATTTCAGCAGGAGATCACTCTAAACACAAATAAGATTGATGCACTGATTGTGTTTGGAGAGAA
>rgn_3413
TGCAGGGCATCACCATGAGGGACAGCGATGAAGAGGAGGGTTAACGTCCCACCTATGCGGATGGTCATAA
>rgn_3414
TGCAGGCTGAGGCCCAGCACACATCTGGAGAGGTGGAGGAACCGGTGAGTGACTTGATTCGGTGCCTGGT
>rgn_3415
TGCAGGAAAGGTTATCCAATGTGTATGTGGCAGCCTTAGCAGCTTACCACATGCCTTTACATTTACATTT
>rgn_3416
TGCAGGGAAATCTTGAACTGAGCTGGGGAGCATTCTGTGGCTCTAAATCTGAATCAAGAACCCTCGGGAT
>rgn_3417
TGCAGGCAGAAGCAGAACATGCCGGCTTCAGCTTTTGGAGCGTAAGAGGAAGATCGTTCAGCACGCGTCA
>rgn_3418
TGCAGGAGCTGCTGTGTCTGGAAGAACATCAAACAGGACTGGAGACAACAACCACACTATTATATACACC
>rgn_3419
TGCAGGTTATTTGTTGTTATGGAAACGACGCTAGCCCCAAAGCTGCTAAAAAAAACAACACTCCCCATAG
>rgn_3420
TGCAGGACTCATGACATCATCTCCTCTGGATCTCGGATGGGGTGACGCAGGAACTCAACAGGGTTTGGGA
>rgn_3421
TGCAGGTCATAAGGAACTTCTTTTTCCACCTCCAAGAAAGAACAAGTGCTCTACATTATGTCTCCTTGTT
>rgn_3422
TGCAGGAATGCAGTTCTCTGAGAGTTTGACACAGAGGCAGAAAGAAAGGAAAGAGGGACAGATGCTGGAG
>rgn_3423
TGCAGGAACCCCCAGAGCCTTCCTCTAAATGTTGTCATGGCAGACTCACCACCACCTTCAGATTCTTTCT
>rgn_3424
TGCAGGTTGTCTGCATTTTTTGCCAAACCACTAAGGGTATCTTTAAGACAGGAGGTGAACTCTTGCTGTG
>rgn_3425
TGCAGGTCTCTCTCACACACACACACACACACACACACACACACTTCAGATTCAACCAAACCATTTTTGG
>rgn_3426
TGCAGGTAACGGAAGACTTCGACTCCAGGCCGCGGGGAAGTTTGAGCTTTGTTTACATCAATAATTACTT
>rgn_3427
TGCAGGACGGATGAACACATCACACACTCAATGTAAAAAAATCAATCTTTGGTCTTTTTATGAAAAATAT
>rgn_3428
TGCAGGGCCTTCTTGACTGTTCACACAACTCCAGTTGCAGGATTCTGTTGTAGTTCATTTACTGAAGTGT
>rgn_3429
TGCAGGTTCTCGTTTGGGTGCTGCTGGTCCAGGTGTTTGGGCTCTTGCTGTCTTTCTCCTCATAAGCCTG
>rgn_3430
TGCAGGATTGAGCAAACAGCCGTCTGGCCTCAGATTTGTCTTCTGTCATGTGTTGAACAAATATTTCTTA
>rgn_3431
TGCAGGACACATACAGACCGCAGACACACAACACTAAAGATAGATGGACAGATAGACACTTACACACACA
>rgn_3432
TGCAGGTTTAGAATGAAATGAGGTTGTGTAAATTATGACAGAATTTTATTTTTGTTAATAAACAAAGTTG
>rgn_3433
TGCAGGGTGCGACGGGTTTCCCTGGTTTCTCAGGTTTTAAGGGATCTCCTGGTACACCAGGAACTAATGG
>rgn_3434
TGCAGGTTCAGCATATGACTTTTGAAAAAGTTTGTAGTACAATCTGTGGTGAAATATAATCAAAAATGAT
>rgn_3435
TGCAGGAGGCAGTGGCCGTCTTCACCATTTACAACAGAGACACGCGCAAAAGTGAGTTACCCAACTTGAA
>rgn_3436
TGCAGGATCATGGAGCTGTGGTTCTTGCCTTTTGCAAAACAAGTCCTCGGACAAAACGTGTGTGGCTTGT
>rgn_3437
TGCAGGGCTTCGATCCGCCCGTGGTCCTGAACGCCCGGGCGATCTACAGGAGAAGAGAGTACAGATGCTT
>rgn_3438
TGCAGGCTCGGGCTCTCCGTCCATGCAGCTGGGTGATGGCTAGTTGAGCTCTGGGTCGTGGGCTGTGGTC
>rgn_3439
TGCAGGAGAAACTTGGCCTCTTCTGTCCTGCCTGTGTCCAAGTAAATCAGGAAGAGGTCTGTAGCGGCTC
>rgn_3440
TGCAGGATCTGATCGGCCAGAGACTCGCCGGCGCCCGGCCCGCTTCTCCCCCTCTTCACCTTCGGCATGA
>rgn_3441
TGCAGGCCTATTACTCCATGCACTTATTCTTCCAATTTAAGACCACTTCACCAGATGGGCTCATCCTGTA
>rgn_3442
TGCAGGGCTTCGATCCGCCCGTGGTCCTGAACGCCCGGGCGATCTACAGGAGAAGAGAGTACAGCAGATG
>rgn_3443
TGCAGGTGGCCAGTCCCTGTTGCATGACTTCATGCCGTGCGGTTAATCGATGGTTTCTGTTGATCATTTT
>rgn_3444
TGCAGGTCATTGTCACTCAGATCCAGTTCTCTAAGACAAGAGTTTGATGATTGTAGAGCTGATGACATAC
>rgn_3445
TGCAGGTAAAGAGCTCTGCATATTTCTGTCTGAATTAAATATGAATCATATGTGTAAGTGCATAGATAAT
>rgn_3446
TGCAGGCAGTGTGCTTTGATGGTAGTCCCAAATCCACTACGGCAGACGGTGTGTTCCACTATCATGCAAA
>rgn_3447
TGCAGGAGAGCTACAGTGGGATCTGTCCACATGACAATAACCTTCTAATTCCATGATTAACCTCTAACCT
>rgn_3448
TGCAGGCTACTATGACCAGCAAAGATAAACTTCTTTACGGGCCAAACGCAATTGGTTTTTATTATCTGAG
>rgn_3449
TGCAGGGAAGGGTTGTCCTTGAGCAGCTTAGCTGCATCAGTTGGATCCTGACGGAGGAATCCTCGAGGTC
>rgn_3450
TGCAGGAGAAGCTGGGGACTGTGATTGATGTTATTCTCCAGGACAGCAGATTTTGATGAGTTCCACAAGC
>rgn_3451
TGCAGGCACAGCAGAACAGAGAGCTGCAGGATTTGTACAGGCAGCTCCGCTCTCTTAAAGACCACAGACA
>rgn_3452
TGCAGGGAAAGATCGGAAACTCAGGCATCACTCGATTCCTCCGTCGTATGCCGTCTTCTGCTTGAAAAAA
>rgn_3453
TGCAGGTACGAGAGAGCAGGTTTAACCTAGGGCTCAATATGCGGCGTGTACAGACACATTGCTCCGAAAC
>rgn_3454
TGCAGGAGAGCATCCTCTATTAGCACTGCCAGCTGCTTTTCTCCTGATTTACAGGCTGCAGAGAAAAGCA
>rgn_3455
TGCAGGTGAGTGACGTTAGCAAGTAAAATAAGCTGTGCGTAGTTCACTTAGCTGAGGGGTGATAAATTGG
>rgn_3456
TGCAGGGCTTGGCATTCACGATCACAAATCTGCCAAAACACAATCAACAGTGTGGCTTTCTCAAGCTCGG
>rgn_3457
TGCAGGCCGTCGAGCACAAGATCAGCCAATCGCACACGTCCAGTGAAGCCCAAACTCCTCAGCTGGAGAG
>rgn_3458
TGCAGGTGTGTCTGTGTTTGGCTCACACACGGTACACCTGGATAATTAGTCCCATTGAGTCAGAGTTTCT
>rgn_3459
TGCAGGCGGTGAAGGCGAGCACTGAAGCCACGGAGCTGCTGCAGAACATCCGTCAGGCCAAAGAGCGTCT
>rgn_3460
TGCAGGAAGCAAAACAATAAATTATTACTACAGTAAATTACATCAAGCTCTGATTTAACACGCTCACCTG
>rgn_3461
TGCAGGCTTTAGAAATACAGTACATTTCTCATCCCAGGACTAGACTACCCCAGGACAAACACACATTCAG
>rgn_3462
TGCAGGGGGCAAGAGTGAAAACAGTGGGACGTCAGTTGTAAACTCCATTCATCTGCCTCTGTGGGGAGGA
>rgn_3463
TGCAGGTGGTGAGCCAGGACGACCCAACGTGGTGGCAGGCCAAAAGAGTGGGAGACAGCAACCTACGTGC
>rgn_3464
TGCAGGGGGCGAGGCGAGTCAGTCGGGGCAGTGACCCGGACGGAGGGTGAGCTGCAGTGAACTCACCGAA
>rgn_3465
TGCAGGTTTCCTAAACCACCATCCTTTTGCCTCCGGTGTCAAGATGTTGCCCTGTGATTGCCACAAGAAG
>rgn_3466
TGCAGGCGCGTGTGTTTTTAGCAGATAAACCAGAGCCGTCACATCTCCAGGTTTTCCCCCTTCAGGCACT
>rgn_3467
TGCAGGTCACACTTAACATTTCTTCTTTTTTTAGAAGGTGTTTTTATTTTAAAACTATTGATTTTTATTT
>rgn_3468
TGCAGGACATTTCTGCTCGATTCTCAGTCCAAGCTGAACTCAAAAGTTGGCAGCTCTGGTAGATGGTGAT
>rgn_3469
TGCAGGGCTGCACATCCTCCCTCAGGTCACACAATTTCCATGTTCTTGGCTAACAATGACTTTGTGTCCA
>rgn_3470
TGCAGGTTTTCGTCCTCCACATATAAGCTTAATAAAGCCTGAACCTCATCGTCGGCCCATCGGTCGTATT
>rgn_3471
TGCAGGCACACCCAAATTGAGTTCTCTTTTAAAGATTTTTGCACTTAAAAAGGTCAAATACACAGAAATG
>rgn_3472
TGCAGGGGTGATGTATTTTTGTAGGCGAAAACCCTGAAAAGGGTATTTTGAATGGGTTGTTGGTTAAGTG
>rgn_3473
TGCAGGACGGCAGCCTCTCCGCTGCTCATTCATTTAATTGCACATTAAATCGGACTCGTTCTGGCCCACT
>rgn_3474
TGCAGGAAGATAGATTTGTTGGTTGGGGCTCCTCTGTTCATGGACCGTGGCTCAGATGGGAAACTGAGGG
>rgn_3475
TGCAGGTGGGCCACATTGACGGGGAGCCGACCAGGAAGGGCGTTTTTCCTGTCTCGTTTGTTCACTTCAT
>rgn_3476
TGCAGGGAACGAGAGCTCGAGTGGAGGATACAGTTTCTGCTGCTCCGAAGACAAAAACCCCCTCATTACC
>rgn_3477
TGCAGGAGGGGTGTCAGAGTAATTAGACGGCTAATGAGTGGACTGGGAGCTGCCGTGTTCAACGCTCATC
>rgn_3478
TGCAGGGTCAAGTTGATTCAAATAAAAGAGTGTAGGCTGTTTGGCGGGCTGGAATGCCGTTCGTGTCTCC
>rgn_3479
TGCAGGAATAAAAGACAGGACATGACGGACGAGAGACAGGAACGTCACATAGTTAAGGGGGAAGCTTGGA
>rgn_3480
TGCAGGGCACCGTACAGCTGTAATTTGGATGCTTTTTAAAGATCTAGACTTCTATTACTGAAACGCTGGC
>rgn_3481
TGCAGGATCTTTGCGTATGTCATTAACATTATGATGGCAGTCAAACAGAAAATGGGGATTTGGGCCACTA
>rgn_3482
TGCAGGAATAAAGAGAACTTGCTCCTCTTGGACTTGAATGCTAATTACTGCATTTGTCATGATCAGGAAT
>rgn_3483
TGCAGGACACGATACAAGTTAAACACACCATCACTACAGGAGCTGCTAGAAAACAGCTGGAACGTAGAGA
>rgn_3484
TGCAGGAAATCTTTAAAAACATGACATAAATACCTGAAGTGTCTTGTGTTACTGTTGTGTTTTTGTCAGT
>rgn_3485
TGCAGGAAATCTTTAAAAACATGACATTAATACCTGAAGTGTCTTGTGTTACTGTTGTGTTTTTGTCAGT
>rgn_3486
TGCAGGTACAGGATAAAATGGCACGGTTGCTTCAGCAAATCTATTTTTATCTCACATTTGCTTTTATTAT
>rgn_3487
TGCAGGTTTCAGTTCCAACCCTGCTCCAACACACCTGTAATTATCAGGCAGCCCTGAACACCATGATTAG
>rgn_3488
TGCAGGATGAGTGTGTGTGAGTGTGAGTGTGAGTGTGAGTGTGAGTGTGTGTGTGTGTGTGTGAGTGTGT
>rgn_3489
TGCAGGCATTTTCGGTTGACGAAGCGTGCCTGGAATTCTGGCCGGCTAACTCTCACGCGATCCTGAGACC
>rgn_3490
TGCAGGCATTTTTCATCGTGTGCAGTGAAGGCGTTTGTTTGAAACAGCCTGCTTCCTTATATTATTATCA
>rgn_3491
TGCAGGCTTACACTGAGTTTTAGAGTCAAAGATCAAACAGAATTGTTTATAATCACAACTATGCAAGAGG
>rgn_3492
TGCAGGTGACATCATGAACACTACGTCCATTTTTTTTTTTTTTTTTTTACAGTCTATGGTTCTCACTCAC
>rgn_3493
TGCAGGAACTCCGGTACCGAATCAACAGGGCAGTCAACTGGACTCACTGCATGGACTGAGCACCATGCCT
>rgn_3494
TGCAGGCTGGCACACATGCCACATTTACTGTTATTTCACACATGGATGTTGTATCACACATTGTGCGTTG
>rgn_3495
TGCAGGCGAAGACAGAACACACACACACACACACACACACACACACACACGTTAATCAGCATCAAACGGA
>rgn_3496
TGCAGGCACAGCTGGCACAGACAACATCTCAGCAGTGTTTGCAAAAGTGGCTTTGCTGTCAGCCTTTCTG
>rgn_3497
TGCAGGACAACACACACCGCAGAGTCAACCAGTCAATAGTGTGTCTAGTAACTTAATATTAGCTAGGCGA
>rgn_3498
TGCAGGTCGCTCTCGTCAGCCGCCCGACCGTCTGAGAGAACCACACCTCTCCAGACGATCAGCGAGCTCC
>rgn_3499
TGCAGGTGGTGAGCCCACAGGAGGGCGGCCCCACGTCATTCCTTCAGGCTAAGCCCAGCCGAGCCCCATG
>rgn_3500
TGCAGGTTTACCGGCACTCGTTCACGGCGTCCTACATCATATACAACATTCACACCAGGTGGAGTAAGAT
>rgn_3501
TGCAGGGTTTAGCTCCATCCCTAATCAAACATAAAATGTAATTCAGGCTTGGAGCTGAACTCTGCAAGAT
>rgn_3502
TGCAGGGGGCCAACACACACATCAGCTCAGGTGCACACACTCAGTGTTTCACTGGGGTGGGTGTTCGGTG
>rgn_3503
TGCAGGGCTTCAAGTCGAACAGGTGATGGTTCCAGCGATGCTCCGCCAGACCCCCCGTGGTCACTATCAG
>rgn_3504
TGCAGGGTCATCTCACCAGCTGGAAATGACTCGAAAGCCGCCCGACTGGAAGTCATGTAAGTGGAAATAC
>rgn_3505
TGCAGGATGCCACTGATGTCTCTATGATTATTCCCCCTTCATTTCTAAGCCATTAATTATAGCCATTCAG
>rgn_3506
TGCAGGTATTAATTTCATTTATCATAGGCAAAAACAAAAGCCTAACAACACTTGGAAGTGTAGCACAAAT
>rgn_3507
TGCAGGAAATATGTTTTCACTTCAGCCCATGCACCAGAGTGCACAAATCATATATGAATAAATGTCACCC
>rgn_3508
TGCAGGTGTTTTGAGTTAATTAGCTGATTAGAGTGTGGCACCAGGTGTTATCAATATTGAACCTTTTCAC
>rgn_3509
TGCAGGTTGATGCTCACGAACATCATTAGCACATTCTTCCCGTACATCTTTTATGGTTTTCCTTATTGGG
>rgn_3510
TGCAGGAATCTCATCCGCTTACAGAGTTAGCGTTGGAGTTCGCCAAAGATCGGCCCTCTCACCCCTTCTT
>rgn_3511
TGCAGGCCTCCAGGGGTTCTCAGGATAGACAGAATATAGGTCAGCGTCTCTCTGGAGAGTTACACACTCT
>rgn_3512
TGCAGGTCAAACTGTTGTTTTTGAGGGAGCGGTGAGTGTAAAGGGACAAGTAGCCGAAAAATGGGCTGTG
>rgn_3513
TGCAGGTCGGCAAACTTCGGTTACCATAAATGTTCAGCGTGAGTATTGTTTATTTATTTCTTTTTTAAAA
>rgn_3514
TGCAGGAAAAGTTGGTGATCCCGGACTTCCAGGAGAACCTGGAGAAAAGGTGGGATAAACTATAAGCGCA
>rgn_3515
TGCAGGATTCTTGTGTCATGTAAAAAAATAAATAAAAAAGGTTTGACAACAACAACCCTTATTAAATATT
>rgn_3516
TGCAGGCGAGCAAGACCCTCCACCATTGCCCCAAAAGAGGCGTTTTCATAAGCGCTTCTGAGTATTCAGT
>rgn_3517
TGCAGGCGAGCAAGACCCTCCACCATTGCCCCAAAAGAAGCGTTTTCATAAGCGCTTCTGAGTATCCAGT
>rgn_3518
TGCAGGGAGGCTTGGAAGAAGCTCCATTCCCAGAATTTGTTTTACGTCATCTTCACACACCTCTTTGAAT
>rgn_3519
TGCAGGTCGGTGTTCTGTATACAGAGAATTGATTTGAAAAAAATGAGTGTTGGTCGTGTCATGGCAAAAT
>rgn_3520
TGCAGGTTGATTGATGCTATGCCCTGATTGGTCCACAGTATTTTAAAAGTCATGTCATCACTTCCTCTAC
>rgn_3521
TGCAGGACGCCATATAATTACTCCTGTAAGTAAGGTGCTCCAGTTGGCTCTAAGGAGGAGAGTTCCTCCT
>rgn_3522
TGCAGGTGGCGCTATGACTGTAAGTGAATATTGGCATGTTGTCTTCAGGTCAGGACTCTTACCAAACATG
>rgn_3523
TGCAGGGTTGTATCCGCACCGACCTCACGGACAAAAAATTGGGCTGAGGAACTTTAACCGTGTACTTTGT
>rgn_3524
TGCAGGTAAACAGACAAAGAGAACTTGTGAGCCAAAAGGCAACATATATCTACACCATATAAAATATAAC
>rgn_3525
TGCAGGGCAGAAAGAGCGCTGATAGAAGACAAAACTACTGGCACAACAAGAGTCAGACGAGCCTAAAATA
>rgn_3526
TGCAGGGATATTCAAATTACTCGGGGGCCACTTTTAGAAAATGAGCTGAAATGGTACTTGATTTTCTTAT
>rgn_3527
TGCAGGTTTGCGTAATATTCTAAATGTGATCATTTTGAGGAACATTGAATCTGCTTTTGTGCAAACTGAG
>rgn_3528
TGCAGGATCGCATCCATTTAAAAAAAATAGACGACTTCTGTGGTTGCAAGATATTAAATGGGCAGATTGG
>rgn_3529
TGCAGGACGTCGGTCACCAGGTCAGAGACTGAGGTGTAGTGTGAGCCGGTGAGCAGGTAGCGTGACTGCA
>rgn_3530
TGCAGGATGAGTGGGAGTGACCACTGAACACACCACTACGAGCAACGTCTCTGAATGTCTCCAAGATACT
>rgn_3531
TGCAGGATTATGGGGCCTGCCACATTAATGGGGACCTTAGGCACATATCCCTCTTTGGGAAACAGAAATG
>rgn_3532
TGCAGGATAATGCACCATGTCACAAAGCTCGAATCATTTCAAATTCGTTTCTTGAACATGCCAATGAGTT
>rgn_3533
TGCAGGAGAAGCAGGACCCAGAGGACTTATGGGCCCCAAGGGGCCTCAAGGATACTATGGCCTTCCTGGA
>rgn_3534
TGCAGGGCTGACAAGCGCCTGCCGTCAATGGGACACCACTTGCCTGACACCATGGACGTTCTTAATGGCA
>rgn_3535
TGCAGGAGGTTGCTGGTTCAATCCCAGCGGTCACCACCAGTGTGTCCTTGAGCAAGGCACTTTACTCCAC
>rgn_3536
TGCAGGAGCATCTTGGTGATCTTCAGAAGCGCCAGCAGCTCTCAGTCTCTGATCGCCACGTCTACAAATA
>rgn_3537
TGCAGGGAGACGTGGTTCTAACGCGATACTGAACTGTGATGGGCAACATTGCGACTAAGAAAAAACAGAT
>rgn_3538
TGCAGGACGCTCTTCCGATCTTTCCGTGCAGGGACTCGGTGCCAGGGATTCTTTGCGAACCTACGGTTTC
>rgn_3539
TGCAGGACACAGATGGCAAGTGCACACAGAACAGACAACATCAGTCACCTAAACCATCACAGTACACCAG
>rgn_3540
TGCAGGACTCGAGTGACAGCAGTCCAGAGGGTACAGGCCCAGCGGCTCTGGGCAGTGGGACTGTGAGCAG
>rgn_3541
TGCAGGAACAAGCTATCATCTGAAGAAAATGGATGGACTGGTTGTTAAAGAATATGAGAATACATTAAAA
>rgn_3542
TGCAGGTGCTCGGCTTCTCTTTCTCATCTTTCTCATCCGTTCATCCGATCCTGGCTTGGGAGAGTGCTAG
>rgn_3543
TGCAGGGTTACCGAGAGACTAAAGAAACTTTATCAGCAAAATATTAGAAAACAGTACATTTCTTGTCTAT
>rgn_3544
TGCAGGCAAGTTTAAAAGGTTTGGACTACAAACAGAAGTTAGTTAGAAAAGTGCCTGAATTCCCTGTAAC
>rgn_3545
TGCAGGTGATCGAACGGATAGAGACGTGGGGAATTAGCTCACAAAATCCCTCGGCATTTACATATTTACG
>rgn_3546
TGCAGGAATGATTCTCCTTGAAAGAAAGTCTTTTCATTTTTGGGTGAATTATTCCTTTAATTAAACCAGG
>rgn_3547
TGCAGGCGTTTAGATACTGAGGGCCACGAGGGTCCTGACACAGGCATGGACTGAAAGTTGACCCTTTAAT
>rgn_3548
TGCAGGGCCTTTTATATATGAAAAAAGGATGGCTTCTTCCTATATATATTTTTCTCTTTTTGCTTCCTTA
>rgn_3549
TGCAGGCTTTGTTCAGAGCCTTAACGTTTTTGTGGGTGAATAGTGAACTCATCTTGTGACTCATGAGATG
>rgn_3550
TGCAGGTTCTTCATGATTTAAGGGCAATGGAGGAACTCTTTGCTCCGGCATCAAAGGTTGATTTGGGGGG
>rgn_3551
TGCAGGGATGGCGGAGCTGGAGGGCTTGGAGTTCGGAAAGTCCGACTTTGTGCTTCTAGACGAGGTCAAT
>rgn_3552
TGCAGGTGATCGATACATTAGGAAAAACGACCAAAAACAGGTAAGAAATAAAAAGGTCTTGCACACTGTC
>rgn_3553
TGCAGGCATGCTTGCCAATGAGATCTGCGGGGTTTAGCATGAATCTGGAAGCCCTGAGGTTACTGTTAAG
>rgn_3554
TGCAGGGGTACATTATTTTATTTGTATCTCAAACCTGTTCTGCATATTGACACTGCTCTGTTTGATCTAT
>rgn_3555
TGCAGGCCAAACTGGCGGCTGGAATCATCAACGTCCCCAATCCCGGCTCCAATCAGGTATGTTTGAAGAC
>rgn_3556
TGCAGGGCGTAGAGACATTTCTGTGCAGTTGTTACATTTACGCCAGGGGAAATTATGTGCAGCTGATTAT
>rgn_3557
TGCAGGGGGTAGAGACATTTCTGTGCAGTTGTTACATTTACGCCAGGGGAAATTATGTGCAGCTGATTAT
>rgn_3558
TGCAGGCAGCACATGAGGCACATCAGTAAAAGGGGAAGGAAGATCCACAAGTAGTTTGACTGGCTCAGGG
>rgn_3559
TGCAGGTGTGCTGTGGTATCTGGCACCATCCACGGGATGTAGAAGAACACGTGATTCCTCAGACCAGGCC
>rgn_3560
TGCAGGTGGATGTACATATGTCCAGAAAAAGGAAAAAAAAAGGAAATGGGTGCTTTGACACACACACATA
>rgn_3561
TGCAGGGGCGGGTCTATGTGGCGCAGGTAAGGAGGAGGAGCACACACTTCTGACTCACATGACCTGTCCC
>rgn_3562
TGCAGGCCTACAAGCTCTTTACCAAGAAGGGTGAGGAGGTGAGCCAGAGTGAACTGGAGACGCTCTACGT
>rgn_3563
TGCAGGGCACTGATGGCTGACGTGGGCACTGTTGCATTGGCAGGCTGGCACTGATAAGCTGGCATTCACT
>rgn_3564
TGCAGGATTCTGCCCGCTCCTGCAAAAATATGTTACCTTCTCCAGTCCGCAACATTCATATTTTGTCCCG
>rgn_3565
TGCAGGGCTTCACAGGTGAGTGAAGAAATTCTATCTATCTATCTATCTATCTATCTATCTATCTATCTAT
>rgn_3566
TGCAGGAGCTGACAGCTGATCACACTGTCAGTCAAGGGAGCCGTCCACGCTGGAGGCTAACAGACTCAAC
>rgn_3567
TGCAGGTCCCTGACCCCCTTAACAGACGCCAAAGCCATCAGGAGCGATGCCTTCAAAGAGAGGTATTTAT
>rgn_3568
TGCAGGTGAGTAAATGGTGTGTGTGTTTGTTTTTTTTAACATAATTTAAGAATAGTCTACACTACAGTGT
>rgn_3569
TGCAGGATTATATCCCCCCCTCCCATCTTTTTCTCTCGTCCTCTCTTTTCATGCTCCTTGATGTCTCCAT
>rgn_3570
TGCAGGGCATAGGTAACGTCCCCTACAGGAGCCTGTCTTGTAAGGTCTAGGAGACATTGCGAACCTGCTC
>rgn_3571
TGCAGGAGAGCCCTGAGCAGAAGACAGGTTGTCTGATTATTAGCTTAAAATGTACTGCTCTTGTTGATCA
>rgn_3572
TGCAGGAGAATCAGATGTGCTTTTGTCCGTTTTTAACAGATTTGTCACACCTACCCGTCACCATCCAGGT
>rgn_3573
TGCAGGACAATTGTCTCTTCCGTGTTATTTTGGAATCATATAAGAAAGGATTACTAACTAATTATATTAT
>rgn_3574
TGCAGGGCAACACTAATCTACTGCATGTATTACCTTTATATGACAGGAGAATTAGATAAAGACAATCGTG
>rgn_3575
TGCAGGGGTTGATACAATACCCACTGAGGCAGCTGGTGCTGCCTCTATGGGAGGAGGAGGAGGTGGTGCA
>rgn_3576
TGCAGGTATCCAAACTGAAGGCTGCAAAAAAAAAAAGCACTGCAGTGAGGATGATCCACTGACTCTATAT
>rgn_3577
TGCAGGGGGCGGCAGGGATCAAACAAATCAAACATCACAGAAAGAACACATCCCAATTCATATAACACAC
>rgn_3578
TGCAGGCATTTTCGTTCAACGAATCATGCCTGGAATTCAGGGCAGGTATCCTGAGCCCCCGGGCCGGATA
>rgn_3579
TGCAGGTAATCTGCGGCCCGCGCGCCCGCCCGCAGCTCCCGGTGCCGGTCGATGAACATGTGCACGGCCA
>rgn_3580
TGCAGGACGGGTGGGAGCGGAGAAGAGCAGGACTCTGATTACTGTCACACAATCCCCCTTTCACTGCCAG
>rgn_3581
TGCAGGATGTTTGGGGTTATATTTTGTAGTAGATAGAGAATGCATTGCTTTTGTTAGCTTGGGTTTGATT
>rgn_3582
TGCAGGTTACACTGTTGCGCCAGTCGGTGGCGACTGAGTGAGTCATTTGATTATTCTGATATGTTCTTTT
>rgn_3583
TGCAGGTCTGTGGATTGTTTGATTGCCACCGCTGCTGCTGCTGTTGCTGCTGTTTTTTGGGGTGCGTTAT
>rgn_3584
TGCAGGAGTGCCACGGCATGACTTCCCACAGTCTGTGTAAGCCTTGCCCGTGAGAGCGGACGAGAACTTG
>rgn_3585
TGCAGGATTCAGGAGTGAAGCTGCTCTCGGATGGACTGAAGAGCCCAAACTGTCAGCTGAAGAAACTGAG
>rgn_3586
TGCAGGCTGCTGAAGAATATGGTGTTAACAGGGGAGACATATTCCAAACTGTTGATCTTTGGGAAGGTAA
>rgn_3587
TGCAGGGTTTAATTCAAAAGTAAAAACAAAAATCGATTTAATTGTAATAAAGATACAGTTACAGCTTTTC
>rgn_3588
TGCAGGCAGCTGAACCAGGGAAGGGGAGGGGGACCCGGCTGTCACCGTGCCCGCTGGAAGAGTCACCTTT
>rgn_3589
TGCAGGAAGGAAAGCACAACGTTAATCGAACACCTTCGGGAAGAACACCACTCGACGAACAGGTTCCACT
>rgn_3590
TGCAGGCTTGCGCTGGTCTTTAGATTGAGACTGCTCAGTGAAGTCTTCATGCTGTGGGGTAAATACACTC
>rgn_3591
TGCAGGAGCGTGCTCAGTGCGTCCGGAAGCGACCCTGAGGGTCAGAGGTCAAACCGTGATTAATAGGAGT
>rgn_3592
TGCAGGCTCTCGAACAGCAGATGGCACTACAGAGTAAAGACAGAGAGTGCAGGGTGAGCAGGGAGGAAGA
>rgn_3593
TGCAGGTCCCGACCCTCTTGACGGAGGCCAATGCGGTTAACAGAGCCGTCTTCATCGACAGGAACTTAAT
>rgn_3594
TGCAGGTGCAGGACTTTAATTAGCAGCACCTACACACACACACACACACACACAAAGATCGACCAGGTGG
>rgn_3595
TGCAGGGCATGCTCCAATTTCTAAAAGATAAAAATCACACAATGATGGACATTAAAAGCCAAAACAAACA
>rgn_3596
TGCAGGAGTCACAGCAGACCACTCTCAGTATGGGCATCCTGCTGATGAATAATGCAACAGATCCCAGCAT
>rgn_3597
TGCAGGTCTCCTGATTGACAGGCGAGTGCTTTGGTAATGAGTCCCGCCAGGCTTTGGCTGTTTTTGTAGA
>rgn_3598
TGCAGGACTTTTGGCAAGATCTGGAAAGTGAAGTAATAGGAGTTGAAGTAGCGAGTTGAGCCGGATTCAG
>rgn_3599
TGCAGGTACACACACACACACACACACACTCTCTCTATACAAGGTTCTCTCAACGTTATGAGCAAACGTT
>rgn_3600
TGCAGGTTTCCTCTCACTCACCGTGTGTCATATGAGCTGACGTGTGTCATACGTGTGAGCTGCAGTTGCA
>rgn_3601
TGCAGGAGTACTGAGGACGCAGACCTAAAGGTGAGTGTGTGTCGCCCGGTGACTATGAACTACAGGATGG
>rgn_3602
TGCAGGTGGTTTGAGAACAGTAGGGGGCGCTGGAGTCCCATCAGCGGTTCACCATTATGAACCAAGCAAG
>rgn_3603
TGCAGGTAAACACGTGCATCAGTTCCTTGTTGTTGTCCATTCTCATATTGTCGACAGGTGTAAAGCCCAT
>rgn_3604
TGCAGGAGTTTCTGAAGAAAGAATTCAGCGAGGAGAATATTTTATTTTGGCAAGCGTGTGAATATTTCAG
>rgn_3605
TGCAGGTCATTGTAAATTCTTTGCGGTGTGCCGGTCCAGATTCTTGAGTGACTGTGTACTCGGGTAAACG
>rgn_3606
TGCAGGGAGTACAGAGCCTAACATTTAAGAGCAGAGAGTAAATTAAGACAAATAATAGCCATAATCTCCT
>rgn_3607
TGCAGGGAGATTTCAAGAAGACCCCTGCTACTTTTCAAAGCGGGACTCCTCATTGACGCTAACTAATAAG
>rgn_3608
TGCAGGCCTCAAACCCGATCACTTAAAATCCCCTCCTTCCCCACCCGTACTCAGCCTGGAGAGTTTATTG
>rgn_3609
TGCAGGGTGTAGTGGGAGTTCAGGTCACGGGGTCACGAGGGAAGAGCTCTCATTCATCAACTTCCTGCAG
>rgn_3610
TGCAGGGACGGTGCAGGCATGGACCCTAACATGGAGTATGTCAAGGTAAGGCTTCACATTTTACCTTTAT
>rgn_3611
TGCAGGACGCATAAAGTGAAAACGCTGCCTTCGTGAGCACGCGTCTGCTTCATGATCTGAAATGTCTCTG
>rgn_3612
TGCAGGGTTCTTGCTAATTTCTGAGCATACACTGAGTATTCCTGGAGGTTCAGGGAGCAAACGCGTGGGA
>rgn_3613
TGCAGGATGTGTTTATGTACAGGGGAGGGGATTGGACACTAGCCACGACTGGGGTGAAGGGGTTTGGGTT
>rgn_3614
TGCAGGTCCCCCACCCTCTTGAAGAAAGTGAATGTGGTCAGGATCGCTGTCTTTAACGATAGGACTTTAA
>rgn_3615
TGCAGGTTCAGCAATAATCGCCAATAAGATGGCCGAGCACGAGGGCATCGCGTCTGCACCGCAGCTGATC
>rgn_3616
TGCAGGGATAATTGTATTTAATGCTGAATTTTGAAACATTTATGTGGAAACCTCTTTTCTGTAACGTTAT
>rgn_3617
TGCAGGTGTATCACTGTCAAAATCACACAGCGGCAGAAGATACTCTCCCTCTATCAACCAAGATTTTATC
>rgn_3618
TGCAGGAGGGAGCAGGCGGTGGAGAAGAAGTACCCCGGCACGTACAAGCGGCACCTGGTTCGGCCCATCG
>rgn_3619
TGCAGGTTGCGCAGTGAGGACCACTGTGTGTGTGCAGATGTATTGGTGTTTTGATATTTGCGTTTTTGTC
>rgn_3620
TGCAGGCCACCAGCGAGGTTGTTAATGGTCTGGAACACCCTCTCTGCTGGAAGTAAGATATTCTCAACGT
>rgn_3621
TGCAGGTCGTTCAGAATGATCTTAATGAGATGATGGTATGACTTTCTTTCTGCTGTGGAAGATGCTGTGG
>rgn_3622
TGCAGGAGCCCACCTCAATCTTTCACTGCCGCAGCAGTGTTATCTCCTTCGCTCCAACAGAAGCTGTTTT
>rgn_3623
TGCAGGGGTTCGAGTGGATCTTCATGCTCTCGGTCAGCTGGACCTTATGGACGACGGACAGTGGCAGAGT
>rgn_3624
TGCAGGATTATGATTGCCATGCTGGATGTATCCTTCACAGAAACAGGAAACAACCATGCTTGCACTGTTC
>rgn_3625
TGCAGGCCTACAAGCTCTTTACCAAGAAGGGTGAGGAGGTGAGCCAGAGTGAACTGGAGACTCAGGCATC
>rgn_3626
TGCAGGTGTGCGAGGGTTATTGTTGATTGTTTGTATACTTCTACTAAAAAAATCTTCTACTAAACTCTAC
>rgn_3627
TGCAGGGTTTGGTCGAGATTGATTTTCGGTGTGCGAACATGTTCGCTGCTTCGCCGCAGGCAATGGAATA
>rgn_3628
TGCAGGTCTATAAGCAGGTGGTCATAATGTTTTAGCTCCTCTGTGTATAAGTATCAGCATAAATAATATT
>rgn_3629
TGCAGGGGTAGCTACATTGTGTGTCATGCTATGCTCTGTGCCTCAGATATCGACTCTTCGTCTTGTTATT
>rgn_3630
TGCAGGTCCTACACAAACCCCAATCTACACATATAACTGCCTTCAAGGTGAATGGAAATGTTAACGGATA
>rgn_3631
TGCAGGTGCCTAGCGAGGTGATAGATGATGTTTCTTTAAACTCTAGAGGGCATGGTTCTTAGGGACCGGC
>rgn_3632
TGCAGGATTACAAAATAAAAGCCACTCTGTGTACGAGTCCTGCAGGTCAGACCCTTCACAGGTAATGAAA
>rgn_3633
TGCAGGAAGTTCCTACATAGTTTTGTAAACAAATTTGCATAATGCTTGCCTATGATTTTCATTGGCTGCC
>rgn_3634
TGCAGGTGAAAGAGAGAGAGGTAAAAACAGTGTTGAAAAAGAGCAGCGCCACTCATTGAAATGCAGCAGT
>rgn_3635
TGCAGGTATGAATCTAAGCTGTCCATCCGCCAAGGTGTGGAGTTAAAAGTTATGTAAATTTAATTTCATC
>rgn_3636
TGCAGGGGCTGCTGTGAATCCGGCTGTAGTTCTCCTCCAGGTGAGTCCGGCTGTAGTTCTCCTCCAGTCC
>rgn_3637
TGCAGGACCAGTTGGGCCAGTGGTGAGGGCATTGTCTACTCCATAAAAGTTTATGATAATAGCAGGCATA
>rgn_3638
TGCAGGAAGAGGCTGTCAGAGGATGCAGGCAGGAGTGATGGAGTCTGCTGTCTCCCTAATGGGCTGATTG
>rgn_3639
TGCAGGACAGACCCTGGGATCGTCAAGGCAACTGAGGAGGAGAAGAAGAAGGTAAGGACCGGCTTTGATT
>rgn_3640
TGCAGGCCCCAACAAATGCCCTTTACTCAAGACCTGAAGGAGTGAAGAAAATTAGCAGATTTTTTTTTTG
>rgn_3641
TGCAGGACGATGCGAGGGCCCATAACAGTTGTTAAACAGGTGTTTAGAAATAAAAACTCCAAAGTGTGTC
>rgn_3642
TGCAGGGACATGTGCTTTGTAATTCTGGGTTATTTTAAACAGCATAACGAATCAGTTTGGATAAAAGACG
>rgn_3643
TGCAGGCAGACACGCTCCGACCCTCTGCAGGTCTCCCGGAGGGAACGAGAGAGACGAAGGTGATGCCGAA
>rgn_3644
TGCAGGTACTCGATGTCGGAGAGGATGGGCTTGAGTGTGGTCAGCTGTTTGGACGACCAGCCCACGCGCA
>rgn_3645
TGCAGGAACTCCAGCACTGTGCTCGCAGGGCAGTTAACTGGATCCCACAGGCAATCTCTGCACCATAAGG
>rgn_3646
TGCAGGAGAGCGGCGGACAGGGAAAGAGAAGCGGATCATGGCTAACAGCCGTCACATGTCAAGGGGAAGT
>rgn_3647
TGCAGGATTCCCCTAAAGCCCCTAAAAAAATATGAGATGGGAGGAAAAAATATATTTCAATGATTTTACA
>rgn_3648
TGCAGGAAGTAATGCAGGACTAATGAGTAGGACTACATTAACACTTCAGCTACTACTATTAACTAATATA
>rgn_3649
TGCAGGCTGAGAGATCTGCAGGTACTTAAATAATACCATGGAATTAGCATGGTGCATGTCTAAAAAATGT
>rgn_3650
TGCAGGAGGGAGCGTAAGGGGCCGATGTATAGTGGATCGGGTGACAGTCGAGGGCGAGGCCCCCGGCGAC
>rgn_3651
TGCAGGTCATGTCTGAGTTCCTCTTTATATTGTTTTTGAATGCAATTTAGGAACTGTTCTGGATTAGCCT
>rgn_3652
TGCAGGATTAAATAATGAGTTATTCCTAGAATCACTTGTCAGGATTTGTCTGCTGTTCTATTGCAGAGCA
>rgn_3653
TGCAGGCAGGAGGCCTTTCTGCATAAAACATTTTAATAGAAGCAGTCCCTCCCGTATAGACAGACACACA
>rgn_3654
TGCAGGCCGTTGAAATGCATCTGTGGTATAAGAAGTTCATGACTGAGTGTCCATCTGGTCAGCTCACGCT
>rgn_3655
TGCAGGGAGATTTCCATTTCTTCTGTTCATGCTACAATGCTTATACCAAAATGCATTGCTCAATTAAACC
>rgn_3656
TGCAGGAGGTGGCATAGGGCGGGAGAGCTGCCGATGTATGGAGAGTTCAGTGGGTAGCCTTTAACCCATC
>rgn_3657
TGCAGGCTTAACTAAGCGGCAGCAAAAACCTTCCAAATTAGTCTAGGAGAACATTCACTCGCCTAGCAAT
>rgn_3658
TGCAGGAGCTTCTCGCGGAGTGTGTCCCGGCTGCTGTACTTGGGCAGATCCAGCAGGTTGAAGCACGTGT
>rgn_3659
TGCAGGAACTCCAGCACTGTACCAACCGGGCAGTTAATTGGGTCCCTCTGACGGTCACTACACCAAGAAG
>rgn_3660
TGCAGGTAAAGTTACTGCTGGTTTCCTGATTCCATTAAATTTTAACAGACCCGCCAATGTCGCGATATAA
>rgn_3661
TGCAGGATTAGTGTGAGGTCTAAAAAAGACATAGAAGTCCAGTCATTCATTTAGCAACAACCCAAAGTGC
>rgn_3662
TGCAGGGAAGGTTCCTGAGTGAGAGGCAGCTTGACAGCAGCGGCGCTGGGCAAAAAGTAAATAACATTAG
>rgn_3663
TGCAGGATTCTAGCTCTCACCAAAAGCGCACACAACTGATCTATAAAAGTGGAACGCACATAAGCTAGGG
>rgn_3664
TGCAGGAGATGAGGGGGCAGGATGGGAGGAGATTTGAATTTCTCCTCTTGTTTGGGGACGTACGCATCCT
>rgn_3665
TGCAGGAAGAGAAGTAAGTTCAGCCAGTCACACTTTCTCTCTGTGCCTATATTAGATACTCTGTGTGGCT
>rgn_3666
TGCAGGAAAAGCTCTGGAGTGGATTGGAGTGATCTATTATAATGGAGGCTTATACTACAAGGATTCCCTG
>rgn_3667
TGCAGGAGTTGAGTTGTCTTTACACGTGATGGTCATCTGAAGTCCTCACAGGAGTTGTAGTCGTTTCTTC
>rgn_3668
TGCAGGCCCAGATGGGAGCCGGTGGAGGAGAGGGAGGAGGTGGAATGTGTTTTAACATGTTTGTTAATGG
>rgn_3669
TGCAGGAACTCGTCTACCTCCACTGTAGGAGCATGTAAGCCACAGTCTTCAAACGGCCTCAGAGCAACAT
>rgn_3670
TGCAGGAGGACGTGCTCCGCGCCCGGCAGCTGTCACGGCTCGGCCTGCTGTGAAGAGTGCCAGACTCATC
>rgn_3671
TGCAGGGTTCACAGACACGGGCGATTGCGATCGGTGGTCAGCCTGTGGTTGACTGATGCTTACCCTTGTG
>rgn_3672
TGCAGGCAAACAAACACATTAAAGATGCTGGGAGGACAGAGGAAGCCAAGCTTAGTTAAAGCCAACTGGA
>rgn_3673
TGCAGGTCCGTGTGCGCGTGTGTGTGCGCGCGCGCGTGTGCGCGTGTGTGTGTTCATCAGTTCACCCCTA
>rgn_3674
TGCAGGTAATTTTTTTAAATGTAAGTACAATGTAAAAACATGTATGTAAGTGCATTGTATCAAATGAGTA
>rgn_3675
TGCAGGAGAAAAAAACACAACAACAACAACACTTGTCTGTTACCATACTAAAGATAGTTCTCGTCTATTA
>rgn_3676
TGCAGGTAAATCCAGGTGCTGTTGGTGAACGACCTCACGTGATTCTGCAAGCAGTGCAGCGACACCTCGC
>rgn_3677
TGCAGGATATTGGTTAGTATCTGATTAATGCAGTGAAGTACTGACACGATTATCAAAGTTATTGTGGGTT
>rgn_3678
TGCAGGCTAGCTTAAAATAAAAAAAAATACATGATTAATTAATTTTTTTTTAGAAGTTCTTAAATAACTA
>rgn_3679
TGCAGGTCCAGCTAGACATGTTTGAAGATGATTCAAGTGTGTGGTGTGACTGCCAGAGCAGGAGTGAGTC
>rgn_3680
TGCAGGCGAACCACTGTAGGTGACCCATCCTTACATGATTATAGTAAATATAATTAATCCATTCTGTGTT
>rgn_3681
TGCAGGACACTCGTCCTTCCCGGCCGCTGCGGTCAGAGGTTCTGAAAACCCCTTCAGAGATTAATGACCA
>rgn_3682
TGCAGGTAACGGTCCAATACAGAAAGGAGAAGATCAGGGGCTTCACTGTCCCGACTGCCTTCGCATTCAC
>rgn_3683
TGCAGGACAGCCGTTCCTAAGTATACATCCAAATCTACTTAAGCTTGGTTCAGGGATCAGTCGTAGAACG
>rgn_3684
TGCAGGAGTGGAGGGGACATGTCTGCTGTGGCAGCAAAAGATTAAAGTTAGGTGAGAGAGTGAGCTCCGG
>rgn_3685
TGCAGGATCTCAATTCGATATATTTTCATCCTGGTCCCCACATTGTAGGTGATTTCAGGTTTTACTATCC
>rgn_3686
TGCAGGCAAATATTTATGCCCAGACAAATGCACATGTACACATAAAGCTGTCATTCCGCTTAAGGGGCCA
>rgn_3687
TGCAGGAACCAATCAGATTAACTTCCTGGACAGACACACACACACACAGAGAGACTCACAAAACACAAAC
>rgn_3688
TGCAGGATTGTGGGACTGAATAACTCGCTCATGGGCACAGTGGTGAAAGAGCAGGACTGTGGCTTCAGAA
>rgn_3689
TGCAGGGTGAGACCCGTTCACACACACACACACACACACACACACACACACACCTGATCCCACATGAGCA
>rgn_3690
TGCAGGCCGTTTGCTGCCCGTCCTTCCTTCCTACAACACCATCCGTATCCCCACTGCCCCATATTAACCA
>rgn_3691
TGCAGGGGCATTAAGAGAACAGAGACAGCATAGCTAACACATTTATGCCTGTCATTTTACACTAAAAATC
>rgn_3692
TGCAGGGAGGAAGTGGCACCATGATAAAGGCAACCTGAAGGGTTTTATACTCCCTTGAGGCATTCACCTT
>rgn_3693
TGCAGGATTCAAGCCAAATCGAGCTGTTGAAGGAGCTCATGGATCTTCAGAAGGATATGGTTGTGATGCT
>rgn_3694
TGCAGGTCATAAAGAATTTGTTTTTCCACCTCCAAAAAAATAACGAGTGCTCTCCATTATGTCTCCTTGT
>rgn_3695
TGCAGGAGCACCTCTAGACTTCCCCATCTCACAGTAACTACCAGAGTAGCCGTACGGACACCTGAGGAGA
>rgn_3696
TGCAGGTTTACACACATCAGGTTTCATTTTCTCATAATATACATAGCACACCTCTCCTCAATAAGTCGGT
>rgn_3697
TGCAGGAAACAGAGCGATGGGAGGTGGGAAGCGACACATTTTTCACAAGAAAGTTTATGCGTATGCAGTA
>rgn_3698
TGCAGGAAACAGAGCGATGGGAGGGGGGAAGCGACACATTTTTCACAAGAAAGTTTATGCGTATGCAGTA
>rgn_3699
TGCAGGGGGCCAGTGCGTATGTGGTGAGTTATTTCATGTATGTGTGCTGGGCTCTTCTCTTCGCCTTCCT
>rgn_3700
TGCAGGACACGGTAGACAATCCTCCATACTGGCTGTCCCAGACTGTGGCTGCACTGTTCCTGGAGGGCAA
>rgn_3701
TGCAGGTAGTTTATCAAAATGTGTTTGTTTGTTACGTCATCCAATCAAAAAATGGTATTTGGAAAATGCA
>rgn_3702
TGCAGGAGAATAAATTAAATGTGGCCATAATCACATTGCAGGAATGCAGTCAGTGTACTCTTGTGAAACA
>rgn_3703
TGCAGGAGAATAAATTAAATGTGGCCATAATCACATTGCAGGAATGCAGTCAGTGTACTCTTGTGAAACC
>rgn_3704
TGCAGGAAGGTGACCCAGAGATGGAGGGAGCTGCTATTGTACAAGAGGTGGTGCACGCACTGCTCCTTCC
>rgn_3705
TGCAGGAAAAGACGAAAGAGAGACAAAAAGATTATGACGTTAGTAAAAGGGAATCTTAAGCCTCGTCTCA
>rgn_3706
TGCAGGCTTGCATATTTATTATCTACTCAGGCATCACTCGATTCCTCCGTCGTATGCCGTCTTCTGCTTG
>rgn_3707
TGCAGGGAGGCGCGAGTCAGACTCACTGCTTTACTCTCCGCAGACTCGCACATTTCACTATTTGAGCACC
>rgn_3708
TGCAGGTCTGAAAGACAGATGAATACTCGATTTAGGTTTTTTTTTTTTTTTTTTTCAGGAAAAAACCTAT
>rgn_3709
TGCAGGCTGAACCACTGTAGGCGACCCACTCTTACAGTTGACGAACATTCTAAGATGTGCAGTTATTTTC
>rgn_3710
TGCAGGCCACACAAAGCTACTCTACGCTTCCCCGCTGTTCCATTCTGTGGCATGACATTGTAGCCATGGC
>rgn_3711
TGCAGGATCTTCAGGAGAGGCTTGATGGAATCCCACTTGGAGCCACGCATGTCCACGATGACCGTGAAGC
>rgn_3712
TGCAGGACAGTTGCCCTTGAGGTCCAGGGTTGAGAATGGCTGCTCTAGATGTTAATTCTATATTCACAAT
>rgn_3713
TGCAGGGTGACACCCCAAAGATGTATGCGGAGAGAGCTCAAGACCTCGAGCTGGCCGAGTACTTGGAAAA
>rgn_3714
TGCAGGTTGTGGAGCACGCGGAGCAACTGTGGATCGAACTTGTTGGTCCAGCACATCCCACAGATGCTCT
>rgn_3715
TGCAGGACAGAACAGGACATCACTTCATCTGTAGGACTCAGCCTGGTAGAACTGCACACAATGGCAGTTC
>rgn_3716
TGCAGGAGGGATCATAGTGGATCGGGCAGCAGTCGAGGGCGAGGGCCTGAGCTTGTGTGGGAGATTGAGA
>rgn_3717
TGCAGGTCATAAAGAATTTTTTTTTTTTTTTTTACCTAAATGCCAGGTAAGGGGTCGTTTCTCTGCTTTA
>rgn_3718
TGCAGGCTACTGAACACTGGCGGACTGGCACACTGCCAAGACCTTGGCTGAATATCCGCTGAGACTTTGT
>rgn_3719
TGCAGGAAGACTCAATTTGCACCAGTTCTCATTAATATTCAACAAGCTAAGCTGCTTGACTCTGATTGGC
>rgn_3720
TGCAGGACACACACACACACACACTCTCACACAAGCCGAGTGCAGACTGATGGGTAATTGGACGTACCAT
>rgn_3721
TGCAGGCAGACTTGTTTGTGGTGGACTTCATCAGGCTGCTACTTCCGTGTACACAGATATGGCATAACTA
>rgn_3722
TGCAGGAAGCATTGCAGGACTCCAGAGCACTGACAATCCAGCTGCTCGCAGACGCACAGCAGGGCAGACA
>rgn_3723
TGCAGGGTTCCTACTTTGTGGTGGTTTCTCTCCAGCCTTGACTGTGCCGCAGCCGCGCTTCAGCCTGGTC
>rgn_3724
TGCAGGCCGAATCGAGTTTAACTCCAGTCGTGTACGGAGCCACTATATCCACACACACATGAAGCTGGAG
>rgn_3725
TGCAGGAGATATTAAAGCGACAGTTTAGCCATAAATGAAAATTCGTCATCATTTATTCATCACCCTCATG
>rgn_3726
TGCAGGATTGCCATCGTGTGGAGGGCATGTCCAGCTGAGATATATGTCTTCTCGGCGATGTGAGCTGTGG
>rgn_3727
TGCAGGTGGATCTCCGTATTTGGCAGCCAAGATCAATGAAGCAAAAGATCTGCTTGACTCTGGCCCTCGG
>rgn_3728
TGCAGGGAAAACACAACACACTTTAACGCTTCACATTCATTATGAACAAAACTGTACAAAAGTATCACGG
>rgn_3729
TGCAGGTCGGCAAAGTAATCTAGAGTGAGAAAGAGAGAGAGATGAGACCATTAGTGATGTAAACAGGAAG
>rgn_3730
TGCAGGAGAGGAGGACGAGGGGAGAGAAGCACTACGGCTCTGGGGCTCGGGGCTGAACTGAAGCAGAGAG
>rgn_3731
TGCAGGAGAGGAGGACGAGGGGAGAGAAGCACTACGGCTCTGGGGCTCGAGGCTGAACTGAAGCAGAGAG
>rgn_3732
TGCAGGCGGTGGGCTGAACAGAGCTGTGTGGGTTTGTGACAGGAGAACAGGGGCCAAACTCTCTGTGCCC
>rgn_3733
TGCAGGAACATGCAGAAAGCTGAGGCTGCCCGACAGGCTCTTCTAGTATCTCATCCTCAGGCTCAAGTTT
>rgn_3734
TGCAGGCGCACTGCACTCGCAACCAAATCAATCTAAAATCACAGCCAATCAGAAGAGTGTGTGGGCGTAG
>rgn_3735
TGCAGGATTCCATTGACCCGCGGGTTTCCCGAAACTTCTTCTTTTAAAAGTGACCCAAATCTGATATCTG
>rgn_3736
TGCAGGAAATGTCAAATTCATTGACTACGAATATGCTGGGTACAATTACCAAGCCTATGACATTGGGAAT
>rgn_3737
TGCAGGTGTTGCTGTTGGACACGGTTACTTTATAAAAATGTGTGACTTTTACACTGTTTAATGTCACATT
>rgn_3738
TGCAGGGGGACTTTAAGTGCTTTTATTAAATGGAGGGACAGAAATCTCTCAGATCTTCATTTGTGTTCAG
>rgn_3739
TGCAGGACTGAGATTTAATTAGCGGGTCCTTGAAATCAGCCAAGACCGGAGATGCCCAGGCTGAAGCTAG
>rgn_3740
TGCAGGGAGCGAGGACTCACTTCGCTCCACAGAACAGGGTTCTTCACCTCTGAGGAACTCTCAGTAAATT
>rgn_3741
TGCAGGTCTACCAGGCCAAAGTACTAAAGGAACTGCACGAGGGTAGATCCCAGGGATAATGCAGGAACTG
>rgn_3742
TGCAGGTCCCCTACCCTCTTGATGGAGGCCAATGCGATCAGGAGCGCTATCTTCATTGACAAGAACTTAA
>rgn_3743
TGCAGGAACAAGGGGGTATAACAGTAAGATATAACAAACTACTGATATGCAAATTGATATGCAAATGCTG
>rgn_3744
TGCAGGAACTGCCTTCATACTTTGGCCACATGTGGCCGGGCATTGTCATGCACCAGGAGGAACCGCTGCA
>rgn_3745
TGCAGGGCATGGGGCTGAGGTGGAGTGACATGTGGTAGAGGAAGGGATGTACAATAGCACCAGCTCAGAG
>rgn_3746
TGCAGGGCCACCATCTGCTGGAGGATGACACTGCGCTCAGCTTTCTGGAGGTTAGAATCATACACAAACA
>rgn_3747
TGCAGGCATTTTCGGTCGACGAATTGTGCCTGGAGTTCGGGCCGGGGGACACCCACGTGGTACTGAGACC
>rgn_3748
TGCAGGGCGTCTTTCTCTCGGTCTAGAGATGCTATTGTGCTCTGCAGAGTCGCAACCTCATCTTTCTGAG
>rgn_3749
TGCAGGAGCTCCGTGGCGGCTTTGCGTTTGCTGAAGGCGCTCATCTCGTCCTCCAGACTCCTGCGCTTGT
>rgn_3750
TGCAGGTCTTCCCTGCTGAACCACATGGCTAAAGAACACTCGTTCAGCATCGGCCTGCCTGACAACATCG
>rgn_3751
TGCAGGTGTGTTTCTCTCATGATCCTTTGTTGTTTCTCATGACTCTTGAACGTCATTCATTGGTCATTCA
>rgn_3752
TGCAGGAATGTCATGGCAGGTCACAGACGCAGCTGCTGTCACCCGCGCACGCACGCACGGACACACTCAG
>rgn_3753
TGCAGGAGGACGGGATTCCCATCAGCGAGGAGGAGGAGGAAGAGGAAGAGTAGAGTGAAGATGACCCGCA
>rgn_3754
TGCAGGAGGACGGGATTCCCATCAGCGAGGAGGAGGAGGAAGAGGAAGAGAAGAGTGAAGATGACCCGCA
>rgn_3755
TGCAGGAATGTATACCAGCAATTTCAGGACACCGAATTTCAGGCCCTGCAGATGAATGTACATCATTAGC
>rgn_3756
TGCAGGTGTTCTGTGTGTTGAGTGCTCTGGGGATCGTGCTTTGTCTCGTCACGTCTCTGGCGGTCGAGTG
>rgn_3757
TGCAGGTATTCTGCAATGCTCGCTGCATGTCCCTCACCGTCATCCAGTTTCCTCTTGGCAAAGAAGCTTT
>rgn_3758
TGCAGGGCCTCCTCCGCCCCGGGAGACCACTTCCTGAAGGAATGTGTGGTGATGGGTTGCCTCACAACTT
>rgn_3759
TGCAGGGATCACCCCGCAGCCCTCCTCCCATGCCCATCTGCAACCTAAGCAGCATGCCAGGCATCACTCG
>rgn_3760
TGCAGGACACACACCCACACACGTGCAAGTCAGTCCAACTATTACACCTGCAATTAGTTTGCCCTCAGTC
>rgn_3761
TGCAGGGTAGGGACATGCATGACCCTAGTAAAAGGGGACTCAAACATCATGGAAATACAAGAGCAGATGG
>rgn_3762
TGCAGGTGTTTCTTAGAGTTTCATCAGACTACAAGATGGTAATTCTTGACAAATTACAGCATTAGAGCGT
>rgn_3763
TGCAGGGTTACACGCTCCTGCTCTGCCTTCTCCAGCTGTTGTCTTGTTTCAGAGAAGGCTGAGGTTTTCT
>rgn_3764
TGCAGGAGGCCATTAGCCGGTGGAGACAAGAGAAAAATCATTCAGAATACTGCAATAACCACAACAATAC
>rgn_3765
TGCAGGGTTGTTTTGATAGAGCGGCCGAGTTTGTGTCCTCAGCTGTGCTGATATGAAATCTGTCTTCTTA
>rgn_3766
TGCAGGATGGAGAAATGTGTTGCGCAACCTGCAATCAGCCCAAATTTTAGGCCATGTTTTTCACCACTAT
>rgn_3767
TGCAGGACAAGAAACAAGAAAATAGAATTGCAGTCACTACAGTTTTGTGAAAAGTAAGTTTGTATTCTGC
>rgn_3768
TGCAGGAGCCTAAGAGGTTTAAAGCCAGTGATTTTCACAGGAGTCACCTCCTTTGACTCCAGAATCCTTG
>rgn_3769
TGCAGGATTTCATGCACCGCACGGCAAGGGGTTTTCTTAATAGTAAAAAAAGTTCAATGAGCATATATAT
>rgn_3770
TGCAGGAAGGAAAGCACGACACCAATCGAACACTTACGGGGGCCTTCTTGGCGGGAAGAATACCATTCAA
>rgn_3771
TGCAGGACTAGATGTTTCAGCCTGTTTTAGGTTTTTAATAATTGTGATGGAAGGAAATGGCCTGCACACA
>rgn_3772
TGCAGGTTATTTTGGTTTATATTATTATAACCTAAAGATAACGTTCCCAAAACGTTATCTGAAGGTTATT
>rgn_3773
TGCAGGAACAGAACTGTCTACGGAGAGAGGGGAAAAGAACAGGGGACTGAGAAAGAGAGAGAGAGAGGCA
>rgn_3774
TGCAGGTATGTCTGGTGGCTGGTGTTTGAGTTGTTGGTGGTACACTATAGATAACGATTTTTCTTTTTAA
>rgn_3775
TGCAGGTCTTTTATGTAGCAGGGAAGCCCATTATCATCATAAAGGAAAATGTTTATTTAATTTAGGGCAC
>rgn_3776
TGCAGGTAATGTTCTCTTTAGGTTATAAAACCCTACAATAACCAATAGATAATGTTGCCAGAACATTCTT
>rgn_3777
TGCAGGAAGCAGCAGCGTCATGAGGGGCTAGTGGTTTGCCTTGCTGTCCAGAGGTTGCAGGCTTCATCAG
>rgn_3778
TGCAGGAAGCAGCAGCGTCATGAGGGGCTAGGGGTTTGCCTTGCTGTCCAGAGGTTGCAGGCTTCATCAG
>rgn_3779
TGCAGGCATTTTCGGTTGACGAAGCGTGCCTGGAGTTCGGGCCGGCTAATTCACAGGTGATCCTGAGATC
>rgn_3780
TGCAGGATATAAAAGCCTATGATGAGCTGATGAAGTGCACATTTCTGTATCAAACAGTTTAATGGGTCAG
>rgn_3781
TGCAGGATAATGCGTGATGTCACGAAGCTCAAATCATCTCAAACTGTTTTTTTGAAGATGATTTCACTAT
>rgn_3782
TGCAGGTGGCAGTATTGCACCTTAAAGCTGACACCTGTCAAACAAGAAGAAGACGCAGCGTGCAGCTACT
>rgn_3783
TGCAGGGATTAATGACATCAGTATGGATTCTGACCCCCAAGCGTGTGATGTTTCAGAAAAGGGATTACAG
>rgn_3784
TGCAGGTGGAAGAGATCGTCGTGGAGGGCCAGTCCTTACATTTCCAGCCAGGAGTAACCATGACAGAATA
>rgn_3785
TGCAGGTGGCAGTGTACGTTAGAGTTCTGATTCCCTGCACTCCGCTTCAAGTATGTCAGGCAGAAACCTG
>rgn_3786
TGCAGGTGAGGAGTCTGTGGCGCCATATGGAGCGAGGAAAATTAACAACGAGGAGAAAATCTCCACAGCA
>rgn_3787
TGCAGGTGGAGCCTCTACCTCAACTTCTCATGAAGACCAACACAAAGCAGAACTCCTGGACAGATGGCGT
>rgn_3788
TGCAGGGCACTTTATTAAGTGCAGTGTTACGCTGGAGGGAGGCAGCGTTTGATCATCGTAACGAGCCCAG
>rgn_3789
TGCAGGTTAGCCATACTAGACGATTGATTAGCGAAGGACTTTTAGATAGCAATGATGAGTTTATGGCAGA
>rgn_3790
TGCAGGAGGTAAAACAACATCTCATCTGCTCCCTTAAATACAAACTTGTTATACTACCATACTTCTATAT
>rgn_3791
TGCAGGTACCTACATACTGAGTTGATAGCAAAATGTTGGCTTTCTCCCAATACCTCGTCTACCGTGGTGT
>rgn_3792
TGCAGGTATCAAAGTAATCCACAACAAAACAAGCACGCACAATACATCAGAAAAATAGGCAGGAAAGTCC
>rgn_3793
TGCAGGAACTTCAAGGCTCTGTGCACTGGAGAGGCAGGTTTGTCCAAGAGTAACCTTGAGTTGAGCTACA
>rgn_3794
TGCAGGGTTAGCACTACATGTGCAGTGTGAAACGATGCAGTGTTAGAATGTTACGACTAGATGCTTAGCA
>rgn_3795
TGCAGGAGGGAAGTGAATTAACTGCAGGCTAATTACATGAGAGCATTAGCATTGTACAAGAGTGTGCGGG
>rgn_3796
TGCAGGAACTATATTTTCTGTAGTCTCCAGTCCACCACTATAGACGTTTATCTACTTATGTTATATTAAC
>rgn_3797
TGCAGGAATGCTTTGTCTTCTCCTATGTTTATTTCAACATTATTACCCTATCAAAGGTGATGAGATGTTC
>rgn_3798
TGCAGGGTCTGATGAAGGGTCTCAGTTGGTCACTGCACTCTGAGACTGGACTAACTGTATGTTAACTTAT
>rgn_3799
TGCAGGTTAGTTATTCCCACGTGTGCAATTTCATCCGTGCCATATTTCCATGGTGTTAATAAGCTGTCTG
>rgn_3800
TGCAGGGGCCCGTGTGCACGTGCAGGATGCCTCGAGCGTGCATGTGCATGAAGTTGAAGATCTCGTACGG
>rgn_3801
TGCAGGGTTAGAAGAAGATCTCAAACATTTTGTTAAATGGCCCTTCTTGTGCACTCATTGCAGTCATATG
>rgn_3802
TGCAGGTCAGGACACTAATGCAGGCTAGACGGAGAGCTCTGTTTGGGCTGTTTATAAACTGAAGTTGTCT
>rgn_3803
TGCAGGGATCACCCCGCAGCCCTCCTCCCATGCCCATCTGCAACCTAAGCAGCATGCCAGGGGCACTGCC
>rgn_3804
TGCAGGAGAAGTTTGCGGCTGGGGCGGCAGCAACTAAGCTTAGGGTGTATATTGCTGCTCACAGGGAGCT
>rgn_3805
TGCAGGGCTGACTTCTGGATTTCGGCATCATTTACAAACACCTCACCCTCTGCGACGACCAGCACGATGC
>rgn_3806
TGCAGGTCAGACGTTAAATAAAGGTCATATAAAGTCTTAGTCCAGGTGATGTCTAATGTGTCACGCTGCA
>rgn_3807
TGCAGGACTCCTCCGTTAAACTGCTCCTGCACTTCCTGACGCAGTGGAGGCTGGCCATACAGGCACCGGG
>rgn_3808
TGCAGGTCTGACAACACAACAACATCATCATCATCATCATCATCATCATCATGATCATCATCATCATCAT
>rgn_3809
TGCAGGGTGGAATGAAAAGGTTTCCCATGATTATGAACTCATACGGTCAGTTGTATTATATTCATTTTTT
>rgn_3810
TGCAGGGAGCCCTCAGACTAAATGCTGATTAGAAATCACATGATGTCCTTTAGGTTTTATATTTGATTAA
>rgn_3811
TGCAGGCAAGCCTTAGCCTGCCAGGATTGGGGTGGAGTAACAGGCAACCCTAATTTCCTGTTTCCTCACA
>rgn_3812
TGCAGGAAGTAGAATTGTGACCATTTAAAAGCAGGTACGGAGGGGAGTTACAGGAGAGGGATGCTGTGAC
>rgn_3813
TGCAGGAAGTCCTACGAGTTTGAAGATCTTCTACAGTCGGCAGCAGAAGGTTGTCGAGCAGATCTCTACG
>rgn_3814
TGCAGGTCTCCTGTCCTTGTGAAACCATGTGAACATGATGTGATTGCCCTTAACTAACATGCAAGTTTAA
>rgn_3815
TGCAGGGAAGGACATGCGTAAGTGTGCTTTCAGGTTAAACGTATCTGGGCCTAGTAATCAAATCTGACAT
>rgn_3816
TGCAGGCTGTATAAATAATGTTTTAGTGCTTTGAGGACATTATTAAAGAGCAGATAAGCTCTGAGAGCGT
>rgn_3817
TGCAGGATGGAAGATACATAATGTTACAGTGAAATTATGGGTAATAATGCTATAAATTACTTGGTAGCAA
>rgn_3818
TGCAGGAGGCCCTGAAGGAGAAGCAGCAGCACATCGAGCAGCTTCTGGCTGAGCGGGACCTGGAGAGGAC
>rgn_3819
TGCAGGCAATTGTTGCTCAGGTCCAGCTCTCTCAGGGGGGAGCTTGATGATAGTAGAGCTGAAGCCACCA
>rgn_3820
TGCAGGAAGGAAAGCACAGAACTGATCAGGCATCTTCGGGGGTCTTTTCTGGTGAGAAGAACACCACTCT
>rgn_3821
TGCAGGCTCTCTCATTCAGAGCATGCTTGTTTTCCTTTCCTCGGCGCTCTTTGCCACGGCCTGTAATTAC
>rgn_3822
TGCAGGCCTCACAGCATGACTGGACACAAACAATCCATCTCCATGGTGATGCTTTTGCAGTTTTGTGAAT
>rgn_3823
TGCAGGGCCTCGTGCAACACGTCCTGGAGCTTCTGCACAGCTTCCACGTCCTCTATATGCATGGAATCTG
>rgn_3824
TGCAGGCTAGCCAACTTGGAGTGTACAGGGCCTTTGTGGATAATTACGAACTCGCAGTGGAGACCGCGGA
>rgn_3825
TGCAGGGGGAGACAAACACATATGCACACGCATGCATGCACGCACAAACACACGTTTGTTTCACTATATT
>rgn_3826
TGCAGGTTTCGCGCTCACGCTTAAAGTGAGCACACATAATGCCGGATCTCTAACAGCTGTGAGTTGCAAA
>rgn_3827
TGCAGGACGTAGCAGTCCATTAGCGTTAGTTAGCTGGTATTCACATTGTGCTCTATGCAGCACAAATGCA
>rgn_3828
TGCAGGCTATATTTGCTGTGTTTGTGGTGCTCTCCCGTACCGACATCCGCTGTGATTATTGCATAAACAC
>rgn_3829
TGCAGGTCATTGTTACTCAGGTCCAGCTCTCTCAGGACACAGTTTGAGGATTGTAGAACTGAAGATAAAC
>rgn_3830
TGCAGGATAACCGAAAGTTATTGAACAAACTGCTTTGCATATAAACATGCTCATCGGTCTTCATACAGCA
>rgn_3831
TGCAGGCATTTCATCCTCCGCCTCATATGTCGGCTGAAGAGGGGAGATTTCATCTGCTCTGCCCGGTCAG
>rgn_3832
TGCAGGCTATTTGCTCGAACCTTCTGCGGCGCGTCTGGATTTTGTCACTAGAGAAGGCCAGGATGTAATT
>rgn_3833
TGCAGGTTTGACAACATTTGTCCCTGACATGCACGATTGAATTTCATGAGCTCGCTTTAACACCCCCAGA
>rgn_3834
TGCAGGCTGGCACAGTGTGTTCTGATAGTTGCTTCCCTAATAAGTTTCTTTGTCAAAATGAATGCCAAAA
>rgn_3835
TGCAGGCTGTGAGTTTGAGACCCATGATGTAAAGCAAAGCCTAGAAGAGAAACTAATGCGCAAGCAGAAA
>rgn_3836
TGCAGGCATTTTCTATTCAAGGCCAGCTATTTACCAGTATGCTAATTATTTTTTGCATTTTTCATTATTT
>rgn_3837
TGCAGGAAGGAAAGCACAACATTAATCGAACACTTTCGGGGGTCTTCCCGGTGGGAAGAGCACCACTCGA
>rgn_3838
TGCAGGTCCCCTACCCTCTTGATGGAGGCCAATGTAGCAAACAGCAAAGTCTTCATAGACAGAATCTTTA
>rgn_3839
TGCAGGTGAACCAAAAACTTTTTTTTTTTTTCACAAGCAAATCAATAAATCAATTTTGTCAGGGCCTCCT
>rgn_3840
TGCAGGTAAGAACATTTTATGATTGGTTACAGGGATGATTCAAGAGTTACAGTATAAACTGAAAAACAAC
>rgn_3841
TGCAGGTCTTCCATGCACTGGTAGAGCTGTTGGTTGGCTTTGGTGAGTCTCCTTTGAATCTCATTGCTCT
>rgn_3842
TGCAGGGATTGCAGAAGCACAGGTGGCATATCATGAGCATGAAATGTTGAAGCCCATGAAGAAGAGGAAG
>rgn_3843
TGCAGGTCATTGTTACTCAGGTCCAGGTCTCTCAGGACACAGTTTGAGGATTGTAGAGCTGATGACAAAC
>rgn_3844
TGCAGGCCCAACATCAACAAATACACAGTTTAAGCACACTAGCACTGTTTGTGAAGTCAACACCACTCAC
>rgn_3845
TGCAGGTTTCACCAAGTCAAATGTAAGACTTATTTAAGACCATTATGAATGAAATTTAAGACCTATATCA
>rgn_3846
TGCAGGCAGCATACAGAGAACAGGCCAGCCAGTGCACGACCTCACCCTGAGACAAACAAACATGACACAA
>rgn_3847
TGCAGGGTGAAAAAGTACCCCAAACATGTTGCCCGAAATGTCAGCATGCAATGAATAATTGGCCCAAGAA
>rgn_3848
TGCAGGGCATTCCACTCAAATCTGATCCAGACAAGCAGAACAGAATTGGTAACTAATTAATCCAAATATG
>rgn_3849
TGCAGGTGCGCTGTGTGTGAGAGAGTGTCAGGTTTCACTAGTTTGTGCTTTTCTTTCAGAACTGGTATGT
>rgn_3850
TGCAGGTGGCAGTGTTTTGTGGGCATAAATGCATGAGGAACATCCATATGCCTGGCCATCCCACCATTGA
>rgn_3851
TGCAGGTCATTAGATGATAATTCGAAGACATGTTGATGGCTTTAAGATGAGGACAGCTTTTGAAGTTCAA
>rgn_3852
TGCAGGGGTGGGTGCGAAATGACCTTGTCTTATTATTGCCCACCTCCATGCAGTGAGTAACACCAATGTG
>rgn_3853
TGCAGGTGGCCTGTCAATTTAGCGGATCTGAATGACGTCACCGCACGGCAGAAAAAGCTGTAAGTCAACT
>rgn_3854
TGCAGGACATTTGCTAGATTGAAAGGACAGCCAGTGAGTTGGAACAGGCCACCGTTTATAACAACAACAA
>rgn_3855
TGCAGGAGGGAGCGTAAGGGGCCGGTGCATAGTGGATCGGGTGACAGTCGAAAGCGAGGCCCCGGATGAC
>rgn_3856
TGCAGGTCATTAGGGCCCGCACGGAATCTGCGCGCGCAGACTTCCGCAGATTGTAGCGCCCGTCATTGAC
>rgn_3857
TGCAGGGAACAGTTTCTTTTCACCCCCTTAAAATGGAGCAGAACGCCCTAGCTTCCCTCTGAAAACATGT
>rgn_3858
TGCAGGATCAGCAATAATCGCCAATAAGATGGCCGAACATGAGGGCATCGCGTCTGCACCGCAGCTGATC
>rgn_3859
TGCAGGCAGTGGACAGACTCAGAGGATGAGAAGGTCTTAAATTTTGTTGGTGTATAGAGTATCCTCGTCA
>rgn_3860
TGCAGGTCTCAGCCAAGACATCCATGACAGTGTGATGACTTTTCAGAAGAACCATAACAGTCTGGTAATT
>rgn_3861
TGCAGGAGAGATTCTCCGCCGGGTTAGCGCCCTCCACACTAAAGGTGTATGTGGCGGCCTTAGGTGCTTA
>rgn_3862
TGCAGGCCATCGGAGCCCAGGAGGCTGCACTGACCGCCATCACTGCACACACAGACAAGCTCAGAGAGGC
>rgn_3863
TGCAGGGTTTAGATCCACCTTACACATTCTGCTTGGAAGTTTCTAGAATGCCTAGTTAGTAATGCTGCCT
>rgn_3864
TGCAGGTGTAATGTCCACGATCTTCAGATGTGGCTTTATAGATGTTCAGAGAGCAGTCGGACCCCAGACT
>rgn_3865
TGCAGGTGTTGTGATAAGCGCTTATGGACCCGAATAGATCTGAGTCGTTGTCGGGCACTCAGCCCTCAGG
>rgn_3866
TGCAGGGAGGCGACCCCCCCCTCCTCTTTGCGCTCTCCTCCCCTCTTCCCCATGTTTGTCAGAAGTAACT
>rgn_3867
TGCAGGAAGCTTGCGAAAAATCCCCATTTCTGGCAGTGAATAAGTCATTTGAAGTACAGCTGCTTTTTAA
>rgn_3868
TGCAGGACCCTGGATCTCGGCCAGGGAGAAAAAGTGTCATGAACGTGAGTGCAAAGAGCCCCACAGAGAC
>rgn_3869
TGCAGGTTTCACACTTAGAAGGTGGGAAACTCCTGTAAAAATGTATACAATTGGCTTGTTGGTTGAATGA
>rgn_3870
TGCAGGTCTGTTTAAATCTATTTTATTATACGTCAAGGTTTACCCAGTAAAGACCTACTACTTGAACCAA
>rgn_3871
TGCAGGGTTTACCTCACACTTACCTCAACACACCTGCTGGAGGTCTCTGGTTAGTATGCCTAGTAAGAGC
>rgn_3872
TGCAGGCAGCCCCTTTGCGTTGTCATTTCCCACTGAATGACATGTCCTACCAGAAGAAATCCCCTCGCAG
>rgn_3873
TGCAGGTTTTAATGTAGAAACGGTAGAGTATAAGAATATCAGTTTCACGGTTTGGGATGTTGGTGGCCAA
>rgn_3874
TGCAGGTTTCAGAACTGAAACTTTGTCCAAAAAGTTAGTCCAAAAACAGCTTTTATTTTAACTAAACCCA
>rgn_3875
TGCAGGTGCACAGCAGGCACTTTTCCCGTCAGCGAAGGCTATGTCTTATTCTTGTGATCACTGGTCTGTC
>rgn_3876
TGCAGGTGCTCCAGAAGCTCCTTTAGAGCGGGTCGGAATGTCTCAGTCCCAAACAGTCTGTAGCCCTGAG
>rgn_3877
TGCAGGACCTGTGACGGTGCTGGTCCCATGTGCCAATGTTTAATTCAGTCAAAGCTCAGAGAAAGAAGCA
>rgn_3878
TGCAGGCCGAAGAGGAGGAAAGGCAGACGGGAGAGCCCAGACCAGGTGTGGAGCACCCTCTGTTTCCAAA
>rgn_3879
TGCAGGTACCACCAAATCACACATTCTTTCTTACCATAATCGGACCTTAAATGCTAGTATCCAGACGTGG
>rgn_3880
TGCAGGAAGGAAAGCACAACGTTAATCAAACACCTTCGGCGGGAAGAGCACCACTCGACGAACAGGTTCC
>rgn_3881
TGCAGGGCCAATGGGCCTCAGAGGGGAGCCAGGATTTGAAGGATTAATGGTAAAAGCCAATCATCCCATA
>rgn_3882
TGCAGGCAATGGGCTAATGAACAAGCCTTTCGGAGCAGTGGTGGAGGCACACGGAAAACTCCCAGCCACT
>rgn_3883
TGCAGGCCCTGAGCCAAGTGGCGGCATAATTGAGCAGACTTTCTTTTTGCATTTATATTTATGTGAAAGA
>rgn_3884
TGCAGGAGGACCCACACAGTGCTTTTCAGCAAAACTGCAGGCCAGCCAGGACTAGGGGGCAATAGAGTGC
>rgn_3885
TGCAGGTTGCTCAGTTACATTTGCACTGTAGGCAAAAGTTGTGGAAATTCTGGCCTCACAGCACCTGTTA
>rgn_3886
TGCAGGAAGATATCCCAGACATGCAATTACTGAATCAGAGATGGAAAATTAAAAACTAGAAATAATCACT
>rgn_3887
TGCAGGTGGTCCGAGAGTAGAGGAGAAGAGGCCAGTGATCAGAGACCTTCTCCCCTCATCGTGGAAGGTG
>rgn_3888
TGCAGGATGGAGTGAAATGACAAAGAGGGTTCCTAGTTAGTTATCAATACAGATTTCACACTGAGCTTAA
>rgn_3889
TGCAGGCGTGCTTTCTCCGTCAATGCAATAAATAAACATCCTTGAATGAGTGTGGGTTTCTAGCTTATTT
>rgn_3890
TGCAGGAGAAGTTTGCCGCTGGAGCAGCAGCCACAACCCTTAGGGTTTATGTTGCTGCCATCACTGCTCA
>rgn_3891
TGCAGGTAGATCCTCTGGGAAGCAGGAGGGAGAGGTCAGGATGGCCGGTGTTGGGGAAAGTGCCCTGGCT
>rgn_3892
TGCAGGTGGGGCAAACCCCGTACCCCCGATCCCTTAGAAAAGATATAGCACACCATTCCCGTATAGGACG
>rgn_3893
TGCAGGATTCTGCCCGCTCCTGCAAAAATATGTTACCTTCTCCAGTCCACTCAGGCATCACTCGATTCCT
>rgn_3894
TGCAGGTTCCGGAGCAGCGGCTGTTTGAGAGGCTCTTTGCTGTTGGCCCACAGTTTCTCTTTGGCTCCTC
>rgn_3895
TGCAGGACGTCCACCACCGCCGTGGCCCCGCACGCAGAGACCCCGATCTGCAGCGTCTGCCTCTGCACCG
>rgn_3896
TGCAGGGAACATTTTCTTTAGGTTATAATATAAAACCTAAAAATGACCTGATATAATACACTAGGGTTTG
>rgn_3897
TGCAGGATGAGAGCGATTGATGGAATGATGAAGGGAGAGGGCGGAGAAGAGGGAGAGGGAAAAAACGATG
>rgn_3898
TGCAGGTCAAGCTGTGGTACGATAAAGTAGGACATCAACTCATCGTCACTATCCTGGGTGCCAAAGACCT
>rgn_3899
TGCAGGTCCCAATGAGCACAGTGGCCTCTGTCATCCGTAAATGGAAGAAGTTTGGAACCACCTAGAGCTG
>rgn_3900
TGCAGGGAGCTTGCTCCTGCATAATTATAAGCTGCTACATGTTTCTTCATAGAAATAGACCAACTGCAGA
>rgn_3901
TGCAGGCCCCCTACCCTCTTAATGAAAGCCAAAGCAATCAACATAACTGCCTTCATAGAAAAGAATTTAA
>rgn_3902
TGCAGGGCTCCTGTGCCAGGAATGGAGACCCACATCCCAGTCATCTTTCTGGACCTCAGCGGTAAATATT
>rgn_3903
TGCAGGCAATTACTGTAATAGCACAGAGGCTGAACGCTAAAGGGACACTGAAGGAAACCTGATTACACCT
>rgn_3904
TGCAGGAGAATCCTTTGTTCACGAAACTCACAATATAGTTTTTATGCTTAAACCTCTCTTTTTTTTTTTA
>rgn_3905
TGCAGGGTCCAAAGGCTGAGCAAACCATCACCCTCTAGTGGCTGAATAACACCATAACCACACTGGAGTG
>rgn_3906
TGCAGGGGGAGAAAAACCCCCAAAGCAAGTAAATAAATAATTAGAAGCAACAAAAAAATAAATGACCTTG
>rgn_3907
TGCAGGCATTTTCGGTTGACGGAGCGTGCCTGGAATTTGGGCCGGCTAACTCTCACACGATCCTGAGACC
>rgn_3908
TGCAGGTCTTGATGCGCAAATCCAATGTGTTTGCTATATCCAATGTATACTTTTTTTTTTTTTGACGACG
>rgn_3909
TGCAGGAGGACACAACTTCCATTCATACTTAAAAGACCTAGACTTTTACATGCAAACTGTGGCCCACGCT
>rgn_3910
TGCAGGGACGGTGCAGGCATGGACCCTAACATGGAGTATGTCAAGGTAAGGCTCTATTGTCACCTGGCTA
>rgn_3911
TGCAGGAAGGAGGCTGTGGTGTCCTGTGCTCCTAATTCTCCTTCTGTTTGACTGGCAGACGCAACCAGAC
>rgn_3912
TGCAGGTATTCCTCAATCATGTCAAGGTCCAGGTTCCCTGACAACGGCTCTCTAGGGCCCAGTTCTTGGA
>rgn_3913
TGCAGGAACTTATGGCTACTGATGTAAGCTGTAAAAAAATATTTTATCACCTACAGAGACAAAATGTAAA
>rgn_3914
TGCAGGCGAACCACTGTAGGTTGACCCACTCTTACACTAAAAAATGTCCAAATAAAAAAATGCTGAAAAA
>rgn_3915
TGCAGGGGCAATACACACAGCCATGAATCACATGCAAGCATAAATATTGTGTGTTATCCCATTAGGAAGA
>rgn_3916
TGCAGGTACTAGGTGGAGCTAGAGGGTCGATGATCCAGGGGATGATCCAGGAGGCATGGGAGGAGACAAA
>rgn_3917
TGCAGGCATCATGTATTTGTCTTATGAATATTTAAAGCAAAAGCAATTGTCTTTTCTCCACATATTTCTC
>rgn_3918
TGCAGGTTCAAACCGACACAACACACACACACACACACACACACACACACACTGTCCGCAGTCCGCGCAG
>rgn_3919
TGCAGGGAGCAGAACTTCCCAAACGCTGAGGAAACGCTTCCTGCATTCCCTCACACACACGAGCCTGACC
>rgn_3920
TGCAGGATCAATTTCATTGCTTGCAAAGAATTTATTTTCTTGTTCTCCGTATTGTTGTTTTTCTACTTCT
>rgn_3921
TGCAGGAAAAGTCAAGACATGGGGTCTATATGCTGGGCTGCGCAGCATACAGAAAAGATAGTCAATTTTT
>rgn_3922
TGCAGGTCTTGATGCGCAAATCCAATGTGTTTGCTATATCCAATGTATACTTTTTTTTTTTTGACGACGC
>rgn_3923
TGCAGGTGTAGAAACTGTGAGATGCTGCTTCAACACTGAACAAACAAGTTTGGATTTGCCTAAATTCCAT
>rgn_3924
TGCAGGGGGAGACAGTGAGACATTCAGCTTCTCTGCAGCATCTATAGAGAGTCCTTGGTTGAATGCCTGG
>rgn_3925
TGCAGGTTAAGGAGCCTGAAAAAAGCTATAAGGAAAAAAATATTCTTGATAAATAAAAATAAATAATAAC
>rgn_3926
TGCAGGAGGAGCTGTTGAGTGCTGATTAACTTCTTTCTCCGTCGATTCTCCAGCTTAGTTTCCTGCAGAT
>rgn_3927
TGCAGGCATCTCCATCAAGCTGCTGAGGCAGTGTGGTTGCTGATCTTCTGCGGTTTGGTCCTTGTGCTTG
>rgn_3928
TGCAGGAGCTGAAAGTCTCTTTTAGTTTGCTTTAAATGGCTTAAAATCAGGTGACAAAAATGTTATTTGA
>rgn_3929
TGCAGGCACTCAGGTGTCGTCATCAACAGTGCTGGAGGAGCTTACTGAGAGACTCACCTGTCCATGGAGT
>rgn_3930
TGCAGGCTATCACCAGCTCTAGCGTTCTCTGTGTGGGCACTGCCAGTCTTGGCACCCTGGTACCTCGAGG
>rgn_3931
TGCAGGTGGAGCTGTTGCAAGCGCTGCACGTGAGCATCCGATCGCTGCAGGCGGAGAGAGAGGGGCTGTT
>rgn_3932
TGCAGGAATGAGTGTGTGTGTGTGTGTGTGTGTGTGTGTGTGTGTGTGTGTGTGTCTCTGTAAACACTGA
>rgn_3933
TGCAGGAGATCAACATTTCCACACCCTCGTCTTTTTACAACCCCAGTGAGTATCTCTTTTTTTACCCTGT
>rgn_3934
TGCAGGCACTTAACCACAGCATGGCGGGATGTCTGCCGTGGCGCTGCTGTTTTTAGATCCGCAGGGCAGT
>rgn_3935
TGCAGGACCAGCGAAACACACAACATCCATTTTTCTTGCTTTCATCCGTCCAACGTAAAACAACCGATAG
>rgn_3936
TGCAGGTTATACATTAATAGACACCGGGGATCACAACAGAGACAAGAGCACAACACACCAATGGCTGATG
>rgn_3937
TGCAGGGTTTATCCCTCAGGACTGCATATAAGGTAATAATATCCAGGACAAACAAATTGTCCCTCCCAAA
>rgn_3938
TGCAGGATAAGAACAGGGTTTGATGCATCAAGACTAAAGCTGTGCTTCTCATTTGACATCAGTGTCAGAC
>rgn_3939
TGCAGGAGGGAGCGTAAGGGGCCGGTGCATAGTGGATCGGGTGACAGGTGAAGGCGAGGCCCCCGGCGAC
>rgn_3940
TGCAGGTGGTTGCTCTGACCATCAAATATCAGATGGACTGAGTCGTACTATTTTTATCTGTTTTTAACTT
>rgn_3941
TGCAGGTTTTCTATATCAGGCTACAATGGCTTGAAAAAAGGTAACCAAGGCATTTTTTTCCACAATGTCC
>rgn_3942
TGCAGGTCTTGATGCGCAAATCCAATGTGTTTGCTATATCCAATGTATACTTTTTTTTTTTTTTGACGAC
>rgn_3943
TGCAGGAAAGGAGGAGGAGAGAGAGAGAAGCACTACGGCTCTGGGGCTCGAGGCTGGACTAACGCAGAGA
>rgn_3944
TGCAGGTTTAAACCTTAAATGTATGAAATTTAATTATTGTTGTGCAAAAAATATATATATTTTTTACTTG
>rgn_3945
TGCAGGTGTGTGTGTGTGTGTGTGTGTGTGTGTGTGTGTGTGTGTGTGTGTGTGTGTGCCCAGAATCAGT
>rgn_3946
TGCAGGATTCCAAGGAAAGATCGATTAAAGATCGAAAGATTATAAATACACTGTAAAAGGCATTTAAAAT
>rgn_3947
TGCAGGTAATTAAAGACCCAAAGCATCTTTCTCCAGGAGTTTATCAGAGTAGAAAAGTAGAAAGTTATCT
>rgn_3948
TGCAGGAGTTCCAAGAGGGATCAAAGGCGGATCCCTCTATTGTACAAGCTCTGTCACTCTATGATGGCCT
>rgn_3949
TGCAGGGCTACAGGGCTTTCATGAATGACAACACCATGCACAGGTATCATGTACCTTTCATATACCCTCT
>rgn_3950
TGCAGGTTTGCGCTATACAACATTAGGAAGATTAGACCCTTCCTATCAGAGCAGGCCACACAACTCCTAG
>rgn_3951
TGCAGGGAGGAACCAATCGGAACAGGAGAGGCAGGGAGTGGGCGGAGCAGAGAGACGCTCCTCAATGGCG
>rgn_3952
TGCAGGGGCTGCCCAATGGAAAGCACAGTTTACACAGGGCTATTGTGGCAGGGCTGTGGTTCCTCTCTTC
>rgn_3953
TGCAGGCCTACCAAGCGGAGCTCGATGAGGGCGAGGGATCGTCTCCGGACAATATCACGGAGCTAAGAAA
>rgn_3954
TGCAGGCAATGTGTGCGTGTGACTTGCATACTGGATGAGCAGAGCAGATGTTTACAATATTTGTTAAAAA
>rgn_3955
TGCAGGACATCAAGACAGAATATAAGAAGCTGTATGGCTCTTCCTTATACTCTGCCATTGAGGTAAGAAG
>rgn_3956
TGCAGGAGACGGAGAGCATGTAACCCATGCAAACGGCCTGATTAAAACTCTGGGCCAAAGTGAGTCGTTC
>rgn_3957
TGCAGGCGCTGTGCACTGCCGTGACCGAGCACAACCTGCTGAAAACAGTCACTCAGATTTTTGCAGAAGC
>rgn_3958
TGCAGGACCCTACGATGCACACGTACACATACGAACTGTTCTGACAGATGTAACAGAATTATTTAAAGCA
>rgn_3959
TGCAGGATATTTCCGGGCTGCAGGATCACGAGTTCCGCACACGCTTCCCAGAGTCCCCAGTGCTGCTGTA
>rgn_3960
TGCAGGACAGAAACACCCATCGATACAGTGGTCCTCACAAATATGACCTCTGTCAGGGTTTGAACAAGTG
>rgn_3961
TGCAGGCATTTTCTGTTGACGAAGCGTGCCTGGAATTACTCTCGTGATCCTGAGACCCCGGCCTGGATAT
>rgn_3962
TGCAGGCGGCACCCGACTGTTGATGTCATGCTATCATCCATTCATCTTTTTAAAGTTTACAAAATATTTT
>rgn_3963
TGCAGGTCCCCTATCCTCTTGATCGAGAACAAAGCAATCAAGAGTGCCGCCTTCATAGAGACAAGGCTCT
>rgn_3964
TGCAGGAGAGGTTCTCCGCTGGGTTAGCTCCCTCCACACTAAAGGTGTATGTGGCGGCCTTGTTAGCTTA
>rgn_3965
TGCAGGATCGTAGGCCGTGCCAAATAAGATGGCACTTTGGGCACATAGCCTGGCCTCGGATGAAGGATGG
>rgn_3966
TGCAGGTGTGTGAGATTGCTCTGCTCCCGGCGATCTAAGTTACATTGTTTCAGTGTAGTCTCATTCCCAA
>rgn_3967
TGCAGGAGTCAAATTCGCTTAATGTGACCTTTATTTTCCATTGTGAAAAAAATATATTAAAAAAAATAGC
>rgn_3968
TGCAGGTAAGAGCATATATGGTTAACTCTGTCTTGAAGTGCACATTTCTCTTTTCTTTCCTTCTCTTCCT
>rgn_3969
TGCAGGAGACAAAGATCAGCTCACAAGGCTGGACCTTGTCCTTTACGCACCGTTGGATCTGACTCACTGA
>rgn_3970
TGCAGGGTTCCTCCCATGTGGTTTTGTAGCAGCCAGTTGTAGGCTCAGTTGCTCTGTGGTGTCTCCTGTA
>rgn_3971
TGCAGGTCAGTGGATGGTCATCGGGCATTGTCCATTTCTCTCTATGTTAAAATAAATGTAGGCTTTATGC
>rgn_3972
TGCAGGCTCAACAAAGAGGAAGGGTCAAGAGAGAGATGGATCCTGCGGAGAGAGACTGCAGTAGGATACT
>rgn_3973
TGCAGGGACTCGCCAGACAGACAGATGAACTATCAAAGACACCCTCCTTTACTCTGTCCGACTATCTGTC
>rgn_3974
TGCAGGACAAAATAGGAACTGCAGCCCCACTGAATCAAAACACAATGCATTAGAAAGACGAGTTTTAGTT
>rgn_3975
TGCAGGACGATGTTAAATTTGGCCTCAACATGCATCAACCTGTGATTGAAATGTTGGGTTAACTCATAAA
>rgn_3976
TGCAGGATCCCGTCAAGATAGAGATTGCACATTTGACGTACCAGGTCACCTCTTTTCTTTTCTTTTTGCG
>rgn_3977
TGCAGGCTGCTTCAGTATTTTAAAAATATCAGAAATCATTTTTGGTAACATATATATAAATGAATATTAG
>rgn_3978
TGCAGGTACAGAAAGATATTTCCTCTTATGCAGGCGCAGAGCGGATGTGCTTACTTTCGTCGCGACTAGG
>rgn_3979
TGCAGGAGTCAAATTCGCTTAATGTGACCTTTATTTTCCATTGTGAAAAAAATATATTAAAAAAATAGCA
>rgn_3980
TGCAGGAAATGGTGTTCTTAGTGAAATAATTAACACCAAAGCTGTAAACATTCAGTACATTTGGAAGGTG
>rgn_3981
TGCAGGCAAATCAAATTTCATTTTGTTTATTAGATGGGCCATTTATGTCAAAACTAGGCTAGGTTGTAAC
>rgn_3982
TGCAGGCATGTGTGACGAGTGTGATGCTGTGTGTGTGTGTGAGTGTGTGTGTGTGTGTGTGAGTGAGTGT
>rgn_3983
TGCAGGCACCGTTTGTCTCCCTGAGGTTCTTTATCATCTATCAGATCCATGGCAACAGGAGCAACAGAGG
>rgn_3984
TGCAGGTGTTTGAGATCAGAGCGAGTTAACCATTTAGTGGGGTTCCGATTTCTTTGTTTAGTTTGAGTTG
>rgn_3985
TGCAGGAAGTCTGGAATGGGGAGGTGGTATTGGCAGCAAGGCGAGTGTGTGTGCAGGCTGTTTCAGGGTA
>rgn_3986
TGCAGGGAACAAAAGTTTCAGCGTGAATGTCAAGCCACATTTATTTATAAAGTGCTTTATACAATACAGA
>rgn_3987
TGCAGGAACTCCAGCACCGCGCTCGCAGGGCAGTTAACTGGATCCCACAGGCGACCTCTACACCATAAGG
>rgn_3988
TGCAGGCAAGTCAGCGAGTCTACTGCCCACCCACCTGTTTTAGGATTTTCTACCACATCCATCAGATCTA
>rgn_3989
TGCAGGAACGTGCATTAAATCTAATGTCCCATACAGCTCAACAGGTCCGTATGTTTTCACTGTGGTATTA
>rgn_3990
TGCAGGATACTACTGTCCTGAAAGATCTCACACCTACAGCTCACCACAGCAAGTGTAAGCACCAACCAAC
>rgn_3991
TGCAGGTAACCTGTGAGCGTGCTTCATGATGTTGTTCTGTTTCAAAGGCACCATTTGTTGCTGGGCAACT
>rgn_3992
TGCAGGTCATAAAGAACTTTGTTTTTTCCACCTCCAAGAAAGGACAAGTGCTATCCATGTCACATATTTT
>rgn_3993
TGCAGGGTTACAGAGAGACTAAAGAAACTTTATCAGCAAGATATTAGAAAACTGTACATTTCTTGTCTAC
>rgn_3994
TGCAGGACAACAAGATCTTAACAGGTTTTGTATTTAAAATTGTAATTATTTTTATTTATTCACTAAAGTT
>rgn_3995
TGCAGGGAGTTTGAACCCACAACCTTCCTTTTACTGCTTTTGAAATGTTTCATTTAACACCTTTTTACAT
>rgn_3996
TGCAGGTAAAGTTACAGTGGGAGTCTCTCTTGCCTCCCCTGAGCCATTGAGTTTTACCAGAATCCTAATG
>rgn_3997
TGCAGGAACCCTGGGGAAAAACACCCACTACTCACAACTTGTCTTTATTTCTGACTGATTATAGGAATAA
>rgn_3998
TGCAGGTTTTCCACCAATGAGATGAGCAGGCCGCTGTTGTAGAGCTCTTGGGCCAGTTGCGCCACTGTTT
>rgn_3999
TGCAGGTGAAACTTGACCCTTTTTCCACTGTGTCTCCAGTAGGGGGCAGTAAATCACTGTCTGGACCCGG
>rgn_4000
TGCAGGTACCCTACCCTCTTGATGGAGGCCAAAGAGATCAGGAGCGCCGTCTTCATAGACAGGAACTTAA
>rgn_4001
TGCAGGCCAGGAGAGATGAGTGAGCGTAAGCGTCTTGGCTCATGACATTATATGATGACATACTGGATTG
>rgn_4002
TGCAGGAACTCCAGCATCGTACTTGGTTTTTTACAGTGTTTTAGAGGTGTATGAATGTTTTCTAACAATT
>rgn_4003
TGCAGGTATTGTGAGGATACTACAGGCCTGTTTTGACAGTAACGGGAAAACACTGCTGTTGTTTTTCCGC
>rgn_4004
TGCAGGCATCCCCAGGACATCTTAGAGTTGATACTCTGCATGCTGGGTGTCTGACCTATGGTGCTTTGTT
>rgn_4005
TGCAGGGTGGGACCAACTTCTAACTTTCTGCATTATGCCCAGCCCTGTCAGCAGCCTATGGAAATGCTGT
>rgn_4006
TGCAGGCTCAATAGAACTAGAAAAACCATAAACTGAGGCAGGTTCATTCATAGAACACTGGTTGGGAGGA
>rgn_4007
TGCAGGCACGTTCAACTTGAATGAAAAAAAAAAAGATTGAAAAAAATTTGAAATTTTAAATTATAATGTG
>rgn_4008
TGCAGGCCGAACGCGCCATACGAGACGAGCAGCAGCGCCGCACCGCAAGAAGTGATCCTCTATTCTACAG
>rgn_4009
TGCAGGTTTGAAATGTTGAGGAAGTCAGGTCAATATGGTCCTTGCATGGAATGTTTTTGATTTTGAGTAC
>rgn_4010
TGCAGGAGGGAGTGTAAGGGGCCGGTGCATAGTTGATCGGGCGACAGTGGAAGGCGAGGCCCCGGACAAC
>rgn_4011
TGCAGGTGATCCATGACCTTCTACTTGCATACCTGATTTAAAAAAAATAACATGTCCTTTAAAACATTCA
>rgn_4012
TGCAGGATATTAATTTGTCACTTCTGAGCTGTGTAAATTATCTAAATGCCACTTCAGATGCAGCTTATGT
>rgn_4013
TGCAGGAAGCTGATGGCCATTAAAATGAGGCTGTAGGAACTGATACCACCTGTAAACACCTCGTTCAAAT
>rgn_4014
TGCAGGTCAGGTCAACTTCCCGTGCTGCCGACTCTAGGAGTTTTGACTCCCATTCCAGCAGCACAATCAG
>rgn_4015
TGCAGGAAGAGCTGCAAGATGATCCGACCCTCTAGCGCATCTCCACCACGAGCCTACAAATAAATATAAT
>rgn_4016
TGCAGGTGGTGGAGTAATAACTTCTTTTATGAACCCGTTTGAGATTAAATTAATGCTATTTGTTGCTATA
>rgn_4017
TGCAGGGTGTCAGTGAAGAGCGGCTCTGTGATCAGCAGTGAATCTCCATCTGAACACCAGAGGGCGCTCT
>rgn_4018
TGCAGGAGAAGCAAACATGTTGAATAAGTCTCAGACGATCTTATTTTATACAGTGACTAACTTGCCAAAA
>rgn_4019
TGCAGGCCTCCATTACTGCTAGCTGAAGATTATAGACCTGGGCAATTGGATAAGTGGGAAGAATGGTGAT
>rgn_4020
TGCAGGACTCCAGGAAGAACCGCCTGATGTACTGCCTCATTAAACAACTGTGGCTTCACCCCAACTGCTG
>rgn_4021
TGCAGGTATCTAGCGCTGGTGTCCGCTCTGGCGTCCGGAGCCGATTGGCTGTTCATCCCTGAAGCTCCTC
>rgn_4022
TGCAGGTCTGCCACAGGCTATCAGCCATCTGGGCTTTTATGACGCTGATCTTGTATCATCTCTGGGGGCT
>rgn_4023
TGCAGGACAGCCCATCGGCAAAGAAGCCGGCAATCTTCCATCGCTCCCTGAGAAACACATCCTGCACAAA
>rgn_4024
TGCAGGACCCTTCCTCTCTCTTTCACTCTCCTTTTCTCACCTTCCCTTACCTTTTCATTTCCCCTCTTCT
>rgn_4025
TGCAGGTCTAACTAGCTAATGCATTGGTGATCTCTCTCTATAATGTCCCACACACACACACACACACACA
>rgn_4026
TGCAGGACAAATGGGAATGTGTTCAGGCCAAAGTGATGGAGAGGAAGGTGAGAAACGCCACTCTGTTAGG
>rgn_4027
TGCAGGACAAACAGAAACAGTTTTGCCAAAATAATGAGAAAATCTCATGTTAGTGGATCTAGAATCTAAG
>rgn_4028
TGCAGGTAACTCCTTCACATCACGGATCTCTTCAAGAGGAAGGTAGACGTGACACAAAACCAACATCATA
>rgn_4029
TGCAGGAGGGAACAGAGACTTGTGTCCCATTGCTAGGTGCTGTGCTTCCGCTGAAGGGCTGAGGCACTAG
>rgn_4030
TGCAGGATGTGTGGCGCTTGTATCCTCAGATATCGTGTTCTCTCACAGCAGCTCTGGCCAGTAAAAGCAG
>rgn_4031
TGCAGGCAGGTCTTAATCCCTCTCTTTTTTGTTTTCTCTGTCGATTCTGTGGGGCGGGTCATGAGGATCT
>rgn_4032
TGCAGGGAGAAGAAACATTGGACTTGAGTGAAGGGTTACACAGCCACTGTAGTTGTTAGAGTCAATGTTA
>rgn_4033
TGCAGGACAAAACCCTAGTAGGCCCGCTCGGCCACACGCTTCTAGTCGGATCAAAACAATTCAACTTAGG
>rgn_4034
TGCAGGGCCTTGCGAGAACCTGGACTTGGCCAATCTACCACAGCCTTAACCTTATCGGGATCCATGTGGA
>rgn_4035
TGCAGGATCCCTCGTGTTATAACGGATCTCTTGGAGCGTGGAGTACTCGAAGAACTGTCACAAAACGAGA
>rgn_4036
TGCAGGGAAAATGGACATGAGATACTTTCTTCAGGCAAATGACAGAGTATAATCTGCTTCAGAACAGTTC
>rgn_4037
TGCAGGGCCACCCGCTTAAGTCGCTCATCGTCCAGATCTTTTCGGAGTTCGTTGAGCTCTCTCCTGCAAA
>rgn_4038
TGCAGGTGGTGACGAACAGAGAAACTCAAGAGACCCTACTGTGCATGGCCTGCGTGTTCGAGGTCTCAAA
>rgn_4039
TGCAGGTTACAGTGGTCACATTAGCAAAAAATTGCCCAAATTCACTGGCAAAAAAAGATCCATTGTTCAT
>rgn_4040
TGCAGGACAGTGGATCCCCATATATATATATATATATATATATATATATATCCTGCGCATGACCACCTTT
>rgn_4041
TGCAGGACTCAGATTGGCATTAACATTTGATTACGTTTTGAACACTTATTTACTGCCATGATCAACTAAA
>rgn_4042
TGCAGGACGGCCCTCTGTGTGACACGGGAGACGGGACCTTTATCTACCCATTCTTAAACGGGACTACAGA
>rgn_4043
TGCAGGCGGCACTCAGCTTCAGTGTTATGGTGGCGCCCGCTGGGTGGCGCTGCTGCGATCCGGTCACATT
>rgn_4044
TGCAGGCCCAAGTCAAACAGCTCACTAACCGACTGAAGGTCTCTTACAATTATTTTCAGTTCAATAGGTT
>rgn_4045
TGCAGGATGAAAACAATGTCCTTTTGTTTATCAAAGTCTGCTTCAAAACTGAACTGTTTTCCTTACGTTG
>rgn_4046
TGCAGGACACCTTCCAGGTGTGGGACCCCAAATCACTGATCCGTAAAGGGCGAGACCGCCACCTCTTCCT
>rgn_4047
TGCAGGCCAAAGAGCATAAAACATGGCTAGAGGTACAGGTCCTTCTCAAAAAATGGAATGTTGAGTTTTC
>rgn_4048
TGCAGGTAGGAAATATTTGGCCGAGCTACGGTGGATTCACCTGGGGAGATGCGCTCCCACCTTAAAGGAC
>rgn_4049
TGCAGGAAGAGGAGCAACAGCGGCTGGATGAGGAGGCTCTTGAGGCGGGGCCCAGGGAAAGTTGAGAACT
>rgn_4050
TGCAGGTCAGAGACTTTTGACACATGAATGTTGACTCACCCATCTGCCCACGTCTCTCTCATTCTCCATG
>rgn_4051
TGCAGGCGGCCCGAGGCTTGACGTGTAGCGCTCTGGCGCTGTCTGCACTCGGGCTGCTTGTGTCTCTTTT
>rgn_4052
TGCAGGACGCCTAACATTGACAGACTGGCCCTGGAAGGGGTGAAACTTACCCAACACATAGCGGCTGCGC
>rgn_4053
TGCAGGCACAACGCACTTAAACTTTGCTTATTACACACTGGAATGCGCAGCAGCACACACACATTTTTAA
>rgn_4054
TGCAGGAACTGATCCTCCAGCAAACTGCTGATCTTGCTCTTCTTCCTGCGCCCATCAATCTTCTTCTGAA
>rgn_4055
TGCAGGAAATCTCCCTGCCACATGCAGACACACAACAATTGCACATTTAAGGGTTAGTCCGTGTGTGCGC
>rgn_4056
TGCAGGTTACCATAATAATCATAATAAGAATGTACACAATTTTTGTTGTGACTCGCTTGTGACAGAGAGT
>rgn_4057
TGCAGGCCAGATGTTTCTACATCTGTCCTGGAGGAGGGACGGGACTGGAACATTGATGGATCCTGTTTCA
>rgn_4058
TGCAGGGATGATTTCATCTGTCATCTCAGGTGCGTCTTCCTTCCTGATAACGGAGCGTTTTTTGTGAACT
>rgn_4059
TGCAGGTCATTAGATATTGCATAGGATAATTCGAAGACATGGTGATGGCTTTAAGATAAATAAAAATTCC
>rgn_4060
TGCAGGCCAGCAGCCCGATCCAAAGCCAGACACATGAACTCTGCACTGCGTGATGAACATGACCTGCTGA
>rgn_4061
TGCAGGTCTGTCTTTAGGGACAAATGCAGATATACTAAATATACCACAAATATACTAAACACACAAATGC
>rgn_4062
TGCAGGGCTGTGTAGCAGTTCCATCATTAGTCCCATATCACTTCGCAACATTATTATTAGCTCCCCCCAT
>rgn_4063
TGCAGGTGAACGTCTAAGTCAGGTGTGTTTACCATCCTGTCAGAGAGGGACGCAGTGTGGTGCTCCACTT
>rgn_4064
TGCAGGTTTGTGGCCTCCATCAAATTAAGAGGAAATGAACCTCACTTCCTGATGAAATTTCAGCTCATGT
>rgn_4065
TGCAGGCCACTGAATCACCCTCTGTTTAACACATAGATGCGGACCAGCGTCCAAGCTGTCTTGTGGAAGC
>rgn_4066
TGCAGGAATGAGTGTGTGTGTGTGTGTGTGTGTGTGTGTGTGTGTGTGTGTGTGTGTCTCTGTAAACACT
>rgn_4067
TGCAGGTAAAATAATGTTGAGTGAATATAATAAATATGACATAAAACTCTTCCGTATTATGTAGTCGGAC
>rgn_4068
TGCAGGACAACAGGCGAATTGCACCCAAACTTTACTCCTGTTCAATTGTTTTTATGTATCTTTATACATT
>rgn_4069
TGCAGGGTGCACAATGTATATTTTATGTATTTGAGGAGCGGAGAAGAGTGTCTTAGTCTAGCATTTGCGG
>rgn_4070
TGCAGGTAATAGATAGGTGCGTAGAAGAAAGGACCTGGAAAGCAGGTAAAAAATAAAAAACGCACACTAT
>rgn_4071
TGCAGGTAACACACACACACACACACACACACACACACACTCTCACACACACACACACACTCTCACACAC
>rgn_4072
TGCAGGTATTGTGTATGTGTAGCTGCTGGTAATCAGACTGAAGTGTGTTGTAGAGCTCCAGGATGATGAA
>rgn_4073
TGCAGGCGGCGAAAATGTCTGTGTTTTTGCCTATGCCCATCAAGTAGCCCAAACATGATCACGACATCAC
>rgn_4074
TGCAGGAGAGGCTTTACCTGTGGGCATTGATGGAAATGTGTTTAGATGTAACAGAGGCAACAAGTGTTGC
>rgn_4075
TGCAGGTGTCAATGCTTTCTCCATCCATGCAATAAATGCACATCCTTCAATGAACGCAGATTTCTAGCAT
>rgn_4076
TGCAGGCACTTATTGGTCCCCGAATGCTGGAACTCCCACAACTTCTGCAGCTACCTCCTGGTTGCTCATA
>rgn_4077
TGCAGGGGTAACAAGGCATGATGGATCCATGTTCTCATTCTGTTTACGCCAAATTCTGACTCTACCATCT
>rgn_4078
TGCAGGTTTAAACCAGTCAGGATTAGCAGAATTAACTCAAGACCTAATTACCAATAGGCCAACAAATTAA
>rgn_4079
TGCAGGCAGGAATGGCAAATATTGGCAGAAAACAAACAGCTGCTTCTCAGTAATCAGTGATTCATAAGTA
>rgn_4080
TGCAGGTTTGGAACATCATCTGGATGAATACATTATATTTTTTGGGAATGATTTTGGGTGGAGATTTATT
>rgn_4081
TGCAGGAAATGAATGTGATCTTCAGTGGTCATTAACTGATCAAGCTCAGACACCTTCATCTTCATGTCGG
>rgn_4082
TGCAGGTGTGTTTCTGCCCTTTGCTGTTTTCATGACACTTGAATGTCATGACTCTGCGGGATCAGATTTG
>rgn_4083
TGCAGGAACCCATGAAACGGAGGAATGACTAATTGTGACAAATGATTTATTGTTGAAATATAATGAATTC
>rgn_4084
TGCAGGCATTTTCATTTTAGGTGCCTGGAATTCGGGCCGGCAACTCCCATGTGCTACTGAGACCCTGGCC
>rgn_4085
TGCAGGCGAACCACCCTTACATATATACAGGGGCTGGTCATATAATTAGAATATGAATGATTTATTTCAC
>rgn_4086
TGCAGGCGAACCACCCTTACATATATACAGGTGCTGGTCATATAATTAGAATATGAATGATTTATTTCAC
>rgn_4087
TGCAGGAGGCTAAGGACAAAGTATTTACTTTATTTATCTTTATTTTATTATGCTGTGAGATCAAGCATGG
>rgn_4088
TGCAGGTTATCACTACTGCTATTGACCTTCTCCATATTTATGACACCTTCCTGGTCTGGATGTTTCTCCC
>rgn_4089
TGCAGGAGGTATGTGATGCGGCAGGAGGTCCTCTCCGCACACCTTTGTGAGGTTTTACAACCTTGATGTA
>rgn_4090
TGCAGGCATGTGTGACGAGTGTGATGCTGTGTGTGTGTGTGAGTGTGTGTGTGTGTGTGAGTGAGTGAGT
>rgn_4091
TGCAGGAGGTAGTTTGAGGCGGACTGCCATCGGACTAAGAATCTTGATGACAGGGAACGGGCCAATAAAT
>rgn_4092
TGCAGGGCTTGCAGACAGGGACGCGGGAGCTGGAGGAGATGGGAATGAAGTTCAGCCAGAGTCTTCTCAC
>rgn_4093
TGCAGGTAAATGCCAAGTACAGAAATGCAACGCTGAGAGTCTTCATTATTCAATCGGTTCCTCTCACTGC
>rgn_4094
TGCAGGGACCTGGTCAGACACGAACCGCTCAGGCTCCGGGGCAGTCCCATGAAGAGGAACGAACAAAGGC
>rgn_4095
TGCAGGTAGATACTGTAACTGCACCATTATGCTGACAGAAATCATTTGTTTGTATTGGATTTTCTGCGAA
>rgn_4096
TGCAGGGTTTTCTTAAGACCAATTAACTGAATTGTCGTTTAGGAAACAGTTTAGACTAGTCAGTTTTGAA
>rgn_4097
TGCAGGATAATGCACTGGCACAAAGCTCCAATCATTTCAAACTGGTTTCTTGAACATGACAATGAGTTGA
>rgn_4098
TGCAGGGATTCTCCTTTGCGTATCGCACGGGTCAAGGTGTTTTCTACGGTCTGTGTGTCTGTGGAAACTC
>rgn_4099
TGCAGGGGCCATAAGGTTTCAGGCCTTCAGTGCCGTGGGTGGAATCCAACACAGGCTTCAGCTTGAAGCA
>rgn_4100
TGCAGGGGTTTTCTGCAGTGATGGCGTAGAAGAACCAGTTCCCCAAACAGGCGTTCAGTCAGCCGTTCTT
>rgn_4101
TGCAGGCACATTTAATTGGCCAAAGGCATGGATATTGGGGGTCTGTACTTAATTGCATGTTCAGTGTGAT
>rgn_4102
TGCAGGAAATGGATGTGATCCTGTGTGTGTGGAAGCTGCTCCAGCTCAGCGTCTCTCCTCCTCAGATCAT
>rgn_4103
TGCAGGTTCATCCGTGGAAGAAGTGACCACTCCCAGAAGCGCTGTGCCATCCGGTCGGGATCTGGGCTTC
>rgn_4104
TGCAGGTATTTTTAGCATATTGTATTTTTGAGAATATTTTCTTTGAGAAACTTGAATAGAGCCGTTTTTC
>rgn_4105
TGCAGGGTAGTTATATTAAACTCAACTATTGTTTTAAAAAAAATTCTATAGTGCTCGTTTAAAATGAACC
>rgn_4106
TGCAGGCTTAATAAACAAACTCCAGCTGGTCCAAAATGCAGCAGCTAGAGTTTACTAGAACCAGGAAGTA
>rgn_4107
TGCAGGGTCGACTGGATCACGGCCAACAGAAAAAATCATTCTGTCATCATTTACTCACACAATGCCGTTC
>rgn_4108
TGCAGGGCAGACTGGAGCAGCTGCTGTGAGCTGAACCTGGTGCTTCGGTACGGGCTCTGAAGAACAGTAT
>rgn_4109
TGCAGGAGAAGTTCTCTGCTGGGTTAGCTCCCTCCACATTAAAGGTGTATGTGGCGGCCTTAGCAGCTTA
>rgn_4110
TGCAGGAGGTGGAAGTGACTTGCGTCTGGGGAAGAGGGCTGGGGCGTTGAAGGGTTCGTTCCGACTATTG
>rgn_4111
TGCAGGTATTTAAAGGAGCCGGATTGTTTGGGAGCTGACACAGGTTCCTCATAGTCCTGAAGCATCCTGT
>rgn_4112
TGCAGGCATTTTCGGTTGGCGAAGCGTGCCTGGAGTTCGGGCCGGCTAACTCTCACATGATCCTGAGACC
>rgn_4113
TGCAGGTTCCCCACCCTCTTGATAGAGGCCAGAGCAACCAGGAGTGCTGTCTTCATTGACAGAAACCTTA
>rgn_4114
TGCAGGTCAGACCATATATAAACACTGGAATCACTGTGTTCATGGAAACCAGTAAACATGCCGAATATAC
>rgn_4115
TGCAGGGTTGTGGTATGTGAGTATGATTGGTTGACTTTCCTGGCATACCAAAATGGACGGCTTGACTCAG
>rgn_4116
TGCAGGTTTGTATTAACACAATTCCAAGGAGGAAAGTCATCAGCAATGAGAAACAATTGTTGCTGCCATC
>rgn_4117
TGCAGGGTGCAGTTCATCATACGGATGATGTAGTCAAACTGTTGGTCGTCCAGAACAGCCCTGTTCTGCA
>rgn_4118
TGCAGGTGGCGCTCTGTTTCTCTCCGGTGGGTGAGACGCACACATCTAAAGAGCAGCTCTTCATCAACAG
>rgn_4119
TGCAGGACTGGAATGGGGGTGGGGTGTAGTGGGTGTGGCCGCTGAGTTTCAGATAACAGGTCTCATTTGA
>rgn_4120
TGCAGGTTTTTCTGCTCGCAGATACATCTGGGCCGCCCCCACAATAACAAACATGTTTGATATTTAGGAT
>rgn_4121
TGCAGGACATGTGGGAAAAATGTGGGGAAATTAAAAAGTGTGCACAGTTCATGGAACTTCAGAGTCTCGT
>rgn_4122
TGCAGGCAGGTGGCTAAGTCTTGATGCACCTTGCATCTCTCTCTCGCTCTCTTTCTCCCTAAAGCCATCT
>rgn_4123
TGCAGGATGAACATCTGCAGCCTGCTGATATAACACTCATCATTACAAAGCTAGACTTCCAGTGGCCTGC
>rgn_4124
TGCAGGGACTGTTATGAAATCGAGCGTGTCTGTCTGTCACAAGCTGGGTCTCTCTCTTTGTGTGTGTGTG
>rgn_4125
TGCAGGAGGGAGCGTAAGGGGCCGGTGCATAGTGTATTGGGTGACAGTCGAGGGCGAGGCCCCCGGCGAC
>rgn_4126
TGCAGGGGTTCATTTGATAAGAACAGCAAAAGAGAGAGAAGGTCACTGTGGAGGAAACCGTATTAAGAGC
>rgn_4127
TGCAGGTCGGTGTTCTGTATACAGAGAATTGATTTGAAAAAAATGAGTGTTGGTTGTTTCAAGGCAAAAT
>rgn_4128
TGCAGGTGCTCACAGGTCTGTGTGAGGAATTCTTTTTATTCTGCTTTAGAATTAAATACATTTGTTTTAA
>rgn_4129
TGCAGGACATGAAGACAAAGGAACAGATGTCTAGATTGAGTAATACTGTCATCATCATCACTGTACCATG
>rgn_4130
TGCAGGTCAAAACTGGGGTCAGACAGGGAAGGGGAGCTGGGAAGGGGTCGTTTTCTGCTGGGCCGATTTG
>rgn_4131
TGCAGGAGAGATTTTCCTCCGGGGTTAGCTCCCTCCACATTAATAGTGTACGTGGTGGCCTTAGCAGCCT
>rgn_4132
TGCAGGCCGTCCTTCATAACTTCACTTTCTCTCTCTGTCTGTCTGTCTGTCTGTGCATCAGGAAGCTGGA
>rgn_4133
TGCAGGCTGGGCGACACCGAACACATTTGCCAGATTCTACAATCTCAGAGTGGAGCCTGTATCCGACTAT
>rgn_4134
TGCAGGACAGATGACCGTCCAGGATCTGTTACACAGGGCCAACACATCAGACGAGCCCAGAGACATTACT
>rgn_4135
TGCAGGAATTCTAATGATCAAACCTGAGCTTTTACGTGTCATTTTAAGTGTGTCACTGGGAGGCGCTATA
>rgn_4136
TGCAGGCACGTCCCTCAGCCCATCATCATCACGTGTGCTTACGCGAGAGCGGCGAGCCGTGACTAACGTG
>rgn_4137
TGCAGGTACTGAGAATTGAACACACAACCTTCGGGTTACCAGTCTGACTCTCTATCCATTAGGCCATGAC
>rgn_4138
TGCAGGTGAGTTCTGTTGACATTTGACAACTAACGTTACACGTCGCTGCATTGCTCTGAATGGTTATGGG
>rgn_4139
TGCAGGTAAGCAGTGATTAAAGAGCTTACCGGAACGCCGTGTGTGTCCATGCAGTCAAACTTGCTCTTCT
>rgn_4140
TGCAGGTCCTCTACCCTCTTGATAGAGGCTAGTGCAGACAGCAGGAAAGTCTTTATAGACAGAATATTTA
>rgn_4141
TGCAGGTCCCCTACCCTCTTGTTGGAGGCCAATGCAGCCAGGAGAACTGTCTTCAGAGACAGAACTTTCA
>rgn_4142
TGCAGGATTTAAGACTATGATAGAGACATATTAGTTCAATAGCACACAGTTTTACTTATACCAATTAATA
>rgn_4143
TGCAGGGTTCTGACTGCAGGCCCGGTTGCTGGCGGTGGGGGACTTGTGGTGGGTGATGGAGATGACAGAG
>rgn_4144
TGCAGGGTGTTAAGTAAATGCACAAAATGCTAATAAAGCTATGTAAACACCAAAAATGTATGAATATTGA
>rgn_4145
TGCAGGTTTTAATGGCTCTGTGAAACAGTATAAAAGCAGCGGGTGCATTGAGTCATTTTTGCCTGAGGAC
>rgn_4146
TGCAGGGGCCGTGACCTCGCGTGACCCCTGAGCGTGAACATGCCGGACCACACTTTGTTGTTGATGGCAG
>rgn_4147
TGCAGGTCTGTGTGCATTAATTGAGTGGAGAAAGAGGTTTATTTTGACTGTACTTCTGTGATTTTCTCAG
>rgn_4148
TGCAGGAGAATCCAATTCAAGAGACCCCATACTGGAGCAGGACTCCTCCAGCGATGTGTTTGTCTCAACC
>rgn_4149
TGCAGGTTTTAATAATCATAAAATATTCATTTATTTAAATTGAACATGTTTCTTGCACAGAACAACCTCC
>rgn_4150
TGCAGGACCAGGACCATGGTGCGTTAAGGACCTTCTAGACCTCCAGTACCTGGATGAGCTGTTCTCCGTA
>rgn_4151
TGCAGGACAGTGGAGCTCAAGGGCTGGAGTTTCCCACACCTGAGGTGGAAGACGAAACAGTTTACGTCAT
>rgn_4152
TGCAGGATTTTTCCCTCTCACTGACGGCAGCGGTGACTCATGTTCAACATGCTCTCCTGAATTCTAAGCA
>rgn_4153
TGCAGGTCTAATGCTCTTTACTTGTGAGATCAAAGCTGGCTCATCGCTTACCTCACAAGCAAGGGCTCCT
>rgn_4154
TGCAGGGCACCAATGCAACGCTGGACCTGCCCTTACCCAATGCCACTTTGATGGACCAAGGCCTGTACGC
>rgn_4155
TGCAGGAACACTTCTTTCCTTCGAGCCTGTGGAGAAATAAAAATAAATTACAAAATTGTTTCTGCAATAG
>rgn_4156
TGCAGGGACTTCATCATGGGCGTGGGAAACTGGCTACAGCGTCCACCTTGGCGGGGAGGGGGACCGCCCC
>rgn_4157
TGCAGGATGGCAGAGCGATGTGTGTGGATGCGTTTACCTGTCTGTCGGAGTTCTCCTGGAGTGTTTCCAG
>rgn_4158
TGCAGGAATGGGAAAGAAGGTTCAATAGGACTTTATTAATCTGTATTGTACAATACTGTACGTCAGGTTC
>rgn_4159
TGCAGGGCACCGTACGGCTGCGCTTCTCTGTAATTCGGATGCATTTTAAAGATCTAGACTTTTATTACTG
>rgn_4160
TGCAGGTGAGGCATAGAGAAGGTACATTGACATGTGTAGACTTCCAAAACTGCTTCTTTTGTAGTGCTGG
>rgn_4161
TGCAGGGAAGCGTGTACTGACCAACAATTTGCCTGCAGCTGTTTCAGTAATAAGCTGTCTAGGTTCCTCT
>rgn_4162
TGCAGGCACAATTTATTTAAAAAGTACAAATAATCTAAGTGTTTCGAGGCCAAACGATTGATTTCTGTGA
>rgn_4163
TGCAGGACTATCCCTCTCCACAATAAAGGTGTATGTGTCAGCCTTAGCTGCTTATCACACTCCTTTGGGT
>rgn_4164
TGCAGGGACCAGGGTCTAAATCAGGTGTGTCCAGTCCTGCTCCTTGAGGGCCACTGTCCTGAGTTTAGCT
>rgn_4165
TGCAGGAAAAGAAAATGCACGAGGAAATAGTCAGTACAAAAACATTTATTTATATGGAAGATGCTTTAGC
>rgn_4166
TGCAGGATGGGTTGGAGCGAAGGCTGTCTCCCTCCACCCTGAGAGTGTACGTCGCAGCAGTAGCGGCGTA
>rgn_4167
TGCAGGATAACAACAGACTCCCGTACAGTTCGTTTTAGACACACATTTACAAAAACGCAACACAAACAAG
>rgn_4168
TGCAGGTTCTGTTGAGGTATCACGTTCAGCAAAACATTGTAGTGATCCCGAAGAGCATGAAACCCCACCA
>rgn_4169
TGCAGGACTGTGGCTCTCCAGGACCAGAATTCTCCACCCCTGCTGAACCATGCCTGGTTATCACAATCAT
>rgn_4170
TGCAGGCTTTTTCGGTCGATGAATCGTGCATTGCGTTAGGGTCGGCTGACTCTCACTTGATCCTAAGTCA
>rgn_4171
TGCAGGCCGGACAGGATGCTCTCTGACTCCTGGAGAACAGCATTCACCTGGTTCCACACCTCTCTCTCAC
>rgn_4172
TGCAGGTCACCAGTGGTGATGGTTATTCTGCTTATGGTCTCCTGAGTATATAATTGCGAGAGTAACCTGC
>rgn_4173
TGCAGGTGCAACAGGCCAAAGTTCTAAAATACATGCACGAGGGCAGTGCTGCCCCTGGGCTTTTGCAGGA
>rgn_4174
TGCAGGTTAAGTCTGCTTTGCACATTTGTGTCACTTGTATTTTTAGTATCTTTGCACTTTTGGGGCCAGA
>rgn_4175
TGCAGGTGGGGAACAAGAGGTAAAGCTGAATTTGTGATCACATACAGCAATGAAAATGTGTGACTGTCTC
>rgn_4176
TGCAGGCTTTTAAACGCAAGTTACACTTTCAACCACAGAGAGATTCTTTGTCTATGTACATTTTTAAAAC
>rgn_4177
TGCAGGGTGTGACATAACTTGCCAAGTCTTTGAAGGTCTTTGAATGAGCAGGTTGGTTGGCAGTGGACAA
>rgn_4178
TGCAGGTCTTGTTCAAGTCGGCGGCTCCGACCGGTGACGTTCTGCTGGATGAAGCGCTGAAACACATCAA
>rgn_4179
TGCAGGTTTGGAAAATGACAATCCGCAGTACCTGGCTGTGGTCTTATCAAACTAAAACAGTGCATCTGAC
>rgn_4180
TGCAGGGTTATTGTAGTACTTCTTCAGCTGTATTGCGGTACTGCCACAGTTATATTGCAGTATTATTGTA
>rgn_4181
TGCAGGCTTACAGGCGCAAATCATGCAGCTCTATCAGGGTGGGTGAAGCTTTCACACTGCCCACTTCTGC
>rgn_4182
TGCAGGTGTGTGTGTGTGTGTGTGTGTGTGTGTGTGTGTGTGTGTGTGTGTGTGTTTCCATCATCTCATG
>rgn_4183
TGCAGGACTCGTTCACAGAGTGGCTTTTATTTTGTAATCCTGCAGGCTGATAGATGCTATGTCCTGATTG
>rgn_4184
TGCAGGTCCCATTCCTTTCCAAACAAATCCAGGCGCAGTTGGGTGCCTCACATTTCATAGTGAGGTTCCC
>rgn_4185
TGCAGGTGTAATATGAGCTCGACCGCATGAGGAAATGCTGCTTTCTGTAATAACACACACTCCCTGCTCC
>rgn_4186
TGCAGGCTCAGTGCCATATTTGTGGAACGGCACTAAAACAGCAGCTTAAGCTGCTGCTGAGTGACAGCTG
>rgn_4187
TGCAGGGGCAATCTTACAAATATTCAGCAGAACACATCAATACACAAACTGTATTTGACAGGTGTGAAGA
>rgn_4188
TGCAGGGATGACAAACTAATAATTAAATATAATGTACAATTTAAATAAATACATTTGGCTGCAGATTTAA
>rgn_4189
TGCAGGAGAGTGGCTCATGCTTTTGTGTGCTTACTCTAAACTTGATACACTTCTTTAGCAATGCACAGAA
>rgn_4190
TGCAGGGCCTAATCATCTGATTCCATATGTCCAAATAGTAAAACTGGAACTGGCACAGAGTGTCATGGAA
>rgn_4191
TGCAGGTACTTTTGACTACTGATTTTTACATGTATGCAGTTGGCATATGCATTTTGAAATTAAACTCTGC
>rgn_4192
TGCAGGAGCAGGAAGAGCGGCATCTCAGCCGAGCGGCCAGCCTCAAGAGACAGATTGCGCAGCTCAAACA
>rgn_4193
TGCAGGAGAGCGCCCGCATCGCCAGGGGTGACATCACTGACCTAGCCAAGCTCGAGGTCAGCGCCTTTGA
>rgn_4194
TGCAGGCTTAAATTAAGTTCATTAAGAGCAGAAAATATGTCTGCCAGATATGCCAGCTTTTGAAGCCAGA
>rgn_4195
TGCAGGAGAGTGTTTGTGTTAATTCCAAAGATTCATCTTTAGAATATAAAACCGCATGTTGGAGTTTTAG
>rgn_4196
TGCAGGCTGGCTATTCAAAGAGAGAGAGAAAAAAAAGATTCCTTTGGAAGAAGCCGTCATGGAGAGACAG
>rgn_4197
TGCAGGAAGGGTTGGAGCGAAGCCTGTCACCCTCCACCCTCAAAGTGTACGTCACAGCTATAGCAGTGTA
>rgn_4198
TGCAGGGCTGTGCTTCCTTGGAATCAAACCCATGGCCTTAGCATTGCTAGCGGTACCATGCTCTACCAAA
>rgn_4199
TGCAGGTACTGGGAAGACGGAGACCACCAAAGACCTGGGCAAAGCTCTGGCCATCCAGACTGTAGTTTTT
>rgn_4200
TGCAGGACCTCATTATAGCTAATCGTCCATCTGTCCATCCCTCAAGGGCTGGCCAACGTTCCCTCAACTC
>rgn_4201
TGCAGGCCAGCCTGTGCACTGCATCATTTAAGAGTTATTATTGTAGTAGCAGATTATTTTACCACTACTG
>rgn_4202
TGCAGGTGTCTTTCCTTAGATATGGGTTCTCCACCAAGTGAAAATGGCAAGTCAAATTTCACAGTCATGC
>rgn_4203
TGCAGGCCATACCAGTGTGATCCTCATTGACCATGTCATGATGAATTAGCTTCAGCTATAGGCAGCTGGC
>rgn_4204
TGCAGGACCAAGCGCGCTACACAGAGCAGCTTCATAAAATCATGGAGGTCAACCAGTTAACCGACGAGGA
>rgn_4205
TGCAGGAAGAGCTTCAGAAGAGATCTCAAAAAACTGCTCAAAAAGATAACACAACTCTTACTGTACAGCT
>rgn_4206
TGCAGGACAAACCTCTAAAGGGAAATGGTCTTGTCTGACGTCTACAGCAGTCTGACAGTAATGAGGATCC
>rgn_4207
TGCAGGAACCAATCAGATGAACTTCCTGGACAGATACACACAGAGACTAACAAAACAACAGAGATGTCAC
>rgn_4208
TGCAGGATGAAACTAACTGCACTGACCTCAGCAGCTCCCACACACAGACGGAGGATCAAGCTCCAAGCGT
>rgn_4209
TGCAGGATACACTTCCTTTTTATAAATGATGCTTTTAAGGCAATTATGGCCTATGTGCATTTGATGGGGT
>rgn_4210
TGCAGGTAATGCACACACACACACACACACACACACACCGGGAGAATCCCATCTAACTAACAAAACATAC
>rgn_4211
TGCAGGCACATGATAAGATGCTGCCGTTCTCCAACATGTAAAAACCTGACAAATCAAGCACACACACAAA
>rgn_4212
TGCAGGGATTAGTAAGATAATGTGCAACACAAGCAATGTGCTGTCCGAGAGAAGAGAGCGAGAACGGCTG
>rgn_4213
TGCAGGTGGCAGACTGTCACACCAGAATCCTGTCTTCAAAACATGACCCAGCAGAACAGTGTTATAAAAA
>rgn_4214
TGCAGGCTTTATTGTTCCCTTGAATCTGTCCATTGCTGTTGGAATGTCTACACAATAAAATTTCACCCAA
>rgn_4215
TGCAGGTACATAAAAATAACTCTGTATGTTAATAAAGTGGTAACAGAGGCATAATAGGTCACTAAAGGCC
>rgn_4216
TGCAGGACCTTGTCCCTCCTGAAGCAGGATTGGACACCACTGTCTTATTCAGGTTCCTCTGCTTCCTTCA
>rgn_4217
TGCAGGCAGAGACATGTCTCCTGCATAGTGTTTCCATCAATGGAGCTACAGCTACAGCGTGTTTATCGAC
>rgn_4218
TGCAGGTTTCTTTTCTGTGTTGATGTATATCCTCTCTATATGTCATTGTGTTTATTATGTTTGACAACAA
>rgn_4219
TGCAGGTGAGTGAGAATATTTAAATGCATATTTATATGCAATTCATATTATATGATAATGCAAATTGTTT
>rgn_4220
TGCAGGTCATAAAAAACTTTATATTTCCACCTCCAAGAAAGGACGAGTGCTATCCATTATGTCACTTTTT
>rgn_4221
TGCAGGTGTGTTTAGAACTTTTGATCACTTATTGTGTTGTAAAAATGCATGTGTTTACGGAAGTTTGTTT
>rgn_4222
TGCAGGTCTTTGGTGGTTTCTTGTTGAACAAATCCATTGTAAAATCATTGTTCCAGCACATGGTATACTC
>rgn_4223
TGCAGGCTATGTTCCTTTTTCTTTGCACCACGAGAAAAAAATAATGCTTGGAAAATCCTTTCATTTCTAC
>rgn_4224
TGCAGGAGCAGTGTCTGATATTTAATCAAAAGCTGTAATGCAATGCTGTCTCACCTCACGGGGTGAGGGA
>rgn_4225
TGCAGGGTGAGACCCGTTCACACACACACACACACACACACACACACACACACACCTGATCCCACATGAG
>rgn_4226
TGCAGGTAGCGCTTTATGAGGCTGTAGCTTCTCATTATCAGAACTCAGGAAAAGACCATCGCCATAAAAC
>rgn_4227
TGCAGGGCGATCTGGGCCTTGACCAGTCCGTTCTTCTCACACTTGCTCTTGCCCTTTTTGTCGAGCTTCT
>rgn_4228
TGCAGGTTGACGGTGTTCTCCGCTGTCTCTCGAGGGCTCACCTGCGCGGACACGTGCTGCCTGTGTATCC
>rgn_4229
TGCAGGGGAAACTCAAACGGGATCTCGGTTCTTCCCGCGGGGAACTTCCCTGGTTTCACCACCTCCATGT
>rgn_4230
TGCAGGAAAGTTCACTGATCATCAAGCTTCAGTCTCTGCACTGAAGGCATCACCATCTTTGCCAAAATGG
>rgn_4231
TGCAGGTAACGTCCCCTACAGGAGCCCATCATGGACCGACGTGTAAGGTCCAGGAGACATTGTGAACCTG
>rgn_4232
TGCAGGTCAAAATAAACCTTTTACCTGTGCTGTCTTTCTGGATAATAGAAGAATAGGAGAAAAAAACAAC
>rgn_4233
TGCAGGAAGAGCTTCAGAAGAGATCTCAAAAAACTGCTCAAAAAGATAACACAACTCTTACTGTCATGAC
>rgn_4234
TGCAGGTGTCTGATTCTCAGACACCAGAAAGCATCTTGAATAAAGGTGTTTTATTTTACATCATCGGTTT
>rgn_4235
TGCAGGCTGGCTGTCGGTGTCTGGAGCTGGGGGTTACTGATGGGTCAGAAGGGGAGCCACTATTGGGTGT
>rgn_4236
TGCAGGCGAACCAGTGTAGGTGACCCACTCTTACAAACTTTATCACAATATGCAAATTTTTTTAAAAGGA
>rgn_4237
TGCAGGATTCAGGAGTGAAGCTACTCTCTGATGGACTGAAGAGTCCAAACTGTCAGCTGCAGATACTGAG
>rgn_4238
TGCAGGAAAAGAAGAAGAAGAAAAAAAGAAAGAAAAAACAGTTGAAAAACAGCTCTCCTCATTGAGACAC
>rgn_4239
TGCAGGTAGCAGAGCTGGTGGTGGATAACTGCCGCTCGAGTGACGGTGAGATTGAAGGCCTGACAGATGA
>rgn_4240
TGCAGGCTGGGTTTTACCTGTAAGACACATGCTTAGCACAGAGCACAACAGCAGCGCCCCATGTGAGCCG
>rgn_4241
TGCAGGTTTTTTGTGTGGGTCTGTGGTGTTTGGATGAGTACTGGTACTACAGTGTCTTTACGCTCTTCAT
>rgn_4242
TGCAGGGTTCAGAGAGCAGGAGGAAATGATAAAGCTCCTCATTCTTTGGACTCTCATTCTGGGGCAATTG
>rgn_4243
TGCAGGTGTTTGCCTGTGTGCAGGTGTCTGGCAGGAGAGGCTGACCGTGGCAATGCCGGCTGCTGCTCAC
>rgn_4244
TGCAGGTCCACTCATGCAATCTGCTGTTTCATTTGTCTGCAGCATCCCCTCTTCTATCCCATACATATAT
>rgn_4245
TGCAGGCCTGCCTGCTTTCCTGCTTTCTCAAATTCAGGGTGGTAGACCATGGTGCTGTTAGAAATAAACA
>rgn_4246
TGCAGGATTGCGTGTTTGTTGATGATGAGTGCTCGCTTGCACCGGAACAAAATCAGTCGGTGGGAATGAA
>rgn_4247
TGCAGGGCAGCGAAGTGCATTCTGGGAATTGTTGTCTTTCATCCCCATGAGACAAAAATAAATGTTCTGT
>rgn_4248
TGCAGGAGAACAAGAACAGATTCAGATCCTCTAGAGTTTAGCTGCGTTACACACATCACTGAGTATTGGT
>rgn_4249
TGCAGGGGATCAAATTCTTGAGTTGCAGAGTTTAGACCTCACTTTTCAGTATCAGACATTGGTCCATGAC
>rgn_4250
TGCAGGAGGCGTCCTGACTGAATACACTGAACTCCAGTCACTCATGACTTCCTCTTCATATCCACAGTGG
>rgn_4251
TGCAGGTAAAGGTGACGCCCTGGAAAGGCAAGTTTCTGTAAGAACGTTTGTGAGGAAAACCTTACCCCCT
>rgn_4252
TGCAGGCCCACCACTGATATTTGTATTCATTTGTATGATAAAAGAAATCAGATCACCATCAAATCTGTTT
>rgn_4253
TGCAGGGGTCGTAGCGCACCTCCAGCACCTTCTCCACGATGGGCTGGTCCTCGCGGCCCGGCTCGTAGCG
>rgn_4254
TGCAGGGTTTTGCTCACCTACCTGTGATTTTCTAGTGATCCTGAAGACCTTGATTAGTTTGCTCAGGTGT
>rgn_4255
TGCAGGTCCAAATTAAAGAAAAGCAAAATGTCTTTTTTGACATGGAGGCCTATTTGCCAAAGAAAAATGG
>rgn_4256
TGCAGGTTAATAAAGGCCTTCTGTAGTGAATCGATGGGTTTCTGTAAGAATTTAACACATTTATAAGTAA
>rgn_4257
TGCAGGCATTTCATCCTCCACCTCATGTGTCGGCTGAAGAAGGGCGACTTAATTTGCTTTGCCCAGTCAG
>rgn_4258
TGCAGGGCTGTTGTGTAACTCATGAACTGTTATGAGACCGTCATATGTGTAGGCTTGTGAGGTACATTTT
>rgn_4259
TGCAGGCAGAGTTATTGTACTACGGGGCTGGATGCGGCTTGGCGCTACAGGGCTTGCGTTCATAAAAACA
>rgn_4260
TGCAGGGAATTATATCCATTCTGATAGAGCTTTTGACAAAATACCTTTTGAAATAATACACAGGGGAAAC
>rgn_4261
TGCAGGTGTGTGTGTGTGTGTGTGTGTGTGTGTGTGTGTGTGTGTGTGTGTGTGTGTTTCCATCATCTCA
>rgn_4262
TGCAGGTGGCCCAAAGAGGCTTAAGTTATTACTGACACTATCACAAAGCAAACGTTTGAGTATCTGGACA
>rgn_4263
TGCAGGTGGGCAGAGAGATCTCCAACACCGACAAGACGCTCTACTATTGCGAGGCGCTCTCTGTGTTTGT
>rgn_4264
TGCAGGTATGCACAGAGAGGGGTGAACATGTCTTTTTGGGGTTTTGCTCATGATAAAGTGAACTAAAAGC
>rgn_4265
TGCAGGAGAAAATGAGTAGCATAAGACGTACCAGTCATGTGATTTGATTAGAGTGAACACGGAAAACGAG
>rgn_4266
TGCAGGCAACATGCATCCTAGCTCACACGCAGATGTGTACATGTGGACACAGACAAACACACACACACGC
>rgn_4267
TGCAGGAAGTAGCCATCAGAGGATGGGTACATGGTGGTCATAAAGGGATGGATATGGTCAGAAACAATAC
>rgn_4268
TGCAGGCCCTGAAGGAGAGGCTGGAAAATCTTCAGGTGGGAGTATTTACAATCTTAAATTAAAAGTCAAA
>rgn_4269
TGCAGGGGAACATGAACAATCCCGTGGCTCCCTCATACCCAATGCCCGGCCTCGGTGCGCAGCTTTCGGT
>rgn_4270
TGCAGGATGAAGAAATGGCCTTGCAGAATGAAGAGGATGAGGAGGACGACATGGTGGATGTGATTGGTCG
>rgn_4271
TGCAGGAGAATCAGGTTTGGGGAAGTCTACACTCATCAACTCCCTGTTCCTGACAGACTTGTATTCACCA
>rgn_4272
TGCAGGCTGAGATGGGGTTAAAGGGTGAATCGTGCCCTTGACAGACCCACTTAGACTCTGTTAAGTCTTG
>rgn_4273
TGCAGGATCAAGTGAAGGAATGGATTTATTTTTGTAAACACGGTCCAGAGCACCAGATGCTCGACCTCAT
>rgn_4274
TGCAGGAAATCACAAGAAATCAAGAGAATTGTGTCATTTGACTTGTGTCAAAAAAAACTAAATAAACTTA
>rgn_4275
TGCAGGTCTGTCATTTGTGCCATTACAGCTGGGTGATATATATTTAATATTTAAAATTAAATAACTGGAA
>rgn_4276
TGCAGGATTCCACCGTCAGAGCAGGATGTTTGCTGGGGACTCGGGACAGGAACGGGTGGACGTGTGCAAG
>rgn_4277
TGCAGGGAATTCAGACTCGGGGAGTAGCAGGCGAAGGAGACCCCGATGAGCAGCATGGATAAGTGTACCG
>rgn_4278
TGCAGGTCAGAGGACAACATCCTGGCGCTCTCCGAACTCAAAAGGACGAGCCATCAGTATTTATTATTAC
>rgn_4279
TGCAGGGTGGAGTTCAGAGCCGCGGGGTTCAGAGAGGAGATCCAGGCTGGGTCTAACTCACACACCAGAG
>rgn_4280
TGCAGGAGGGAGGGTGAAGCACATGTGTGTGCGAGCGGAATGCAGTCGCTCTACAAGGAGGAAAAGCATG
>rgn_4281
TGCAGGACTGGTGCCAAATGCAGGATCTAATGAGGGAGAAGACGACTCACCTTGTCACTCAGGTCTCTGG
>rgn_4282
TGCAGGGTCTACACACACACACACACACACACACACACACACACAAGGGTGCGAGCCACGTCCCTGTTGA
>rgn_4283
TGCAGGGACATAAGTTAATGTCTGCACACACCTGGTTAAGCCAACAGGAGTCTGGACTGACAGAATACAG
>rgn_4284
TGCAGGGCTAAGGCCTGGGATCTAAAGTAAATAGAGCCCTGGCCTGATTCCACACAGCAGCCTCACACTC
>rgn_4285
TGCAGGCAACAGCATTTTACTACAGCTGACCAATTCTCACACTTCTTTAGAACACCTGAGACAGGATGCT
>rgn_4286
TGCAGGAAAGGAGGATCGAGAGAGAAGCACTACGTTCTCTGGGACTCGAGGAACTGTGAAGCAGAGAGGA
>rgn_4287
TGCAGGGACTCCAGTTGACCATCCCCTGCGAAGAGATGACTCCAACTTCTGCAAAGACTTCAGAAGACCA
>rgn_4288
TGCAGGCCCGCAAGCGCAAGTACTTCAAAAAGCACGAGAAGCGCATGTCCAAGGACGAGGAGCGCGCCGT
>rgn_4289
TGCAGGGAGACAGACTCCTCCCCTACCCCGCTCACACCACGCGTCACCGTGGGAAAAACGTTATTGGAGT
>rgn_4290
TGCAGGACCCCTCTTGTTAGGCGGTTACCGCAGGTAAATTGGATGAAAGAAAATTGCAGGAGGGCGTTTT
>rgn_4291
TGCAGGGTTTAGCTCCAACTCTAATCAAATGCACCGATTAATGTCTTCAGGCTTACTAAAGCTACAGACA
>rgn_4292
TGCAGGTCAGTCTCACACACACACACACAACCCCTGCAGGTCAGTCTCACACACACACACTCACAACCCC
>rgn_4293
TGCAGGCATGAGATGTTGTAAACCTTGAATATGATGCTGGTTTTCACACCGGGTTTTATGACACCGTGAT
>rgn_4294
TGCAGGAGAGGTTCTCTGCTGGGTTAGCTCCCTCCACACTAAAGGTGTATGTGCCGGCCGTAGCAGCTTA
>rgn_4295
TGCAGGATTCTGCTGCTGCGTCCCTCGGGAAACCACTCTGATCGGACAGACAACACACACTGAGTGAGCC
>rgn_4296
TGCAGGAGCACTCGTAATGTGTGAGAACTGATTACACACTCTCACACACACTAATGGACTGCAGAATTGT
>rgn_4297
TGCAGGGTGTTAAACAGACAGATCACTTTGGCTTTATTTGTCGGGATGTGGTGGAGTCTGGCCCAGCCCA
>rgn_4298
TGCAGGGCTTGCTTTAGATGAATGAGAGAGGAAAGAGCACCAGCCGGAGTGTCTTTATATATGACATTAT
>rgn_4299
TGCAGGGGCCGCACCAGTCCGTTTGTTGGTTGAGGCCAAAGCGAGCACGGCATTTCTTTGGCGAGCCGGG
>rgn_4300
TGCAGGAAGTGCCTTCTCTCCTGATCCATCAGCGCTCCGTGATATTCTACTGGTCAATGGAGCAACATCT
>rgn_4301
TGCAGGTTTTTATCGAACATCCGATCGATGCTCCCCTTCACGATCTTCAGAGCCATGATGATTTCCCTCC
>rgn_4302
TGCAGGCTGAACCACTGTAGGTTGACCCACTCTTACATCTAAATACCAACAAATTAATTTGAGTAGAACA
>rgn_4303
TGCAGGAGGCATAATAACAGCAAGCAGCAGGGAAGCCAACCACTAACTGGCACTCACCTGACCCAAGGGC
>rgn_4304
TGCAGGCCTTTTGTCCCTCCCATGCGTTTGTCTCGCTTGTCTTCCCGCGTCTGCGCACCTCCGCCCGGCC
>rgn_4305
TGCAGGGCATAGGTAATGTCCCCTACAGGAGCCCATCCTGGACCGACTTGTACGGTCCAGGAGACATTGC
>rgn_4306
TGCAGGGCCACACGGTCTGCTAGACCACAGAGAGGAGGCCGCAGGGCCATATGGTCTGCAAGGCCACAGA
>rgn_4307
TGCAGGATGGCTCCTCCCAACACCAGCAGCATGAACAAGGGCAGCCTGTTTTGCTCCAGGAAGAGTCACC
>rgn_4308
TGCAGGTCTACTTCTTAGAGATATTTGTAACTAAGCAGGGCATGGTTGTTATGTCTGTATTTAGTTAGAA
>rgn_4309
TGCAGGATGGGTTGGAACGAAGGCTGTCTACCTCCAACCTCAAAGTGTATGTCGCAGCTATAGCGGCGTA
>rgn_4310
TGCAGGTCAAAGAACTTTGTTTTTTCCACCTCCAAGAAAGGACGAGTGCTATCCATTATGTCACTTTTTT
>rgn_4311
TGCAGGTACATATTTCAGGGTTTGCAAAAATGTAGTCAGAGTCACGTATTTCCAATGAACCTGGGTTGAT
>rgn_4312
TGCAGGGCATTGAAGATACCGTACGCCACCAAGTGACATTTCACCGGAGGTTTTCCAGCTGCGGAAATTC
>rgn_4313
TGCAGGCTTTGATTGGGTTTAACTCAACAACACACTGCCATATTTCCTAAAGGTCAAGGAGCCTTTCAAA
>rgn_4314
TGCAGGACAGAAACAGAGGACAACAAGGATAATTATAACTAGAATTTCCTGAAGAAAATGTAAATGGTGC
>rgn_4315
TGCAGGCCTTTATATGTGAACACAAAGCAAGCTAGATTCCTGGAGTGAGTGTACGTGGCCTGTGCGATCG
>rgn_4316
TGCAGGCATTTTCGGTTAACGAAGCTTGCCTGGAATACATGCCCAAGGTTCCCACCACTCCTTTCAGAGA
>rgn_4317
TGCAGGGGGCGACAGAAAGAAGGTCTGGCTCACTGCCATGAACACTGGGGGGTAGACTGGTGAGCAGTGT
>rgn_4318
TGCAGGATGTGGTGTGTGAGACAGGAGGAAGGGGAAATTGTCTGCTTGTGTGAGTGAGTTTATGACTGGG
>rgn_4319
TGCAGGAAAGGAGAGTCCCAAATGAGACACTCTTTAATATTTCAACTGTTTCTCCTAAACAACAGGAAGA
>rgn_4320
TGCAGGGTCTGGGCTGAAGGTAGGGATATTTCTGGCGAGCCTGTCAAGGTTCTTTGAAACTCCTCTGTTG
>rgn_4321
TGCAGGCATTTTCAATTAGCGAATCATGCCTCCTTTTCAGGACCACATGGTGAACTTATAAGCAATGCCC
>rgn_4322
TGCAGGGAGTGACTGGGGGAAACACCTACGCCGTGCCTGCCCTCACCATGGACCTGCTGTCAGGGAAGGA
>rgn_4323
TGCAGGTACAGTACATAAAGTTTTAGTCATCAAACAGTAATTTCTCTCTTTCATGTCTTTACATTTCTTA
>rgn_4324
TGCAGGTCAACCAGGCCAAAGCGCTCAAGGAGATGCACAAGGGTAGTGCCGACCCAGGGATCATGCAGGA
>rgn_4325
TGCAGGTTTTTATGACAGCCACCATTTAAATGTTTATATATAAATAATAATTATTATGTAATTGTAAAGT
>rgn_4326
TGCAGGATGAGAGAGGGAACAGGAACTAGAGTGTTTTGATAGTTCTCGATGAGGTTTAACAGGAACGGCG
>rgn_4327
TGCAGGTCCCCTACCCTCTTGATGGAGGCCAAAGCGATCCGGGAACCAGGTCCGGCCATGCCAGTACGGG
>rgn_4328
TGCAGGTACTTTACAGCACTCCTGTACTTCATCACCACACTCTCTCCTACCAGCTCTCATATCTTTCTTT
>rgn_4329
TGCAGGGTACTTCAGTAACACAACGTGCTGGTCTCTCAAACTGTATTTTTAGAAGCTTGAGTATTTTAAA
>rgn_4330
TGCAGGTTTATTTTCATATATTTTTACATGAAAAAGCATTCTATGTAGTGAAAATAATTTTTGAGGCATT
>rgn_4331
TGCAGGACGACGGTCACTCTCTCGCTGCGGTTCAGGGCCGGCCGGATCAGCTTGTTGTAGCGCTGTTTCC
>rgn_4332
TGCAGGCAGTTTTCAGGCTGTGGCTGTAATGAGCACACAATGACGATGGAGTAACACACAGGTTCTGCAT
>rgn_4333
TGCAGGATTCAGGAGTGAAGCTGCTCTCAGACGGACTGAAGAGTCTAAACTGTCAGCTGGAGATACTGAG
>rgn_4334
TGCAGGCCATTTGATTATCGTTTAACTGTAACACTCTGGAATGTTTCAGCCTCCGAAGGAGTTTAAGATG
>rgn_4335
TGCAGGTGGCCCCTGCTCATGTCACAGCATAGACATTTTTTTTTTTTACCCCCAATTCATTTTGCCACCA
>rgn_4336
TGCAGGACTTTGTAGCTTCACAGCTCGGTCAGAGTTTCATCGAACCCCAGGTAACCAAAAATATACACAC
>rgn_4337
TGCAGGTGTCACAAAAAGCAAGAGATCCATATAATCTCTTTTATCACAGCTATAACATTTATATTAACCT
>rgn_4338
TGCAGGTTAACAGTTGCCTGCAGCATTATGTGCTAGCAAGGCCACGGCATGCATGCACGCGCACACACAC
>rgn_4339
TGCAGGACTCTCCTGTATTCCTCTCGACTCTGTGAGAGGGGTCTTCTGGATCCTATTAGTGAGACAGAGA
>rgn_4340
TGCAGGGGGTCTCCTGGGTTATGTTTGGACTTGGATGAGATCCTCATTTTGCCTTGACAATTCAGCTGGT
>rgn_4341
TGCAGGAGGTTCCGTGCTAAACGTGTCTTTCCGGTGTAAACCAGAAGAAGATGCTGCTGCAGGACAGACA
>rgn_4342
TGCAGGCAGAAGCACTCTCCCACCACTAACCAGAAGACAAAGTAGCCAGAAAAGCCCCGAGTGGGCCGAG
>rgn_4343
TGCAGGAGGTGGACGTTTTTTTCTTAGTTTCCTACCAATGAGTAGGAGTTGTCCTTTATGAAATGGTGGA
>rgn_4344
TGCAGGCTGTCCATTGGGCTTCTATGGTAAGGATTGTGTGCTGGCGTGTCAGTGTGAAAATGGCGCAGAC
>rgn_4345
TGCAGGAGTCCAATATGCACCGGGAACAAGTCTGACTTACTGCCGGCAATAAACTCAAGCAAATAGTTCG
>rgn_4346
TGCAGGTAAACAGAATGCTTTTTTTTAATTAAACATTTAATTTTAATTCTTTTAGTGCATGATTGATTCA
>rgn_4347
TGCAGGCAGAGAGAGATGCAGAGCAGCCCTGCTGAGTGTCAGAGAGACGGAGGAGCGGGGGATTGACACT
>rgn_4348
TGCAGGCTCTTTTAAGTCTCATAATCTTGCTGAGGATGAGAGCATCGTGTGTGTGTGGTCATTATCCTGT
>rgn_4349
TGCAGGCATTAATCGTTGGTGATTAGCCTATGCGTAGTTAACATGTACACTAATTTATTACCAAGATTCT
>rgn_4350
TGCAGGACTCTGGGACATGGCCTGGCTCAGTCTAAGGCTGTGAGCAGATGGTGTGTGTATGTGTGCGTGT
>rgn_4351
TGCAGGACATATCACTGGCAAAACCTAGCATCTAGCTTAGAACATGCTAGCAAAATGCAAATTAAGTTAG
>rgn_4352
TGCAGGTAACTTACTTTTAAAATATATATATTTTTTACAGTGGATTGTCCATTTTTGATTGGCCTAATGT
>rgn_4353
TGCAGGGGATCCCATATTTTTTCCATAGTCCCGTCGCCATGTCCTCTGTGCCCCGCTGGGGTGCCACTTC
>rgn_4354
TGCAGGTCCCCTACCCTCTTAATGGTGGCCAATGCAACCAGGAGGCACGTGGCACCCCAGCCGGTGGCCG
>rgn_4355
TGCAGGCTTGCACACAATCGCACGCGCACACACACTCACGCGCACATTTATAGACATGCATATACACTTA
>rgn_4356
TGCAGGATGCATTATTCCTCACTGCGTCTCAAACCGGTGTAAAGTGTTTATAGTGCATAAAGCACAACAA
>rgn_4357
TGCAGGTCGTACTGGGTGGGCTCTGTCAGCTGGACGGCGGAAGGGCTTTATCTGGCCTGTGTGCTCAAGA
>rgn_4358
TGCAGGAAGGAAAGCACAACGTTAATCGAACACCTTCAGGGGTCTTCACCTTGTCGGTCTCACGCATATC
>rgn_4359
TGCAGGTGGTGAGCCCACAGGAGGGCGGCCCCACGTCGTTCCTTCGGCTAAGCCCGGCCGAGCCCCATGG
>rgn_4360
TGCAGGTATTTTCCGTATATGGTGAACATGTGACAGATGTGGTCACTAGATGAACTGTCTGTCACTGTAT
>rgn_4361
TGCAGGGGGGGAAAAAAGTTTTGAATATCCAAATTTTTTTTAATTTATTGATATTTTACATTCATTTTCC
>rgn_4362
TGCAGGTTCCCTGGTGTGCTTGAGCACTTCACACAGGACCAATTTGTTTGGGTCCAAAATGAAGGGGTCC
>rgn_4363
TGCAGGATTAAGTCAGATATAGACACAAGATGTTCTCTCTGTGGTTCCCCTGATGAAACTGCTCTTCATA
>rgn_4364
TGCAGGCCTCCATTAAAAATCTTTCATCTAATTTCATCTATCAGTACAATGAATATCTGAATGTTTTAAA
>rgn_4365
TGCAGGATGATTTTAGAAAAAAAAAAAATGCTAAGAACTGGCATATTATAAATTCCTAATATTCTATTTT
>rgn_4366
TGCAGGCATTTTCGGTTGACGAAGCGTGCCTGGAATTCAGGGCAGCTAACTATTGAGACCCTGGCCTGGA
>rgn_4367
TGCAGGACCAAAGCGGTCTCTGTTATTCTATTGTTCTTTTCTTCTTGGCCTGCTCACTCCTATTTTTTCT
>rgn_4368
TGCAGGACTTGCTATGAAATTATATATATATATATATATATATCCTGCTTTTCGTTTTGAGATTGTTCTG
>rgn_4369
TGCAGGGCTCGCGCTCCGTTAATTAAGTGAAGCTCGTCCTGTTCCACCCGCGCGCCGCGCTCAGGTCGCC
>rgn_4370
TGCAGGGCAGCAGCCAATGAGGCACTGGTCTCCTCTATCTTCTGGTGCATTGCATCGGCTGTCACTAACC
>rgn_4371
TGCAGGCTAGGTACAGCAGTCACGTGGTACAAGTCAGACCGCTCAGAAAATTCTCGTGTAAGAGTTCTAA
>rgn_4372
TGCAGGTTTGTTAAATATTTTGAATCATATTACTACAAAGGCACGTCCATTGAAAATGTTACTGTTATTT
>rgn_4373
TGCAGGTAATGAGATGATTTTCAGGTTAAAGGATACTCTTTCTTGTGCTGGTTTCTTTGTTGTTTTCCTT
>rgn_4374
TGCAGGCTGACTTTGCCTAAAATTTGTTCCCATCTCAAGGTCAATGCTCTGTGATTGTTTAAGTAAAACA
>rgn_4375
TGCAGGAGGAAGACAGAGAGAGAGAAGCATGTCAGCACACTTCTGCTTTTAAAAACAGCTTGACGGAGTG
>rgn_4376
TGCAGGACCAAAGCGGTCTCTGTTATTCTATTGTTCTTTTCTTCTTGGCCTGCTCACTCCTATTTTTCTC
>rgn_4377
TGCAGGCCATACTTTGAGAAATGGGCCACCTGTAGGGGAGATTTCAGTTACATTCTCACAAGTTATTCAT
>rgn_4378
TGCAGGAATTATACATGAAACAATCACAGGTATGACAATATGTAAGAGAGAAAGGTGAACACATCTCAGT
>rgn_4379
TGCAGGTCCTGCAACAGCTGGATCCGAGCCTCTGATTGCTGCTCCAGGCACTTGAACTGCTCCACCAACT
>rgn_4380
TGCAGGTAACAGAGATCTAGAAGAACAAGAGACTCACAGAGAAACATTTCATGAGAGCAGAATGAGCCGT
>rgn_4381
TGCAGGTGATGAATAGGTATGCTACAGGATATTTGAAAAGAGAAAAAGCTGACCAAAAAAAAAGCTGTTT
>rgn_4382
TGCAGGCATTTGCATTTAAAATGTTTCAAAAACTTTTAGATAGAGACAGTAAATCTCAAATACCCACTGT
>rgn_4383
TGCAGGTATCTTCAAGGGGATACACATGAAACATCTGCAACCTGTTATAATTGGTTATGAAAGCCACCAA
>rgn_4384
TGCAGGTGAACACATTCTAGGAGGAATCCTGCATGCTTAAGTATTCATAGTTCCCAGGCCGTCTCAAGTA
>rgn_4385
TGCAGGGTTGCCAAAAGACTAAAGAAACTTTATCAGCAAAATGGTAGAAAACTGTACATTTCTTGTCTAT
>rgn_4386
TGCAGGCCATGGGTGCTTTTATTCAATGTAATTATTCATAATGCTTTAATCCTACATTGAACATTTCTGA
>rgn_4387
TGCAGGAATCCTGGCTTTGTTGCTTTGTTCAATAAGGTTTTATTTTGACTTCTGGAACTCTGCCTCTTGA
>rgn_4388
TGCAGGAGGCACGAAGCTCCCGTTCCACCACATCCCAAAGATGCTCTATTGGGTTGAGATCTGGTGACTG
>rgn_4389
TGCAGGCTTGTACTGCTGCAGAGGAACATTAACATCACTAAACAAATGCTTTAAAAAGCAAGTCTGTTGG
>rgn_4390
TGCAGGGGACCAAACCTGCTGAAGTACCCCTGGTTTTGGGAATCACTGCTCTAATGAATCAAGATAAGAA
>rgn_4391
TGCAGGCTCTGAGGTCCTGCTTACCCCTGGTGTTAAGATACGCTTTCATCTTCAAACCAAACTCGGGTCT
>rgn_4392
TGCAGGAGAAGTTTGCGGCTGGGGCGGCAGCAACTAAGCTTAGGGTGTATATTGCTGCTATTGCTGCTCA
>rgn_4393
TGCAGGAAGAAGCAGGCAGATATATACCCACCACTATGTTCTTAAACATAGACATATTTTTTACCATGAA
>rgn_4394
TGCAGGAGGCTTCAGAAGAAGAGGAGCCAGTCTTCCCACATGAGGAGGAGGAGGAGGAGGAGGAGGAGGA
>rgn_4395
TGCAGGGAGGGAGGAGCAAAAGTCTGCTGTCATCCCTCGACCCCAGCATCAGGCTGCTCCATCAATGGAC
>rgn_4396
TGCAGGTGTTTGCATGATACCTGCGAGTTGGTGGAATAGCGTCCAGGTGTACGGGCCGTACTGGTCTTTG
>rgn_4397
TGCAGGGACTTTGGACTGGCATATGAGCGGATGTTTGCAATCCCTGGGGAATCGCCGCTGTTGGAGTGTC
>rgn_4398
TGCAGGCCGTTCACCAACCCTGATGCATTTTGCACATAAAACTGAAATGGCATTTTCTGGATCTAGTAAT
>rgn_4399
TGCAGGGCAACTGAATATGAATATCAGTTTTTGCAGAAACATGCTCACCGTAAACTACAACTGCACAACC
>rgn_4400
TGCAGGAAAAAGGTTCTTCAAAAATGTCACAAAATACCATTTGTATTACGTTTGGATACCTTGTACCAGT
>rgn_4401
TGCAGGATCATTGCACATCTCGGAATTAGTGCTGTGAAGATTTGTGCTGTTTTAACCATGTCTTTCCTAC
>rgn_4402
TGCAGGGGTCCTGGAGTAGTTCTCCTCCAGACGTGGTGATCCCTTCCTCCTGGAAGAGAAGCAGGCCATC
>rgn_4403
TGCAGGAGCAAATGAATGAGAGAACATTACACGACAGACACTCTTCACATAAAAGCATCTCAGAGGATGT
>rgn_4404
TGCAGGAAGAGAGAGAGAGAGAGAGAGAGAGAGAGAGAGAGAGAGAGAGACTCACCGGCGTGTTGGACTG
>rgn_4405
TGCAGGACATGAAAAATTCAGCTAAACAGGTATCAATTTATAATTTATATTGCCTTCAGTTATATAAGGT
>rgn_4406
TGCAGGTGACCTCTGACCTCTCAGTGCTTTTAAATTAGCTCCATGTTACCTAGCTGTCATACTGCTACTG
>rgn_4407
TGCAGGCAGATAATGATCTCCCACCGCTTTCCTAATTGGCCAAATAAACACTCTACAACACAGTGCTAAC
>rgn_4408
TGCAGGAAGCAAGGCACAAGTGATCGTGCCCTTTTGGAAATCACTTAACCCTGGGATTGACTTCATTGAG
>rgn_4409
TGCAGGCCATCCCGCAGCTGAAGTGGTGCCTGCTGGCCACTGGGCAGGCCGTGATGAACGAGACCGACCT
>rgn_4410
TGCAGGCGCTAATTATTACTTTGGCACTGTGTTGAAGGCCCCGCATTCTCTCGGGGTTAGGAAAACATGC
>rgn_4411
TGCAGGGAACTACAGTCAGCAAATATGGCATTTTTCATTTTGAGGTAGAGCTGCACGATTCTGGATAAAT
>rgn_4412
TGCAGGCGGGTGCAATGCAGACACTAGATAGACTCTGGTGGGTTGGTGAACATTTTAGCGCATCCCAGCC
>rgn_4413
TGCAGGTGTGTCTGTGTTCATGTTGTTTTATTAATAATGCCATGTGAACCCCCTCCCGTTTTTCCCTTCT
>rgn_4414
TGCAGGGGGCACCAGAGACAGTTCAGAAAGCAGAAAAAGCAGATACAAAACAAACCTCATAAGTATGGGG
>rgn_4415
TGCAGGAGCGACTGCAGATCTCTGTAACTCTCTGGAGCTGAAACACACACAAACACACACACACACACAC
>rgn_4416
TGCAGGATCGGCCACACACAGTCAGCGTTTCACAAAGACAAACAAGACAGCAGAACAGAGTTAGAGTCCC
>rgn_4417
TGCAGGCCAGTTTCTGCTTACGACAACAGCATTCTCCCTTGAATAAAGCATGAATTGCTCCAGCTGCTTA
>rgn_4418
TGCAGGCGGCGCTGTCGATTAATATGACTGACTGGAACCGTGGCTAAGTCTTCTGTGCACTGTACAATAT
>rgn_4419
TGCAGGCATCAGATGACTATCACATGGATGGTCTTGGCACCATTATGGATGCAGATAGATAGCAGAGAAA
>rgn_4420
TGCAGGATGACAAAACATTTGTCACGACTTACTTACGGCCGGCCCCTCATTGGCACCGCGGCGGGAGAAC
>rgn_4421
TGCAGGAAACTCCTGTGCGACCTTGGGTGAGAGCTATTAAGCATTATCATTTCATCGTTTAAGGTGATTT
>rgn_4422
TGCAGGCATTTTCCGTCGACGAATCATGCATAGAGTTCGGGCCGGGTGACACCTACGTGCACACTCTAAT
>rgn_4423
TGCAGGTGTGTGTATGTGTGAAGGTGATTCACATTACTGCAGGCCAAGGCAGGGCAGGGTGTGTTGGGGG
>rgn_4424
TGCAGGCTGGAAAGGTTGCCATGTGACGACACACACACTACAGAAGAGTGTGTGTGAAAGAGACGATGGA
>rgn_4425
TGCAGGCTGGAAAGGTTGCCATGTGACGACACACACACTACAGAAGAGGGTGTGTGAAAGAGACGATGGA
>rgn_4426
TGCAGGGATTTATTTGACCTTCTTAAATCAACAATCCAATTTCAAACAAATCCACTGTTATTGCTGATTG
>rgn_4427
TGCAGGGCATTACAATCCCAAAGGAATTTAAACCTATTCCTAGATGGAAGAAACAATCTTATCTCTAAGT
>rgn_4428
TGCAGGAAGAGTTCCTCCTCCAGTGCTGAAATCGGAGTGTCTGAATTGTCCAGTTCATCTATCCCCAATT
>rgn_4429
TGCAGGGGAGGCTTCACACACTCCAGGTGATACACGGCCGAGCAGGTCTCGCAGCACAGGAGGTCGCCGA
>rgn_4430
TGCAGGAGGTGACCGGATGTCATCTCGGACTCAGAGAATAAGATCATGTCTGGAGATCATTCTGTAGACA
>rgn_4431
TGCAGGTGGAGAGTGTTGCAATAGTTTAAACACACACACACACACACACACACATGTTGGGTTTTCATGT
>rgn_4432
TGCAGGTATTTTTGAATGCTTCTTGCATCTTTACATAAAGTCATGAAACTATATATCGGTGTTTGCAGAG
>rgn_4433
TGCAGGACTTTTAATGAGAGGGAAAATAATCAATTGACTTGAATCCATGACTTTGAATATTGCACTCTGA
>rgn_4434
TGCAGGTATCTCCAGCCCCCCTCACTGTTTCATGACACTCATGTTGCGATTACGCTCTGACTCATTTTGT
>rgn_4435
TGCAGGTTGGACTATTGTAATGGTCTTCTCAACGGCCTTCCCAAAAAGACCATTAGACAGCTGCAGCTCG
>rgn_4436
TGCAGGACCGAACGGAGAGGAGAGGGGTAACTCAAAAGTGGGTCTATTGATAGACAATCTCAAAACTAGT
>rgn_4437
TGCAGGTGGGAGCAATTTAAGATGGTTAGGTTATGAGGATGGGTTAGGATGTTACAGCGGTATAAAAAAT
>rgn_4438
TGCAGGCAGCACACTGACTGCTGATCAGAGGCAGAGGAGCAATTCAGGCCTCAAGCATGTGGAAACTTCA
>rgn_4439
TGCAGGACCATAGCAACCTGGAATTTTTTTAATTTTTTTTATTATTAAGAATGACTATAAGGGCTGAAAT
>rgn_4440
TGCAGGAGATATGTGAACAATCGATGCTGTTGATTTTCCACAGCCAGGTCCTGATGAATGACACTCAACC
>rgn_4441
TGCAGGCAGCCTTCACCGTTGCACATGAGCTTGGTAAGTACATTCCCATGTTCCTAGATAAAACTAGCAA
>rgn_4442
TGCAGGGTGGCAATGCCCTCCTCTACAGCTGCTAGTTTCATCTTAGCATCATCCAGAATGCGCTGTGTTA
>rgn_4443
TGCAGGCTGTCTGTCAGCACGCGGGCGTCCTGAAGGTCAGAGGTCAACCGCCGGCAGTGGCGTTTTAGCT
>rgn_4444
TGCAGGGCTTGACAGCACATATGCTTACACTACATTATGCATACATCAATCACACACAGAACAAAGGTTA
>rgn_4445
TGCAGGAAAAATAAGGGCAGTTTAACCCAATTCAGAACTTCAAACATCTCTTCAAAAAAGTTATTAAGCA
>rgn_4446
TGCAGGACCACAGGCACAGTGGGGTTGCCATCATTCCTGGGGCATTTTATGCAGAGTTGGGTTTAGCAAC
>rgn_4447
TGCAGGTGATGAATAGGTATGCTACAGGATATTTGAAAAGAGAAAAAGCTGACCAAAAAAAAGCTGTTTT
>rgn_4448
TGCAGGCCTGATAAAGTGTGCTTAAAATAGTCTCACGATGCATCTCAAAGAAAGGCTCAAATTTCAAACT
>rgn_4449
TGCAGGATGTCTGGCTGACATTTCAAACATGGCCAAGAGGAACGGCCATAACATTAGTTCATTGAAAAAA
>rgn_4450
TGCAGGCGGCCAGTGTGGTGTGCAGAGAGCTGGGCTTCGGCTCGGCCCGAGAGGCCCTTCGAGGAGCACT
>rgn_4451
TGCAGGACGGGCTGGATCGAAGGCTGTCTTCTTCAACCCTCAAAGTATACGTCGCAGCAATAGCGGCGTA
>rgn_4452
TGCAGGGTATGCAACCATGTGCCATTTTAATATCTGGGGTCGCTAAGTGACTTATGCTCACCAAAGCTGC
>rgn_4453
TGCAGGGTCTTGTTCATCGTCAGCTCTTCTCCCTCCTCCAGAACCCCCACCCTCGTGCGAGGATGTGCCT
>rgn_4454
TGCAGGCCTTTGACAGGTTATAATGAAGTAGCATTTTGTAGAGTCATATCCAGGAACACTTTGGATCTGT
>rgn_4455
TGCAGGGCATTGCGTTGGTTTTGCAATTATCCGATTTTTAGTTTGAGATATATCAATGTTCTCATAGACT
>rgn_4456
TGCAGGCCAGAAGTCAATTCTTCAACCTAAACAACACATTACAATTCTTACTTTGATTCCTCTCTGCACT
>rgn_4457
TGCAGGCAAGATGGCTGCCTCTGCCAAGATGGCCGCCACGACAGACTCTTCTGCAAAGATGGCCGCCCTA
>rgn_4458
TGCAGGAGTTGTTTGCATCAAGAATACCTGAAAACTTACTTTCAATGATACTTTTTACTCTCCTGTTTAC
>rgn_4459
TGCAGGTCATTAAATATGGCATAGGAACCTTTCCAGATATGGTGATGGCTTTAAGATTTGGACAGCTGAA
>rgn_4460
TGCAGGCCGAGTGCGACGCCTTCGAGCAGAAGATCGCGGCTGCTGGAGGAATCGAGCTGTTTGTGGGAGG
>rgn_4461
TGCAGGTACACACACACACACACACACACTCACACACTCACACACTCATCCTGCAGGAGGACACGACGTC
>rgn_4462
TGCAGGATCGTTATTCCACAGGGATTATGTCCACAGAGCTGCCATGTGGAGGAAAACAAATCAACTGTTT
>rgn_4463
TGCAGGGCTGCCTGCCACTGGTGCTGATGTTTGATATCAAAGAGGACATTGAGGTGGAACCACAGTGCAT
>rgn_4464
TGCAGGTAAAAGTATACATAGATTTTATGCAGTACGTCCACTAAATTTCCATCAGTTATACTATCTAGCC
>rgn_4465
TGCAGGTGGTTTTCCGAATTGATAAAAAGCTGAGAATAAATTAATATTTAAATTAATTAATATTCTAAAA
>rgn_4466
TGCAGGTAAATATAAAGACACACATAAACACCCAGTATGCCCATACGCTGCGATACTGATTCTGGCTTGT
>rgn_4467
TGCAGGGAAGACATTGAAGGAAAAGGTCAGAAAGACTTTAGTTGCAGTCAAACCTTTGTTTTTAATGTCA
>rgn_4468
TGCAGGAAACTAAAGTCATGGTAAATTATGATGCCAAACTTAATTTTGGATCAATAGACGGTAACCTTTA
>rgn_4469
TGCAGGTGTGTGTGTGTGTGTGTGTGTGTGTGTGTGTGTGTGTGTGTGTGTGTGTGTGTGTGTGATCTCT
>rgn_4470
TGCAGGGCCGCTTCGGCGTGGTGCTTCAGCCTCAGCGCTACACCGTGAGAGTCACCCCGCGACACTGACC
>rgn_4471
TGCAGGTGTTGTTGTCCAGTCTGAATGAACTTGCATAAACAGACACACAGACTTCTGTGTCCTGACCAGG
>rgn_4472
TGCAGGAAATTGATGTGATTATTTGTGTGTGAAAGCTGCTCCAGCTCAGCGTTTCTCCTCCTCAGATCAT
>rgn_4473
TGCAGGACCGTGCACAGACCTTTTGAGGGGCATGTGCTAAAACTGAAACAGGGCACGCCAAAGACAACTG
>rgn_4474
TGCAGGAGCGCCATGACATGCAAAGCCGATGCGGCTTCTCCACAGGCATTGACCGCCATCGAGTCACCAG
>rgn_4475
TGCAGGATACTACTGCGGATTCAAGGCCACTGCTGCGGGCGTCAAGCAAACAGAGGCCACAAGCTTCCTG
>rgn_4476
TGCAGGTGTTAGAGGTAAAGTGCTGATGATTGGCAGGATGGTTTGTGCACCTTTAGAAATAAAGATTCTA
>rgn_4477
TGCAGGGTAGGGGTTAGCATCTTTGTGTTGGTGTTTAAATCACCCTTAAAGCAAAATAGTCATTAAATTA
>rgn_4478
TGCAGGGGGAGCTGTATTAACTTGCATTATTGTGCTGTACTCTACCTGGGTAAGTTGGCTCAAGCAGAGT
>rgn_4479
TGCAGGGGGAGCTGTATTAACTTGCATTATTGTGCTGTACTCTACCTGTGTAAGTTGGCTCAAGCAGAGT
>rgn_4480
TGCAGGCGGGAGATGAGGTGGTCATAATTAATGAGGTGGAGTTGAGTGGATGGAGGCAGGAGGCCATATC
>rgn_4481
TGCAGGTACGGCGGCGCGGTGGGCGTGACATTCCCCGAGTTCGGTGCAGACAACAGCGGGGATCGTTCAT
>rgn_4482
TGCAGGGCAACCACCCAGTAGAGCACTACAATAATCTAGCCTTGAGGCATGTTCATCTGCCTCCTTATTT
>rgn_4483
TGCAGGCCAAGATCAAAGCAGCCCAGCACCAGGCCAACCAGACCGCCGTCGCAGCGCAGGCCGCCGCTGC
>rgn_4484
TGCAGGAAGCCTGACATAACTTAACCTATTGGCTATTTTTGACAAAAGAATGAGCTCTATGATTTGTCCC
>rgn_4485
TGCAGGTTGTGTCTCAACTGCAACTACTAGAGGTGGGGGAGGGGGTATTTACAGTATATAATAACTTTTT
>rgn_4486
TGCAGGTTGCCGAAACCCAATTTTGCGTTCAATGATAAATTGATAATAAATCATGAATTTGTCTTGACTG
>rgn_4487
TGCAGGTGAACTGAAGCTTCCTGTTGCGGCTACAGCGACGTGCACACTTTCCCAAGCTCATCTTGCGGCC
>rgn_4488
TGCAGGGAATGGTACTTAATAAACAAGACTAAACTTTAAACCCTTAAAATGAATAGCTTTTCTGTAATTG
>rgn_4489
TGCAGGACGGAGCCGCGTTCGACCGATTCGATGAGGTGAGCGTCCTGATCTAACCCTAACTCTCTCTCTC
>rgn_4490
TGCAGGGAGAATGAAGAGACACTCGTGGACAGCTTCGGCCAGGTGCGCTGTTAGGTGGCGAGTATGGATT
>rgn_4491
TGCAGGCCTGGATGAGTCACGCTGTGCTGCCTGCCATAATACAAATAATGACACTTTTTATGCCAGTCAT
>rgn_4492
TGCAGGTAATGAGAGCGTTTCTGTGCTCTTGGATTCTGTGCTCAGTCTGTCCTTACATCTTGTGAAGAAT
>rgn_4493
TGCAGGTCCCCTACCCTCTTTCCTGTCATAGACAGGAACTTAAGGTCCACTGACCGCAATGGCTCGAAGG
>rgn_4494
TGCAGGACTCGTTCACAGAGTGGCTTTTATTTTGTAATCCTGCAGGGTCTGGGCTGAAGGTAGGGATGTT
>rgn_4495
TGCAGGGAGAAAGACAGTGAGGTGATCAGCAATCTATGGCATGTTAATGGCAGACATTGAGAGAACAGAG
>rgn_4496
TGCAGGCACCAACATAGTGCCTTGAATTGCAGGAAATGGTCTACAGGGGATGTCTCGATTGGGTAATTTG
>rgn_4497
TGCAGGTCACCATTCACTTTCATTGTATGGAAGAGAGCAGCTTGGACATTCTTTCCAATATCTCGTTTTG
>rgn_4498
TGCAGGGTCTTCTGCTCCTCAGAGCTTCCACCGAGGGAGGTGGGAGATATTCTTAACTAACAGCAGAAAG
>rgn_4499
TGCAGGATTTCTTTTAAAAGGGTTTAAAAACGAAAGAAAAGACGAGAGTCTAAGTTGTAGGCTTAATGTT
>rgn_4500
TGCAGGTCTGTACGTGCATATTCATATGTGTGTGTGTGAGTGATAGCAAATTAACATAAGCATAGGCATT
>rgn_4501
TGCAGGTTGCACCTGAACATCACCTTACTTCCAGAGAGTCCTATGGAACTTCTATCTACTGAAGCTTATA
>rgn_4502
TGCAGGTGTGGAGCGATAACTCCCAAAGCTCAGCTGACGGGACAGAAGTGGTGGTGCAGACAGCTTCCTG
>rgn_4503
TGCAGGACCGATCGCACGTCAAACATCACATGCCTCAACACAGAACACAAGAGAAACATCCCAGCATTCA
>rgn_4504
TGCAGGAATGGTTTAAGGCAGGTCTTTCCCCCTCCACCTTGAAGGTGTATGTGGCTGCCATTGGTGCTTA
>rgn_4505
TGCAGGGGATCCTCCAAAACCATCTCAAGTGATTTTTCTAGGCCAGTGACTATTGAAGCTGTCAGTGGTC
>rgn_4506
TGCAGGTGTGTGCCGTGCTGTCCTCCGGGTCAGTGTGTGACGACGGGATACTGGAGGCCATGAGGAGATG
>rgn_4507
TGCAGGGGTTGTGTGTGTGTGTGTGTGGGACTGACCTGCAGGAGGTTTTAGTTAATCAAACTTAAACCCC
>rgn_4508
TGCAGGAGCAGAGGGAACAGCACTGCTGTGACAGTGGAGAAATTAGCCAGAGAAACTGAAGCTCCTGTGG
>rgn_4509
TGCAGGAGCCTCCAGAGGGATTCTGGCAGAATATGCAACAACACTTCCTCTGTCAGACGCCAGATCGGGG
>rgn_4510
TGCAGGGCAATGTGGATCCAAAGCTCTGCTGGAGTCTGTTCTTCAAAGAGATTTACTCTACATGCACAAA
>rgn_4511
TGCAGGATTCAGGAGTGAAGCTACTCTCCGATGGACTGAATAGTCCAAACTTTCAACTGAAGTTACTGAG
>rgn_4512
TGCAGGACCTCCAGGACTGTACCAACCGGGCAGTTAACTGGATCCCACTGATGGTCACTACACCATGAAG
>rgn_4513
TGCAGGCCTACTCCTCAGTTGTAAGTCGCTTTGGATAAAAGCGTCTACTAAATGTATAAATGTAAATGTA
>rgn_4514
TGCAGGATAACACACCACACGACACCCTGCTGTCCTCATATCACCCTCATTACTATCCTTAAAAACCAGC
>rgn_4515
TGCAGGACAGACATGATCATGACTCATAAAAGAAAGAGTAACAAAGAGATGCTCGATTTCATTGTTTTGA
>rgn_4516
TGCAGGAAAGATGGATGGATGGATGGATGGATGGGCAAGATAGATGGATGGATGGATGGGCAAGATAGAT
>rgn_4517
TGCAGGTAAAGTTATTAATAATCTATTTAAAATATGACGGCGTGCTGTGTGCTTGGAATACAATTACAGA
>rgn_4518
TGCAGGAAGCTGCACAGCGGAATGAAGACCTACGGATGTGAGCTTTGTGGCAAGCGCTTCCTAGACAGTC
>rgn_4519
TGCAGGTGCCTGTGTCTGTGTGCAGTAAGAGTTGCCCTCCAGGCACTAGGAAGGCTGTGCAAAAAGGAAG
>rgn_4520
TGCAGGGGTTGTGTGTGTGTGTGTGTGTGTGTGGGACTGACCTGCAGGCACGTTTATATTGTTCATAATA
>rgn_4521
TGCAGGTCATAAATGACTGTTTTTCCACTTCGAAGAAAGAACAAGTGCTGTAATTATTTACCTATGCTAA
>rgn_4522
TGCAGGTCATAAATAACTGTTTTTCCACTTCGAAGAAAGAACAAGTGCTGTAATTATTTACCTATGCTAA
>rgn_4523
TGCAGGGCCAGACGATGTGTTCCACAGTGTCTATGTGTGTGATGAATGAAACTGGGACATTTTTTTCTGG
>rgn_4524
TGCAGGAGGGATTCTGGCCCACTCCTCCACACAGATCTTCTCTAGATCAGTCAGGTTTCTGACCTATCCC
>rgn_4525
TGCAGGTGTTTTCGTCTGGATCGGAGGCCGTGTTTTGTGGAGTTTGTACGGTGAAGATGGTTTTGGAGAG
>rgn_4526
TGCAGGAGTTCAGGGCGTTTGAGCTGTTGCGCAGCGGGCTGGACCGATCCAAATACCTGCTGGTGAAAGA
>rgn_4527
TGCAGGCCTACCTCAGCGACAGCAGGACGGCCCCGGGGCCCGAGCCAGAGTGACGGCCCTCACTGTGTGT
>rgn_4528
TGCAGGAAAGGAGGATAGGGAGAGAGAGAACCATTACGGCTCTGGGACTCGAGGACGCACAAGCAGAGAG
>rgn_4529
TGCAGGCAAAAGAGGATTTCCTGGAAACCCAGGTCTGAAAGGAGAAAGTGGAGAGGGTTCCTTCCCCTAC
>rgn_4530
TGCAGGTGAGCGCCTCTGATACTGGGGTCAAAGCAGTGAACCTCACAGCCTGAGCCGGCCAACAGCCGCT
>rgn_4531
TGCAGGCCACATGTTTATGACTATAAAGAAAAATATCCTTCCTTCCTAAAAAGGCTGAAACGTCAACTAA
>rgn_4532
TGCAGGGAGGAATGGGGTAATTAGCAGAAGACTCTGCTTCCACCCCGTGGCAGTTCACGAAGGTGCAATT
>rgn_4533
TGCAGGTCTCCTATTTTCTTCAGAGAGGCCAAAGCCATTAAAAGAACGGTCTTAAGGGTCAGAAACTTTT
>rgn_4534
TGCAGGGCCAAAAAAGTTGCAGTTTGGACAAGATCTTGAAAATGTATGCACTTCTTGATGGCATTTGCAG
>rgn_4535
TGCAGGAGCTCCTGCGTGTACACACGGTAATCACACGCCTGCACACACACACACACACACACACACACAC
>rgn_4536
TGCAGGAATAATGAAGATATTGTTAATGTTTCTAGTCTTTTCTGCTCACTAAGACTACTTTTCTATGTGA
>rgn_4537
TGCAGGTATGTGGCGTTCCATGTGTGTCTTACGGCTTAAGGAGTGTGTTGTGAGGGGGTGGGGTAGTGTG
>rgn_4538
TGCAGGATCGCCTGTCGGTCATTGTAGCGAAGGAGCTTGAAAATCAAAGTGTGCGCTTGATTCCTGGAGG
>rgn_4539
TGCAGGTTCCGTCATTACCAGAGTTCAACGGAACTTGCGACTGAAGTTGTTTTGGGAAACACCCCAGAGC
>rgn_4540
TGCAGGACAACTCTCTTACACAGCAAGCATCCTGGGACCTGTGACGAGGGGAACCATGTTGTGGGCCAGT
>rgn_4541
TGCAGGATGGATAACGTGTGCAGGGAACTACCAGCCCGACCCACCGCCATATATGCCCTGCCCACCAATG
>rgn_4542
TGCAGGAGCTCTACAGGAGACAACGTGCAGGGGCTGCCAAAGGCCTAGTCGCATCTGAAGCTCCAATAAA
>rgn_4543
TGCAGGCAACAGGAAATAAGGCACATTAAAATTACTTGTATTTCTCATATTTACCCGCTTAAATGCATGT
>rgn_4544
TGCAGGAGGGATTCTGGCCCACTCCTCCACACAGATCTTCTCTAGATCAGTCAGGTTTCTGACCTCTTGC
>rgn_4545
TGCAGGTCTGGCCCCGCTCAGGCTGCAGGGCATACGCATTCTGAACTATATAGACGACTGGCTGATTCTG
>rgn_4546
TGCAGGTGATTGATATCCTTCCACAGATGATCACACTCTCAGAGGCCTACATACAGGTTTGCTACTTATT
>rgn_4547
TGCAGGAGGAAAAAGAAAACAAGCTCTTTCACAGATTTACTTTGATGTTAATGAGGCCAGAAGTTTGCAG
>rgn_4548
TGCAGGTTTAGAACAACATGCGTGTGTGTAAATTATGGCAGAAATTTCATTTTTGGGTGAACTATCCCTT
>rgn_4549
TGCAGGGAGACTCCTAACAGAAGAACCAAAGAAGCAGCCATACTCAGAGTAGAGTGGGCTCGGACCTTTA
>rgn_4550
TGCAGGTGATTTTGCTGTTAGAACAGAGATTGATGAGAAATATTCAGTATTTATTCCCTAGACCCCAGAA
>rgn_4551
TGCAGGTCTGAGCGCCAGGCCTCGGGTGTGAGATAAATGGCGGATGGGGTGTAATTCTATAATCAGAGGC
>rgn_4552
TGCAGGTCTGAGCGCCAGGCCTCGGGTGTGAGATAAATGGCGGATGGGGGGTAATTCTATAATCAGAGGC
>rgn_4553
TGCAGGATCTGTCTGTGATTTCTGATGGACAGATCTCCGCGAGCGACTCCGACACACTCCTGGATGAGGA
>rgn_4554
TGCAGGCCTATCATGTGACCGACACGGCCATGGCCTACTTCACCGCCAAGCAAGGCTACACCACCCACAC
>rgn_4555
TGCAGGAGTACCAGGACCTACTCAATGTAAAACTGGCCCTGGACATTGAAATTGCCACCTACAGGAAGCT
>rgn_4556
TGCAGGAGTGTGTGTGTGTGTGTGTGTGTGTGTGTGTGTGTGTGTGTGTGTGTGTGTGTGTGTGTGTGTG
>rgn_4557
TGCAGGAGTTCTTCTTGAGACTCTTTCAGCTGGAGCTTCATGCTGCTAGCACAGGGTGAGCACCTGAGCT
>rgn_4558
TGCAGGACAGATTCTCTGCTGGGTTAGCCCCCTCCACAGTGAAGGTGTACGTGGCGGCCATAGCAGCCTA
>rgn_4559
TGCAGGACAGATTCTCTGCTGGGTTAGCCCCCTCCACACTGAAGGTGTACGTGGCGGCCATAGCAGCCTA
>rgn_4560
TGCAGGAGCTCAAACAGGAGCGCAAGATGGTGAGAGAACGAGAACGAGAGCGGCAGACGGAGAAACTGGG
>rgn_4561
TGCAGGAGCTCCTGCGTGTACACACGGTAATCACACGCCTGCACACACACACACACACACACACACGTGA
>rgn_4562
TGCAGGACTGTTCTTTTAATGAGATAAAGAAACTGTGCTGGGATCAGCTGCAGCAGCTCTCTGAGATTCA
>rgn_4563
TGCAGGAACCTGTGTAGGTTTGTGACAAATTTCCATAATGCCAACCTATGTGTCACGTAAAAACCAAGGA
>rgn_4564
TGCAGGTTACCGAATCTAAAGTGACCTGCCCGACAAATGAAAGCTTTGTAAAAACGTTTTACTTTTAAGC
>rgn_4565
TGCAGGCAATAGGGATAACCGCACCCTGGAGAGGATTGTGAAACAAAACGCTTTCAAAAATGTGGGGGAG
>rgn_4566
TGCAGGACATCGGGCCTCTAGGGCTAGAATTACCCACCCCGAAGGTTGAAGCCGAGAGAGTACAGCAGAG
>rgn_4567
TGCAGGCAATCTCGCCTCTGTTTGCAATGAGGATTTTATCAAAGGTCTGTGGAAAGGAAAAGGGAACAGG
>rgn_4568
TGCAGGAATATTGCAACAAACTGTTACATGTTGATTGTGCAAAGCAAATATTTTTCGATTTTGGTCTCTG
>rgn_4569
TGCAGGTGTCTTCCTCTTCTGCTGGACACCTTTCTTTGTCGTTCACACGACTCGAGCCCTGTGTGAATCC
>rgn_4570
TGCAGGAACCCTGCTAACATGATTTAACATTTAACATCAATTAGCACATACCACATTTTAGCATGTTGTT
>rgn_4571
TGCAGGAACTCGCCCTGCTGAAGGGTGTCTTCTACCTGGAAGGCCCCTGTCTCAGCCCCAAAGGTCAGAG
>rgn_4572
TGCAGGAAGCCCATAGTCAGGATGAAAGAGTATGTGGAAGAAATACAAAGATGGGAAGGAGAATCGAGAG
>rgn_4573
TGCAGGCCTGGAGCTTCTGTACCAGCCGGAGGTGGTGCGACTCTACCTGTCGCTCCTCAAGCTGAGCCAG
>rgn_4574
TGCAGGAGGATGACCAGCTTTCAGCGAGTCCCTCGCCTCAGTTTTAGAAAGTTGCACCATTTTCAGTTTC
>rgn_4575
TGCAGGTAAACACGGGCAGAATAAATGAGGGGGCATTATTCTCCAGACACCCTGATTTGCATCTCATTAT
>rgn_4576
TGCAGGTTAATGGTTTGACATATTGCATAAATTGTATTTGACTGAAATGTTTGTATTTAAATATTTGACC
>rgn_4577
TGCAGGATGATCGTGATCGAGTACTGGATGAGGCCAAGCAATGGGAAAATCGTTTTCATAGCGAACTACA
>rgn_4578
TGCAGGCATTTTCGGTTGACGAAGCGTGCCTGGAATTCGGGCCGGCTAAATCCTGAGACCCCAGACTGGA
>rgn_4579
TGCAGGCCTTTTATCTCCACTTATTCTGATAATCCAAGTACTGAAACTTCATACTTTAGCCAATGGCTGA
>rgn_4580
TGCAGGCAGTCGAAATTTGGATTCTGGTCAGGCAATCATCAGCAACCTGTGCAAATGTACAGTAGGGCCA
>rgn_4581
TGCAGGGTTTCTTCAGTGCTCTGTGTTTAGCACAGCTGGTCAGGACACCTGTCCAACACACCATCAGCAC
>rgn_4582
TGCAGGAACCTTGTCGAATAAGTTACAGATGAGCACTTCACCAACTGGATCTCATCCTCAATAGGCTCTG
>rgn_4583
TGCAGGAGTATTTGAGCAACTGGTCAGATAAGCTCAGATCATAGATCAGATCATTGTTTTTTTTACAGTA
>rgn_4584
TGCAGGTCGACCTAGAGAGGAGGATTGAACTAGAGAAAGTCGGTCTGCACAACTGGTTTAAGGTATTAAT
>rgn_4585
TGCAGGAGAGGTTCTCCGCTGGGTTAGCTCCCTCCACAATAAAGGTGTATGTGGCGGCCTCAGTAGCTTA
>rgn_4586
TGCAGGTGTTGGCGCGGCCCAGCGGGAGTCCCACTCACCTGTGTGGCCACTGCGGCAGCTGCTGCAGGGA
>rgn_4587
TGCAGGACACCTGCAAACACACACCTCTGTAATACTCCCTGCAATTATATTTTATGTTGTATTTTATTGA
>rgn_4588
TGCAGGTAAAGCAGCATTCATATGTCTCCTCACAGCTGTTGGGCTCCTTCTTTAGGCTCCTCTGGCCAAC
>rgn_4589
TGCAGGAGCGCACAGGACTATGGCCTACCAGGAACCCAGGGGAGTTGGACACACTCGGCTCTTCATTGGG
>rgn_4590
TGCAGGCAGTCAAAATTTAGATTCTGGTCAGGCAATCATGGTCGTCACTCTCAAATTCACCTTGCGTCAG
>rgn_4591
TGCAGGGACTCCACAGGTCCTAATGATTTTCCACACTTGTACTCCTCTGGAACGCTGAAGAAGGGAGTAA
>rgn_4592
TGCAGGAGGCCACGCTTTACATACCAACAGGGGCGTAAATCGGGGGGTGGGGGGGGGCATCTGAGGTCTG
>rgn_4593
TGCAGGAGACGTGTGAGAAAGACCGCTCGCATTTCTGTAACCTCATTAACCTCCCTGACCAGGACTACTG
>rgn_4594
TGCAGGAATAATTGTATGGTATGCCATTTTGAACACTGCATCTCTCCTTCTCTGTCTCTTTCTCTGGCAT
>rgn_4595
TGCAGGGTTTTTACCCCAGAGACGTCAAAGTGAGTTTCAAGAAGAGCTGCGGTAAACCCGGGAGCCTCGC
>rgn_4596
TGCAGGGTCTGAGGAGTTAGCGCAGTGGCACGCATCATCACAATATTTGACTTGTGCATTAATGATTCTT
>rgn_4597
TGCAGGGTAGCAGCACAGCACGCCGCTGTCCGCGGTGCTGAAATTGGTCAAATCAATAAGGTGGTTTCAT
>rgn_4598
TGCAGGGATACAGACCTTTCTTTCTTTGAAAACAAGCAGTGCTTAGGCTGAAGTGCAGCGCCTTAGCTTG
>rgn_4599
TGCAGGACTCTTATCACTGTCATGTTGTCATCTCAGTTATGTGTGTAGATGTTTAATTATTGTATTACTT
>rgn_4600
TGCAGGAACTTCCTGTCCCCATCATCCCTCCCTCTGTTTATACAGACCTTCAGGCAGCAGTGCAACTAGA
>rgn_4601
TGCAGGTCCGGGAACAGGAGGGTGTGTCCCTCAACAACAGAGGGATGCAAATAATGTCATTTTATATAAA
>rgn_4602
TGCAGGTCCGGGAACAGGAGTGTGTGTCCCTCAACAACAGAGGGATGCAAATAATGTCATTTTATATAAA
>rgn_4603
TGCAGGGTTTAATATGGATTTGTATGTGCATGTTTTTTTTTTACCCTCATGCTTTACCATTCATATGCAT
>rgn_4604
TGCAGGTGCCTCATGTAGAGTTTGAAATGCAGCGAGCCCTAAGAGCGGTGTGTGTTTATTTGTGTCTGTC
>rgn_4605
TGCAGGACGCTGGAAACCTAAATGTTTGCGTGCAAAATGTATGCGTGTGTGAGCACCTGTGAATAGAAGC
>rgn_4606
TGCAGGACAGAGCAAGCACAAAGATATTTATTATTGTCTCAAACGTCACTCCTACAGGGAGGGTAAATAG
>rgn_4607
TGCAGGTGGGCGTTCCTATAAGGGTGTGACGTCATTTGAAAAATTGCTATTTTCACTTAGTGTAAATACA
>rgn_4608
TGCAGGGGTCAGGTGGTACAGAGGTCACGTGGTACAAGTAGGAGTTGTTGTAACAAGTTGTAATTACGAG
>rgn_4609
TGCAGGAAAAGCTCATTACCTTTATCATGGAGACTGGCATTCTTCATTTTACTGATCACCTCATCATCTT
>rgn_4610
TGCAGGACGGGCTGAATTGGGCAATCTAATGCTAGGTCTTTTTTCTAAATATCTTACATAGTCTTTCCAT
>rgn_4611
TGCAGGTCCCCTACCCTCTTAACGGAAGCCAATGCAGTCAGGAGCACTGTCTTCCAAGACAAGATTTTCA
>rgn_4612
TGCAGGTAAATCTGTCAATCACTTGGAAAAATTTGGACATTTTTATTTTATTACTTTTTTTTGTATGTGC
>rgn_4613
TGCAGGGTTTTCAGCATCCAGCTCTCCAGGGCCTGCAGATCTCTTGGGCCCTGATACTTCACAGACTCCT
>rgn_4614
TGCAGGGTTTTCAGCATCCAGCTCTCCAGGGCCTGCAGTTCTCTTGGGCCCTGATACTTCACAGACTCCT
>rgn_4615
TGCAGGACCGCCATCGAGTGGAGAGCGGAGCCTGCTTGGCCGGCAGAAGCGTATGCCCTGTTTGCCAAGG
>rgn_4616
TGCAGGAATATTTCGGATTGATAGGGGGTGTTTATTGCAAATTCGAAAGCATAAAGAGAAGGAGTTAAAA
>rgn_4617
TGCAGGTTTTTTTTTCTCGTCATAGTCGTGATGTTGCCTATCACAGTTCGGTTCAGACATCAGAACCGCG
>rgn_4618
TGCAGGAAAGGAGGATAGGGAGAGAGAGAACCATTACGGCTCTGGGACTCGAGGACGCACAAAGTTACAT
>rgn_4619
TGCAGGTATGAACACAAATTTGCTTTTCAGATGTCAGGAAAGCTCACATCTTTGGCCCTGTTTAACCCTG
>rgn_4620
TGCAGGGAATTTATTGTGCTAAATGAATTGTGGCCCGTAGAAGTTTGTAAATTGCAAGGCATCAATCTAG
>rgn_4621
TGCAGGAGCTCCTGCGTGTACACACGGTAATCACACGCCTGCACACACACACACACACACACGTGATGAC
>rgn_4622
TGCAGGACGCTCACTAAGGATAAAGAGTTCAACAAGAAAAGACATTGAATATGTAAATGTGCCATTCCTA
>rgn_4623
TGCAGGGATGCCATATTTTTTGTAGACCAAAACCCGAAGACGAGTTAGCATTTTAGCTCTTCTGGTGCCA
>rgn_4624
TGCAGGAATGTATTTCTTCTGCTGAACATGAGAAAATGTTTTGAAAAATGTTGGTAACGAAACAGTTGAT
>rgn_4625
TGCAGGCGGGGTTGGTTGGTACATGTCAAGGTGCTGAAGTATGCAACGTGGACAGCAGCCCTTTTGCTTA
>rgn_4626
TGCAGGAATTGCTGAGGACAGTGTAGTCCTGCACACCTCCCTTCTACCTCTGATGTCTCCTCCTCCACCC
>rgn_4627
TGCAGGAACTGTCAAACTTTTTTTTAGTACCGGTACCTTTGACAACCCTAGGTGTAGCAATTTCACACAG
>rgn_4628
TGCAGGAGGGATTTTGGCCCACTTCTCCACACAGATCTTCTCTAGATCAGTCAGGTTTCTGGCCTGTCGC
>rgn_4629
TGCAGGCTTTCCCAGATTTCATAGCATTCAGTGTCACAGCACTGCATTCTATAGTAAAAGTACAAAATGT
>rgn_4630
TGCAGGAAAAAAAAAAAAAGAAGAAAAAAAAGTATGTTACCAATGCTTTACAACATAAAGCTAATTTCGG
>rgn_4631
TGCAGGTATTTTTGGTTGACGAAACGTGCCTGGAGTTCGGGCCGGCTAATTCTCACGTGATCCTGAGACC
>rgn_4632
TGCAGGTACTATACTTGCATACTGTTGCAATGGAGCGGTAACAGACTCATATTATTGTGTGTGGATATTT
>rgn_4633
TGCAGGCTGAACCACTGTAGGCGACCCACTCTTACACACTGTAACAAAAACAATAAACTCACATAAAAAG
>rgn_4634
TGCAGGTGAGATTGCAGCTCATTGATTAAAGCTGATCGCCCTCATAAATAATGTGGGCCGGTTTGTGACG
>rgn_4635
TGCAGGGAATGAGGGTTGGGGGCCGCAGAAACCCTCCACAACAAGGAAGAGGATGATGGAAAAAATAACA
>rgn_4636
TGCAGGGCTTTTATACATCTGGATGCAGTGGGGGCCCTCCCATTCAAATGTGCTTGCTACGACGCCTGGT
>rgn_4637
TGCAGGTGTAAGGATTTGAGCGAGTTTGATATGGGCCAAATTGTGATGGCTAGACGACTGGCTCAGAGCA
>rgn_4638
TGCAGGCTATGATCAGACAGTTAGGGACCCCTACGTTTTTTTGCACTTTCAACTCAGGCATCACTCGATT
>rgn_4639
TGCAGGGATAAAACATTGACTTGTTTCGACTGCAGAGTGACGGACGAATGCATGAAGAAACATGAGGAGT
>rgn_4640
TGCAGGGTTTAATATGGATTTGTATGTGCATGTTTTTTTTTTTACCCTCATGCTTTACCATTCATATGCA
>rgn_4641
TGCAGGAGTTAGGGAAAAAAACTGAACACATTTAGAAAAATATATCAATAAATTATTGAAAAAAAATCCA
>rgn_4642
TGCAGGGCCGTCGCTGTAACACGAGCCGGCATGTATGCTTCTGCAGGTCGCACGTACACGCCCATAACTA
>rgn_4643
TGCAGGAGCTCCTGCGTGTACACACGGTAATCACACGCCTGCACACACACACACACACACACACGTGATG
>rgn_4644
TGCAGGGAAACAGACAGGAACAACGGTAACGTTCATGGAGAACAAACATCTACTGCATCAGCTGCCATTA
>rgn_4645
TGCAGGTCGAGGGCGCATAGCAGCCGCAAAGGGGGCGCTCACGAGCACCCTTCTTTAAGCTTAAATGACG
>rgn_4646
TGCAGGAGCAGCATGAAGGTTTCTGTTGGAAAGATTTACCTTGCAGTCTTGTAGTATCCATGTTGTCCAC
>rgn_4647
TGCAGGCTGGCCATGTCAGTACCCAGATCCTTCTTCTACGCAGCCATGATGTTGTAATTGATTCAGTATG
>rgn_4648
TGCAGGCTGGCCATGTCAGTACCCGGATCCTTCTTCTACGCAGCCATGATGTTGTAATTGATTCAGTATA
>rgn_4649
TGCAGGAGAAGAGAATATTCCAGATTCCATGGATGCATGCTGCGCGGCACGGCTGGGACGTGGAGAAAGA
>rgn_4650
TGCAGGCCGCTAAAGCACTCAAATGGTGGCAGTATTCTGATTAAATCAATTGAAAATTAACACTAAGAAG
>rgn_4651
TGCAGGTACACACACACACACACACACTCATCTGCCAAACATCTCAGGTCATCAAGGGCTCGTTCCTACA
>rgn_4652
TGCAGGGACGGACATGATCAGCACTATACAGGTCCTTCTCAAAAAATTAGCATATTGTGATAAAAGTTCG
>rgn_4653
TGCAGGACAGTGGCCCTCCAGGAGCAGGATTGGCTACACTATTATAGACTGTTACAGTATATTTATGAGA
>rgn_4654
TGCAGGAATTCCAGCACCGCACTCGCAGGGCAGTTAACTGGGTCCCACAGGCGTTCTCGACACCATGAGG
>rgn_4655
TGCAGGTCATTGATATTCAAGTCCAGCTCTCTCATGGCACAATTGAAGGATTGAAGAGCTGATGCCAAAA
>rgn_4656
TGCAGGTTTTTTCACTCAAACGCCAAAAAGACCAAATCAATGTCACAGATTGCACTGCAAAGATCCTCCA
>rgn_4657
TGCAGGGTCGCCTCTACCTCTCCGAAAACTGGATCTGTTTTTATAGCAACATATTCCGCTGGGAAACGCT
>rgn_4658
TGCAGGTTCTGTGAGCTGAAGGTTTAATTACACACTGCACTCAGGACAATCATCACAGACTGAGAGAGAG
>rgn_4659
TGCAGGATGCCAAAACACAGCAAATAGAATACAATATGTCATATTAACGTAATACGCCTCAGAAAAGGTC
>rgn_4660
TGCAGGAAACATGAATCTGGACTCCTGGACTCGCCTCGCCAGCATATGCTCATCGTTTACCGCCTGACAT
>rgn_4661
TGCAGGAACATCAATAATCTTCTTTTTATTTATAATTTTTTTGTTGTGTTTTATGTTTATGCACTCAGAA
>rgn_4662
TGCAGGTCATTGTCAGAGGGGATGTTCAGTGTCACTGTTTCCTGTTTCATCCCCCATAAGCAGTGAGGAA
>rgn_4663
TGCAGGCTGACGAATCCAGGCTGTACTATAGTCAGTTACTGAATAGGAGACTTTACAGTCGATAGTTAGA
>rgn_4664
TGCAGGTAGAGATTCTCACAGCATGAATTGGCTTAATATTTAATAGAACAACATAGAGCTCAAAGCCGTG
>rgn_4665
TGCAGGGGTAAATAAGGTGTTTTTTGAGGTTATTGCCCCAGTATAAAACTCCAATATCTAGATCTGCCCA
>rgn_4666
TGCAGGCACAAGCATGCCAGATGTAAATGAGAGGCAAGATAAATAAAATTAAGTTATTCAATGATTGCAG
>rgn_4667
TGCAGGTACTACTACAACAAACGCATTTTGCACAAAACTAAAGGAAAGCGCTTCACCTACAAGTTCAACT
>rgn_4668
TGCAGGTCTGTACGTGCATATTCATATGTGTGTGTGAGTGATAGCAAATTAACATAAGCATAGGCATTCT
>rgn_4669
TGCAGGTTTCCTCTGTTAACAGTGCAGTGGACAGCAGAAGGACAGCAGTGTGACGGTCCAGTTCATCCTG
>rgn_4670
TGCAGGAACGACAGTGCTGTCAGCACACAGTGCATCTCAACCACACAAACTGAGCAGATTATCTTCAGCA
>rgn_4671
TGCAGGAGAAACGGATAGCATCTCTGGACGCGGCTAACGCGAGGCTAATGAGCGCCCTGTCACAGCTGAA
>rgn_4672
TGCAGGCACATGCAGGGAGATTAATGGTGACTCATGCACTCATCATATGGCCTGTGAATACAAGTGTTCT
>rgn_4673
TGCAGGCTCAAGGTGCATCAGTGTCAACGCAAACTATACGTTGATATTTGAATGAAATGAAATGCTATGG
>rgn_4674
TGCAGGTATCCAATGTTTAAAGAATTAAGATAAGGACAGGAGAGCGAGAAGAGATATGTGCCTCAGTGTG
>rgn_4675
TGCAGGACTTAACGGTTGATTGGAGTTTAACTTGTTGCATGAGTTCTGTCTTCTTTAGACTGACAGTGAG
>rgn_4676
TGCAGGCAGCAGATAATGAAGGACACGGACATGGCAAAGATGACGATGCTGCTCACTATCGATGCCAGCA
>rgn_4677
TGCAGGGTTAATGAATGGAAGCAAAACATTCCCAGTTTCCTACCAATGGCATTACAGCACTAATCTAATA
>rgn_4678
TGCAGGAGCAGCAGCATGGGAATGTGCTCCTTCTGAGGGGGCGGCAGACACGACGCCGGAAGCTGGACAC
>rgn_4679
TGCAGGTCTGAAAGACAGATGAATACTCGATTTAGGTTTTTTTTTTTTTTTTTTCAGGAAAAAACCTATC
>rgn_4680
TGCAGGGACTGCACTTTCTTCTCCAACTCTGCTTTGACGAGTGCTGAGTCACCCATGTCCTTCTTCAGGG
>rgn_4681
TGCAGGGTCAACCGGAACAAGAGGCCCTCCTGGAACTATGGGACCAATAGGCCCAAAGGGTTTTAGCGTG
>rgn_4682
TGCAGGTGGTCAATGGTGCAGTGTATATCAGTTGCCTCAAAATAGAAACGCACCGACAATGCGCCTGAAC
>rgn_4683
TGCAGGACGGACGGTATTTGAACGAGTTGGTTTGTTTCTTAAATAACGGGGCAGAATAATCCATGTATCA
>rgn_4684
TGCAGGAGTGATGCACACACCACACACTGCAGGAGTGATGCACAGACCACACACTGCAGGAGTGATGCAC
>rgn_4685
TGCAGGGTCAGGTGTGAATAATATAAACGCTGTGGGCTGCAACATTGATAATACTCATTTACATAAAAGT
>rgn_4686
TGCAGGTCCCCAACCCTCTTGACAGAGGTCAGAAGCAGTGTCTTCCAAGACAAGATCTTTAACTCAGCTG
>rgn_4687
TGCAGGAACATCTAGATAATGGCAGCTCTCCTTCTACACTGAAAGTTTACGTGGCCGCTATCGCTGCCTC
>rgn_4688
TGCAGGCAAAGTTTCTGTGCAGGTCTATAGGGCCTGAGGCCTATCATTTATTAGACTCTAGGTTGGGTAC
>rgn_4689
TGCAGGGCCTCCACTTTCTTGAGTCCGCTTCTTTGCACTGTCTGCTACCACAGAATGAAGCGAAGCACAC
>rgn_4690
TGCAGGACGCTACTGTGAGGCTGAAGTAAATGAGTGCGATTCCAGTCCCTGTCAGCACCAGGGAACATGC
>rgn_4691
TGCAGGACGCTCTGAAGCCGGCCTTCACCGTGGCCAGTGTCCCGGGCAGCACCGGCGCTCCGCCCGCCGC
>rgn_4692
TGCAGGCTCCTCCATTTTCATGGACGTTTGCTTTATGCCATTATAATGTGCTTGAATCAGTCGGTTTAAT
>rgn_4693
TGCAGGCTGATGGATCCTGTGTGTGTGTGTGTGTGTGTGTGTTAATGATGAGGCCAACATCACAGGGCTA
>rgn_4694
TGCAGGGGGATGGGAAGCAAGCAAGCTTCAGGAGAGGAGAGGAAGTCGAGATGGGGGAGGGAATCGGTGT
>rgn_4695
TGCAGGGTAAATTAAGAGAACTGAGAAGTTAAAACAGAATTGCAAGCATAACGTTTGTCTGTTTTTGAAC
>rgn_4696
TGCAGGCATTGGACAAAGACTATTAATAATGTTTTGTTGTGAGAAATACATTTGCAGTCTCTTTAAATGC
>rgn_4697
TGCAGGTATCGCTGGGGCTGGTTCTGTATTACCTTTATTGATCATCTCTTCCATGAAGACCTTGTAGTGA
>rgn_4698
TGCAGGCAAATCACCAGTTGCCATAGCAATCGAATGCATCGTCTTTAAAAGCCACAAAACCATGAAGATG
>rgn_4699
TGCAGGATTTACTATAAGATATACTATGAGTTATTTAACCAGGTGACTAAATCCCATGTGATGAACAATG
>rgn_4700
TGCAGGTTGGAAGTGGCCAGCATAGGCTGTGCCGGTAAACGTGACAACCGCACCACCGTGGTGGCTTTTG
>rgn_4701
TGCAGGAATATTTTTCACCTGTATCCTTTCGTCTGTAAAATGCCACAGTGCACCAATAAATGCCAACAGA
>rgn_4702
TGCAGGAAAACCAGCACTGTTCCAACCGGGCAGTTAACTGGGTCCCACTGACGGTCACTACACCATGAAA
>rgn_4703
TGCAGGTCTTTGCTTCTCTGCTTCTGGAGAGGAGGGTGATCTTCATCGCAGACAAACTCAGGTACAGACT
>rgn_4704
TGCAGGTGTCGCTTAGGTCTGGGTAGGAAATGCTTCAAGGCTAGGAAGTCATCCATCAGGAAAAAAACCC
>rgn_4705
TGCAGGAACTCGCATAATCTATGATAGAAAGTTTCTCTTGGAATGTCGAAACTCACCGATTGCACGCACC
>rgn_4706
TGCAGGTAAGACGATTCTGGCAGTTAAGATCAGTGTAGCGGTGATAGTTTATTGTGGCCATGTTAATGAA
>rgn_4707
TGCAGGAGAGCCGAGACTGCCGTTACAAACATCATCTGCACACTACACACCAGTCACTTCTATATATATA
>rgn_4708
TGCAGGACAAAGGGGAGATGACACTGCTGAACTGGTTTGCACTCATCAAAATACACCCATGATGGGACAT
>rgn_4709
TGCAGGACTCTAAATCTTTAAATGAAACCGTTCTACACACAATTAAACATGATCGATGGGGCCATTCTTT
>rgn_4710
TGCAGGCATCTATTTTTAACTGAGTGTGGCGTGTGCCTGAGTTTACCCAGCTAACCTAACAAAAATATGT
>rgn_4711
TGCAGGTTTTTACTGGAATCTTTAGAGGATTTGGACACGAGTTTGAGGAAACTGAATTCAAGGCTTTTTG
>rgn_4712
TGCAGGACCTTTCCCACAGTGGTGTCCAGATTGCATTTATTGTTTATTTTCCTAATGTGTTTTCTTCATG
>rgn_4713
TGCAGGCTTTTCACTACATACATTTGGTTTCTTCTCCTTTTCCATAAGGCACTATCATCTGCTATAATAT
>rgn_4714
TGCAGGGATATGCACATTTATTTCAAAAATGGAAAATTGTGTTTTGCATCACAGAGCTACTTGAGCATGT
>rgn_4715
TGCAGGGCAGCGCAGCATCAGTTATGCACATACATAATTCTGGATCAGAGTGCTATTGACCATATGAGAG
>rgn_4716
TGCAGGATAATGCACCATGTCACAAAGCTCGAATCATTTGAAATATCTTAATTATCCAAGCTGACATAGT
>rgn_4717
TGCAGGAGAAAATTGCACTTTTAACGGTAAGATACTGAAGATCCTTGTGGTGAATTACATTGACACATAT
>rgn_4718
TGCAGGGGCAGCGGTGAGTCCGGCTGTAGTTCACCTCCAGTCCGGTGGGGGCAGCGGTGAGTCCGGCTGT
>rgn_4719
TGCAGGGAAACAAAAAAAAGAAAAGAAAAAGTTGTCAAGGCTTCACTATGCTGAAGGGCATACTAGCAAA
>rgn_4720
TGCAGGTTAACCCATCATCTGGTCATAATGGTCAGAGGTCAATGCAGAAAGTGCCATGTTTGCACCTTAA
>rgn_4721
TGCAGGTTCAGCACAATATAATAGGAGTGCAATCATTCTGAATAAAATATTTAAAAAAATCTAAAATATT
>rgn_4722
TGCAGGTGTTCGGTGAAGGATGAGCCGCTTTCTGAATGTGTTGAGGAGCTGGCTGCTCATGGTGTCTGTG
>rgn_4723
TGCAGGCACTGGGTAAAGAAACACTGCTTCAGAAATAGTTATGGCTGTGTAATTATCTTAATAACTACTG
>rgn_4724
TGCAGGAATCTTAAAGAGGTGGGAGGTCTTCCCAAAGGAAAAAAAAAAAAATCAACACAATGGAATTGAA
>rgn_4725
TGCAGGAGGTGTGTGATGCGGCAGGGTGGTCCTCTCTGCACACTTTTGCAACTTAGATGTAGCCTCTACT
>rgn_4726
TGCAGGAGGGAGCGTAAGGGGCCGGTGCATAGTGGATCGGGTGACAGTCGAAGGCGAGATCCCCGACGAC
>rgn_4727
TGCAGGAAACTGTGTGTCATGACAGTCACACACACGTTTGTTTCACTATAATCCTGAGGACATTGACTTT
>rgn_4728
TGCAGGGTGTAGTTCGCTCCCACCTTCACCAGGTTCTTGATCAGCTCGGCTGTGTGCTGGAAATTAATGT
>rgn_4729
TGCAGGAAGGAGAGCACGACACTAACCGAGCACCTTCGGGGGTCTTCGCGGCGAGAAGAGCACCAATCAA
>rgn_4730
TGCAGGTTTCATTTTTTATTTTGCCGTATGAATATCTGAACATGCAATATAGCAAAAGAAAGAACAGAGC
>rgn_4731
TGCAGGAACTGCATGCGTTTGGCGCTGCAGTGGCGTGTGCCGTGTGTCGGGGTGCCGTGTGTGTGGGGTG
>rgn_4732
TGCAGGCAAGAAAGGTTATCAATCAATCGATAGGGCATCTTAGGTGCATCTTTTCCTGTGCAGAATAAGC
>rgn_4733
TGCAGGAATGACCTCTACCAACAACATTTTCCACGTCCGTCATTTATCTGTAGTTTAGGTGCAGTTTCTG
>rgn_4734
TGCAGGACTGACGCAGGGTTTAACCCTGACTGACTGATAGTAAAGGAGGCAGAGAGGATGGTTAGTGTGA
>rgn_4735
TGCAGGGGCATCTGCTTCCTAGCAGATTAATCAAGGGCCTCTCCTTAACGAGCATAAACTGAAGAAAAGA
>rgn_4736
TGCAGGTTGAAGGAAATTATTGAGCATGTATTAAACTTCTTTACAATAATGATCAATAATCCATCAAGAA
>rgn_4737
TGCAGGACAGGCGGTACAGCAGCAGAGCGAGGCAGAAGGCCAGCAGCGCAGCGCCGACCGGCCGACGGGC
>rgn_4738
TGCAGGGTAACAGGGCATATCAGGAAGGATCATTAAGTTGGGAAATATTAATTACAAAAACAATCTCCTC
>rgn_4739
TGCAGGGCACCATTAAAGAGAATTTACATTAGAAGCAGAAGTCTAAAAACCTGCTACGCTCGATTTTGTG
>rgn_4740
TGCAGGTTTAATATGCACATTATTTACACGCAAATAGGTTACAGAGCGGCTCCACTCACAGGAAATGCTG
>rgn_4741
TGCAGGAGTTCTGTTACTCCATCCAAACTCGCTCCACTACCACAGCAGTGTCATCTCTTCCGCTACCACA
>rgn_4742
TGCAGGCGGATGGGAAGGCAGAAATCATCTCTATGGATGATGGAAAAGGAGTCAAGTTCTTTTGAATCAG
>rgn_4743
TGCAGGGACAGGACGACTGGTTGCAATTGAGGGAAAGATGAATGTGGCGAATGTGGCCAAGTACAGGGAT
>rgn_4744
TGCAGGATGAAACAATTGATTTGATATTGAAACAGATAAGATCCATCAAGATCATTAAATATTAGTCATT
>rgn_4745
TGCAGGGGTTTTTATTGATCGTGTCCAAAGACACAGATCGACTGTCAAATGTTCATTTAGATTATCACAA
>rgn_4746
TGCAGGACCTGCTTCGCAACCTCCAGATCCTGTAGTCGTTCACGCAACTCCTCATTTTCCCATTCTAGTT
>rgn_4747
TGCAGGTGCGAAGATGAAACGAACATGATCAGTGTCGATGGCCCCTCCACCAAGTGCGCGGAGACCCGGG
>rgn_4748
TGCAGGCAGGCGAGCGGGTTGAGCGCCGTCTGGTTCTGTGTGAGCGGGACGCCCAGAGACGGGCCCTGCG
>rgn_4749
TGCAGGCCAGGCAGAAAAACCACTGCACGCCCATCCCATGAGGCCCATCCCGTTTGCATCCTATGGGAAT
>rgn_4750
TGCAGGAAGTGACATCATTTCAGTGCGAAAACAGCAGCACAATCATACAGTAAATTAATTAGATGATTTC
>rgn_4751
TGCAGGTTTAGTGTGGCCGATCAAACACACCTGAGTCAGAGACGCGAGCGATCAATGAGTGTGTGAGGAA
>rgn_4752
TGCAGGAAGTAGCCATCAGAGGATGGGTACATGGTGGTCATAAAGGGATGGACATGGTTAGAAACAGTGC
>rgn_4753
TGCAGGAGAGGGGTCACAGAATGCAAGCTGGGATGAAAGAGGCCTCGTGGGACAGATTTACAACAGGGAC
>rgn_4754
TGCAGGAGCCACCTGACAAAGACAAACGTTTCATTCGAAAGGTTGAAGTAGCAATCCGACGATTTACTCC
>rgn_4755
TGCAGGCTGCCAGCAGGAGGGGTGCAGGGAGGGGTGATAGATAAATAAATAACCCAATAAAGGATGCATT
>rgn_4756
TGCAGGTAAGATGCTGACACGCGCTCGAGCAGCTTATGACACATACAGATTACATATAAAACTTAAAAAT
>rgn_4757
TGCAGGGACTGTGTCATATAAACACAGTTTTCCATTAAAGGCAATACCTCTAGACAAAAACAAATGCTTT
>rgn_4758
TGCAGGTTTGTAATTGCACTCTCGCATACGTAATTGCATTAGTCCGGTCTTTAATTAATTGCCTTTCTCC
>rgn_4759
TGCAGGCCCCCCACCCTCTTGAAGGAAGTGAGTGTGGTCAGGAATGCTTTCTTTAACAACAGGACTTAAA
>rgn_4760
TGCAGGAAAGATGAGTTCATTACAGCGAACTGAGTGTGTCCACTGATGCTGAAGAGGTGGTACATCCACA
>rgn_4761
TGCAGGATATTGGATCATGTCAGCTGCGATACAGAAAACCTACTATAAAAGACATCAAGCTTTAATCATT
>rgn_4762
TGCAGGAAAATGCTTACACTAATGCTGCCTTTAACCATAATGAAACTAGTCAAGTTCAAGTAAAGCTGTA
>rgn_4763
TGCAGGGCTGCGGTTGGGCCCCAGAAGAGCAGGTTGTTGGGGGTAACTGGGGCCGCGATGCAGTGTGAGA
>rgn_4764
TGCAGGAAACTTCATTGCCACGATAACAATGTCGAAGAAGATACTAAAAGTTGCAGGAGATCGCCGTAGA
>rgn_4765
TGCAGGGGAACCTGGAAGTCGATTAATTTCCAGCTTGCTGACTGAATGAGGCTGGGGTAAGACCTTCTCT
>rgn_4766
TGCAGGACTTTATTACCGTATGGCTGCATGAGATGCTTTGAGCTCTCGCGCTTTCTCTCTCCGGGACTGT
>rgn_4767
TGCAGGCTGTAGACTGGGGTTAAAGGCTGCAGTTCAGTTCCCCTCCCCCGAGTTTCAAGGGGGTGGTCTG
>rgn_4768
TGCAGGTAAACTCACATCTTTAACATCTCACTCACTCACATGTGTGCAGTATCACTGTATTAAACCTCAT
>rgn_4769
TGCAGGTGTGTATATATCAGATGTGTGTGTATGCAGGTGTGTATATATCAGGTGTGTATATATCAGGTGT
>rgn_4770
TGCAGGAATTCCAGCACCACGCTCACAGGGCAGTTGACTGGGTCCCACAGGCGTTCTCGACACCATGCGG
>rgn_4771
TGCAGGAGACCCTGATCAGAGCTCTGAGGAACCTGATCATGAAGAACCACTCGAACGAAGCCGCCGTGTT
>rgn_4772
TGCAGGTGATGCAATTGCTGCAGTTGCAATCATGCTGGTACTTTTCCTTAAAGGTGTTGTGTGCAATTTC
>rgn_4773
TGCAGGCCACAAGGCGGCGAGAACGACATCAACTTCAGGAGGGCTCCACCTTAGATAAATATCCAGACAA
>rgn_4774
TGCAGGCATTTTCGGTCGACGAATCATGCCTGGAATTCGGCCCGGGCAACTCTCACTTAGTCCTGAGACC
>rgn_4775
TGCAGGCTGGGTGTCTGGACTTGATGTGATACTGTAAGTTGCACTTCTTGGATGCTGCATACTTGCAGAC
>rgn_4776
TGCAGGTAAGAAAGAGTGAGGAAGATTTACCTTGTAAAGACTATTATGAGTATAATTATATTATTATACT
>rgn_4777
TGCAGGACAAACTCTCACCTGAAGACAAAGAAAAGCCCCTTGCAATCAACAACAGGTAGGACCATTCAAA
>rgn_4778
TGCAGGCTGAACCACTGTAGGCGACCCACTCTTACAGGGTTCAGGTCAGGAGAGGTGGCAGGCCAATTGA
>rgn_4779
TGCAGGCTCCCTTCCTTTTTCTGGAAAAAAAAAAAAATATCAAGTTGATTAACCAGATGATTTTCAATTA
>rgn_4780
TGCAGGTATTTCAGAAGTATGCGTTGAACCAGTTGGTTCCAATATGGCTACAGTGAATTCCCAGGCAGGC
>rgn_4781
TGCAGGTATCATGCATGAAACTATCATATGTTTTTGTAAAAAAAAAAAAAAAATCCATCCATGTGCGTTT
>rgn_4782
TGCAGGAGTCATTCTCTCAAAACAAACTTATACGATGGTGATACAGAGCTTCAAAGAGCAATGCTTAGCA
>rgn_4783
TGCAGGTGTCCATCAATCTTCATTATTCTCCAGTTATAAGAATGGCATTTTCAGAGATTTAAACCAAACT
>rgn_4784
TGCAGGCACTGAGCACAAAAGAGCCCTTAAAGAAGTGTTTATTTATTTATTTTTTAAATTTAAGACAGTC
>rgn_4785
TGCAGGAGGGAGCGTAAGGGGCCGGTGCATAGTGGATCGGGCGACAGTCGAAGGCGAGGCCCCAGACGAC
>rgn_4786
TGCAGGGGGCGCTACATACGTCAATAAATCACAACAAATAATTCATCATTTTAAAGTAAAAAAATATGCC
>rgn_4787
TGCAGGGCCTCATTTACTCCTATTGAATACAATAGTACTATAAGAAAATTCTCTTTTACAATGCACTTTA
>rgn_4788
TGCAGGATCTGAAGCAGATACGAGAACCCGCCAATCAATCCAAGTGCTCATACGCAACTCGAGCTGGTCA
>rgn_4789
TGCAGGAAGCTCTGGTCACCCACAACGCGCTGCCTTTTATAGTATTTTAATTTGACAGCGCAGCGGGCGA
>rgn_4790
TGCAGGTTTCTCACTGAGGTTGATCACATGGTCTACACTGAGGCGGAGATTAAGGAGGTGTTCAGGATCT
>rgn_4791
TGCAGGCGGCGCTGTGTGTGGACGCACCTACAGTACAGATGAACTTCAGCGGGTCTCGCCACACTCATTC
>rgn_4792
TGCAGGGATAATAATGCTTCCTTTAACAAGTACTTTATTTCTGGTCAGTTGAGAGAGGTAGGAAACAGGT
>rgn_4793
TGCAGGCACTCTCTGTGAGCACCTCGTGTCTTGAGTGTGAGCCTAAGGACTCCAAGGTCATCCTGAAACC
>rgn_4794
TGCAGGATGTGCGTTTGTCACGTTTTCTACCAGGGCTATGGCACAGAATGCAATCAAAGCCATGCATCAG
>rgn_4795
TGCAGGCCGGGAACACCCCACAAGAGCTGCAGTTTTGGAGATGCTCTGACCCAGTCGTCCCAAAGCATCA
>rgn_4796
TGCAGGGTGTTCTCCATCGATTACTAAACGCATCATCTGAGACATCAGAAGCATTGACCTGCAATTGAGT
>rgn_4797
TGCAGGTCTGTTGACTATCTGTATCTGCTTCTAGGACAGTCAATATGAAACTGAATTTCCTGAGAACATG
>rgn_4798
TGCAGGGATGCTTCCACATTGAGTTTTTCTTGTTCCAACTCTTTGTTTTGTGCAAGGCGGGCTTCACATT
>rgn_4799
TGCAGGCTCTGTTATGAGATTGAAAACTCGTTCTCCGTGGGCAGATCGTGAATATCTCCGTTCGCCACAC
>rgn_4800
TGCAGGTCAGTTACCGCGCTCTTCACCCGCGGCTAAGTGAAGCTATCCTGCTCTCTCTTTTGGTTATGTA
>rgn_4801
TGCAGGTGTGTTATTGCACATGTCCCAGTGTTTTTAAGTAGTACTGCAGTCATCAGTCAGTTGCTTTAGG
>rgn_4802
TGCAGGTTGCTATTGGCAGACTGTTTGATATTATCCTGCCTGTGAACTGATGCTGGAAGCTTTGTTTTAG
>rgn_4803
TGCAGGGACTTTTATAAATCAGTGATTGGCTCGTTTACTAGAGGGCGGGATGTATTCCACATTATTGCAC
>rgn_4804
TGCAGGTCATTTTTAGGGGGATTGTAAATGGTGTAAATCATTTCTAAGCATGTACAAGCTTGCACACGTG
>rgn_4805
TGCAGGAAAGACCCTTTCTGTCTCTATAACAGATGGACTACCAAAGACATCCAGTACGTAAGATGGTTGG
>rgn_4806
TGCAGGTACTTGTTCAACAGGATCATCTTCCGGTGCGGCGTGAAGGACATGTTGAACCAGCGGGGGAACC
>rgn_4807
TGCAGGAAGCCATTTTAAATCTTGGAAATTGATTGAGATTTCTGGTGTTTGTAAGGATCACTCAACTACG
>rgn_4808
TGCAGGATATTATTTCAGAAATAACTGCATATTCCATGTGATATTTTTTAAAATGCATGTTTTCAGGTTG
>rgn_4809
TGCAGGTTAAACTGTTGGACAGTGTTACTTTTGAAAAACACATTTTGTAATATTTGCGTTTGTATTTTTG
>rgn_4810
TGCAGGAGTCTCATTCAGAGACCGGCCTGAGACCGGGGGGCAACACACGCACGACGAGCACCACGTGGGC
>rgn_4811
TGCAGGTTTTTTTTTTCTTTTCTTTTTTTCTAGCTGGTTTCCTTGTGATATTTACTTTTCCACTGCCATG
>rgn_4812
TGCAGGGGAGCAGCGCCGTCACTCACATACAGAAACACTGCTTTTGCCAATCAATGAGACCCATAACTCA
>rgn_4813
TGCAGGGATATTTTTTGTTTAGGGAATGTTTATAATAATACACCGTTAAAGGAGTTTCCAAGACGCCATG
>rgn_4814
TGCAGGAGCCCTCCATTGGGGAGCCCTCCACGAATCTGGCTATGGAGAAGGGCGGGTGGGTCCTCGAGCG
>rgn_4815
TGCAGGTTGTCATGGTTACGTGGAAAACCATCAATGAGAAAGCGAAACTTCTTTTCATCAACTTTCATAG
>rgn_4816
TGCAGGGTTATCTGTTAACATGACTAAAAATCACTAGAAATGTGTAATGGTGACGCGATTCGCGCGAGTG
>rgn_4817
TGCAGGGCACCGTACGGTTGCTCTTCGCTTTAATGTGGATGCATTTTAAAGATTTAGAGTTTTATTACTG
>rgn_4818
TGCAGGACCGGCCCCTACCTGACTACAACTGCACTCACTACTGACAGAAATAAGAGCCGCCATCATGTTG
>rgn_4819
TGCAGGTCTACAGTTTTGTTTCTGGTGTCCTTTGACAGCTCTTTGGTCTTGGCCATAGTGGAGTTTGAAG
>rgn_4820
TGCAGGTACACCAAAGCACTCAAAGAAATGCAGGCTGGTGCAGGAACCATCTATGGCTGAAGTTCGCTTT
>rgn_4821
TGCAGGGCCAAACGTGTCCCCCTGCTTAAGCCAGAACATGTCTGAAGTCATGTACTGGCTGAAATGGGGC
>rgn_4822
TGCAGGGTCACTGTCCTCTACAGTCAAAAGTTCCCGAATGGCACATTCGAGGAGGTGAATTGTGTGGCAG
>rgn_4823
TGCAGGTCTTTGTTCTTGAGTACCTCAACAAAAAAAGTCAGAACCCTATCGTTGAAAGGTCATAATATTC
>rgn_4824
TGCAGGATCAGGAGGGAAATAAAAAAAAGTCATATGTGTTGGTCACAACTAGAGGGCGCTTACTCCAAAT
>rgn_4825
TGCAGGCGAGCTTTCTGAGTGCTTCTCTTCTCTGGCAGGATTATCCCACATCTTCCACTATTCATGTGGC
>rgn_4826
TGCAGGAACTCTAAAGATAGTGAACTGTTCCTCCAGTAACCTGTCATGAGGAAAAGGTTTTGAGGAACTT
>rgn_4827
TGCAGGTTGGCTTGAAGCAAAGGCTGTCTCCCTGGCTTTGTTGTGTCCCGTCCGCGCTCTTCGTGCCTAT
>rgn_4828
TGCAGGTTCAGACAGCAGTGAGATGAATAAAGATGAAGGGGAGAGGGGTGGTGGGATGGGCGGCGCTATG
>rgn_4829
TGCAGGGGAAGGTACAGAAGCACCAGGCCTTCGAGGCCGAGCTCTCTGCTAATCAGAGCCGCATTGATGC
>rgn_4830
TGCAGGTTCCCGGGTGCTGATCTTCAGTCAGATGACCAGGGTGCTGGACATTCTGGAGGATTATTGTATG
>rgn_4831
TGCAGGGCGCAACTAGCAAGACCTCCTCCTCGTCCTCCCTGACCTTGCACAGAATCTGTGCTAGAAGGCT
>rgn_4832
TGCAGGCATCGGGGGTGACAATAATTCTGACCACAAATATATAATATATAATATGTATATTATATCAACT
>rgn_4833
TGCAGGTGTGTATCTGTGCAGAACACTAGTGGGTGTTTTGAAATTGGTACTGTGTGTAAAGCGCCTGGTT
>rgn_4834
TGCAGGGGAACCTGCGGTATAGTGCACAGGGGTGTGAATCCACACATGATTGTGTAGTAGCAGTGCAATA
>rgn_4835
TGCAGGCGACCATCAGAGGTGTTTCGCCACACTCGTTACTCTCGTTGATGTAAGCACCGCCTTCCAGGAG
>rgn_4836
TGCAGGGAAAGTCGGAAGAGCGTGTGCACGATTTATAAATCGAGGGAACAAATTAGTAAAGTGTGCGCGC
>rgn_4837
TGCAGGTGCCGGAGGCTGGTCTCCGCTGGACTCTAATAAGTATCAGTGGCTGGAAATCAAGCTGGAGCAG
>rgn_4838
TGCAGGCTCTATTCTCAATGGTGGGATTTATGCTACTCTCCTAGTTTAAAAAGAGGAGGTTGTCCCCAGA
>rgn_4839
TGCAGGGCTCGGCACAGAGTCTCCAGACGGTCAACTTTCAAGGTGAAGAGCTCAAACTCCTTGGCCTTTT
>rgn_4840
TGCAGGTCTCCTGTGTTCTCGAGATTCTCTTGGCTTGTACGCAGATCAGAGATCGTTCCCGCGCTAGCGA
>rgn_4841
TGCAGGAAAGACGTCACAACAGACGGTCCAAGGTTACACCTCTGACTTCAGCTCAAATATCTGCCAGGCC
>rgn_4842
TGCAGGTCAGTCAGATTTTAATTTTTTTTTTTTTTACAAATTTAAATGTTTTATCACAACATTGAGTTTC
>rgn_4843
TGCAGGAGCGTGCCGTGGCTTACATCAATGCAGACTCAGCTATTGAGGGTTAGACACACACACACACACA
>rgn_4844
TGCAGGAGTTTCTGTGTCGCCATGTTGTCCGGCTCGATTTTGAGCACACTGTTGAGATCTTCAATACAAG
>rgn_4845
TGCAGGACTCCAGATGACCATCACCTGTGAAGAGATGACTCCAACTCCTGCGAGCACTTCAGATGACCAT
>rgn_4846
TGCAGGAATTAAAAATAGTTAAATAGATTAATATGAAAATGTAATAATAGTAAAATAAATAAATGACAAA
>rgn_4847
TGCAGGTTCTCAGTACACTAATAACGCTGAGATCCGTAGCACGTCAGCCGGTGTCTTCATCCTCCTCATC
>rgn_4848
TGCAGGCTGGCAATAGAGAAGTTTGCCTTGTTTGTTGAGCAGCCAAAGTCTGGCTGTAAAGGCACCATTT
>rgn_4849
TGCAGGAGGGAGCATAAGGGGCCGGTGCATAGTGGATCGGGCGACAGTCGAAGGCGAGGCCCCCAACGAC
>rgn_4850
TGCAGGGTACAGAACAAATTATGCAGCATTAAAGGTCCCAATGAGCACAGTGGCCTTCATCATACACAAC
>rgn_4851
TGCAGGGAGATATCTGTTATATCTTCTCGAAATAAATCAGATCTTTTACAATTCTGACCCTGCAAAATAT
>rgn_4852
TGCAGGCAGGCAGACACACACACACACACACACACACACAAGTCATGACTCCTGCTGATGATCCTCACCA
>rgn_4853
TGCAGGAAAGGAGGATAGAGAGAGAGAGAACCATTACGGCTCTGGGACTCGAGGACGCACGAAGCAGAGA
>rgn_4854
TGCAGGGATTTTCTTGGACTCTTTCTAAGGAAGCAATTGTTGTGTTTTTGTCCCTAGATGCTTGCTGACC
>rgn_4855
TGCAGGTGATTATATGGAGCAGTCAGCCTGAAAGGCTATGATCCTCAGGGATGTTCACCCTTCAGGTTTG
>rgn_4856
TGCAGGGCTGCACGGATAACATGCCTGTGTCTCTTCTCTAAAGAGAATCCATCTGGTTTTTGCTTACAGA
>rgn_4857
TGCAGGCGGCACTCTCTGTGCTGATGCTCCAGTGCCAGTTCCTGCAACTGCTGTGCCAGGTGCTCGCGCT
>rgn_4858
TGCAGGATTCCCTAGTCAAATTTTAGAGTGAAGTGCAACACAAATACCCTGTCATAATATGTGAAACAGA
>rgn_4859
TGCAGGACGACGTCAATGCTACCAAAGAGAGGCACAAAAAGGTATTTACGCTCAAGGAGTTTCTCAAAGT
>rgn_4860
TGCAGGGGGCGACACAGCACTTTTAATTTGATAATGAGGCAGTGCATTAAGAGCTGTGTGTGGATTCCTC
>rgn_4861
TGCAGGCACTTATCCATGACTGCGAGATACACACATGACCTAGTTTTATTGGCCAAGGTGCTTGGACGGT
>rgn_4862
TGCAGGTAATTTTTCCACCTCCAAGAAAGGTTAAGTGCTAGCCTATATTATTTACCTGCTATATGCCAAT
>rgn_4863
TGCAGGATTCTGGAGTGAAGCATCTTTCTGATGGACTGAAGAGAAACTATAAGCTGGAGATACTGAGGTA
>rgn_4864
TGCAGGTGTGCTGTGGTATCTGGCACCAATATGTAAGCAGCAGATCCTTTAAGTCCTGTAAGTTGGGGTC
>rgn_4865
TGCAGGAAACAAATGCACCATGACAGGAAATGAACTGAGTCAAGTCAAGTCAACTTTATTTATATAGTGC
>rgn_4866
TGCAGGAATGCGTCAAATTAAGCACAATAAGCACAATACCCACAAAACCGCACAGAAATTCAGGTCCCTG
>rgn_4867
TGCAGGAGCACACACACACACACACACACACACACACACACCGTTCAGACCAGCGCAGTGACCGCAGAAC
>rgn_4868
TGCAGGTGGAATGGGAGGTTCGGAAAGGAAGCCCTCGCGCTTTTACCAGTGAGAGCACTAGTGGGAGTCT
>rgn_4869
TGCAGGTTTCACACTTATAAGACGGGAAAGTCCTGCAAACAATTAGCTTGTTGGTTGAATGAGCAAATTA
>rgn_4870
TGCAGGTCATTCACTAGGTCCCCCTGTGTGGTTCTGGAATTTTTGCTCATCGTTCTTGTGATCATTTTGA
>rgn_4871
TGCAGGCCTCTGCCACCCCGATCCTCACTCACGGTCTGCAATGCGGGGCAGAACTCTGGGTTTGCAATAA
>rgn_4872
TGCAGGTCATTTATTATAGCTTGCCTAATTTGCCTCTATTTGGGTGTGAAACACAAACATTTTCGTGTGG
>rgn_4873
TGCAGGGGGGAGTGTTTTTAGCAACAGGGGCAGCCTGCGGCAGCCTGGTAGCAGAGGTGTCCCGCAGGGG
>rgn_4874
TGCAGGCTATAAACCAATTAAGGAACCAGAAAAAAAACAACCTCATTATATCTCTTACTGCGAGGACTTC
>rgn_4875
TGCAGGATCAGAGCGAACAGCAGCTTCATGACCATTGATGTTCGTCATTGATCCTCGTCCCTGTGCGATC
>rgn_4876
TGCAGGTGAGAGGACTCACAAAAGATGGAGAGCTGTAGTTTGTAGACGATTTGTGATGTTTGTAGGATGA
>rgn_4877
TGCAGGTTGTTAATCTCTACACACTTAGAAATAAAGGTTATTTGCAGCAACTCGAGCAAAGAGAACTATT
>rgn_4878
TGCAGGTGGCATGGGATATTACTCCTTTGCTAGGGAGAAATGTGAAAATGCAAATGATTTGAATAAAATA
>rgn_4879
TGCAGGGAGACATCAGCTGATTACCACATATACGGATGAGGAACTGATCTAGATTGATTTCATGGAAAAG
>rgn_4880
TGCAGGCTGTATTCCCTGTTATTCCCATCTTTCCAGTTTCTGTAATCTGATAACTCTCATTGAAAAGATG
>rgn_4881
TGCAGGGTTTAGGTGTGCTGGTTTGGCAGAACCCCGCTCACAGGGTCATGGTGGTGACGCCACATGGACA
>rgn_4882
TGCAGGAGGCAAGGGCACTGCAAGAGAGGACATGAGCACAGAATTCACATCATTCTGCTGCAGGCACGCA
>rgn_4883
TGCAGGGAGACTCTGAGGCTAAGTGGACTGACGGGAAGGGGATCCTCTGTGCCAAGTGGATTTGGAAACT
>rgn_4884
TGCAGGTAAATGATGAGCAGTGTGAGATCAAGATAACCCAGGACTGTGTTTACCCAGGGTTTAGAATGAC
>rgn_4885
TGCAGGATGATGGATCAGGTACACATTTCCGCAGCCCTTCCGGACGAGTCATGCCACATAGCAACAAAAT
>rgn_4886
TGCAGGATGGGTCCCATCGCATTAACACTACGAAGTGTGCAGGCGCAGTTTCAAAGCTCTCAGCTGTGCC
>rgn_4887
TGCAGGTCCCCTACCCTCTTGATGGAGGCCAAAGCGATCAGGAGCACGATCTTCATAGGCAGGAACTTAA
>rgn_4888
TGCAGGCCATGAAAGCTGTGTGCTGCAACATCAACGAGACCAAGCGACAGATGGAGAAACTAGAGGCTCT
>rgn_4889
TGCAGGCTGACCTTGATGGGTTTCCCGGAAGATTCTCTCCTCACTTGTACTGTTTATACGTGCCACAAAT
>rgn_4890
TGCAGGAGCTGCCTAACCTGGTTGACCTGCTAGTCCATCTAAACCAGCCTGAACCTGACGTCGTCACCTA
>rgn_4891
TGCAGGAGAGGCTCAGCTTTGTTGAAAAGTAAAGTCTTTCTGAAATCAAAGATTTTTTACAAGAGAAGAA
>rgn_4892
TGCAGGCAATGAAATGTGCATCACCAGGAAACCCCTCCCCCCCAAATAAACACTGCTTTTACTACACTTA
>rgn_4893
TGCAGGATGGGTTGGATCGAAGGCTGTCTGCTTCCACCCTCAAAATATACGTTGCAGCAATAGCGGCGTA
>rgn_4894
TGCAGGTGAGTGAGCGCGGCGCTGAGGGCGGCTCGGACTCCACGCCGCTCTCGTACCCAGAGCTGCCGCC
>rgn_4895
TGCAGGTGTCAACCTCTATCTGATTGGACAATCCGCAGGATGAAAGCTGAGGATGGTGTTGCCTAGTGGG
>rgn_4896
TGCAGGTGCTCCTGGAAGCGGATAGGAAGGATCTGAGCCATGGTTTGGGCTTTCTGTTCTCAATCCTCCC
>rgn_4897
TGCAGGCATTTTCGATTGACGGCTAATTCTCAAGTGATCCTGACTCAGGCATCACTCGATTCCTCCGTCG
>rgn_4898
TGCAGGAGAATAGAACAAAATGGAACAGTACTTACGATGTATGCGCAGATAGGGCTGAAAGCATACGTTC
>rgn_4899
TGCAGGCCGGAATTGACTGTTGAAGGGCTGACCTCATTCTGCAAACCTTCTAGCGTTCTATTGGAAGTCT
>rgn_4900
TGCAGGCTGCACAGAGTCCTGACCTCAACCCGATAGAACACCTTTGGCATGAATTAGAGCGGAGACTACG
>rgn_4901
TGCAGGCTGCACAGAATCCTGACCTCAACCTGATAGAACACCTTTGGGATGAATTAGAGCGGAGACTGCG
>rgn_4902
TGCAGGCCCGCAGCTTCTCAGCCAGGTGTAGCATTCTTCTACGGTTTCCTGGTGCATTGCATACTGTTTA
>rgn_4903
TGCAGGTGCTGGCAGCAGGTGAGGCCAGTGCTGATCTCTGGGTCATCTGAGGTTTTGACTCCTTCATACT
>rgn_4904
TGCAGGACCACGCTGGACGAACTCCCCTGCAGTGTGCGGCATATGCCGGCTACATCAACTGCATGGCCTT
>rgn_4905
TGCAGGTCTACCAGGCCAAAGCGCTAAGGGAGATGCACGAGGGTAGTTCCGACCCAGGGATGATGCAGGA
>rgn_4906
TGCAGGGATGGAGAGCCATGTGCCGGTGTGATTCAGTTTGAGAACACTGAGTTTAATCATCCCTAATATC
>rgn_4907
TGCAGGCATTTTCGGTTGACGACGCGTGCCTGGAGTTCGGGTCGGCTAATTCTCACGTGATCCTGAGACC
>rgn_4908
TGCAGGTCAAGTTGACTATTCTGCATCAGAAGGGTATAATTGTCTATAATATGTCTAGATGCCAAATAAA
>rgn_4909
TGCAGGAGGAACTAGTTACCGTTGACTGTGAGTTTTTCAATGTGTTTTAATGTGTTTAATGTGTTTTTAT
>rgn_4910
TGCAGGCATTTTCGGTCGATGAATCATGCCTGAAATTTGGGCCTGGTAACTCTCACGTAATCCTGAAATC
>rgn_4911
TGCAGGTTGTGGAAACAATTCTGTACTGATAGCTGAAAATATTCATGGAGAAATCCTCATCTGGGTGTTT
>rgn_4912
TGCAGGTTACACACCCATAGAAGGTGGCTGCAAGTTACTGGGACATTGATTTATTCATTCAATGGAATTC
>rgn_4913
TGCAGGAGTGGAAGGGGAAATTACTGCTGCGGAAGTAAGGAAATGTTAAATGGAGCTCCTGGAGGAGCGG
>rgn_4914
TGCAGGAGGTGGAACGCTACTTTTGCTCTTCAATACTTGCTTGAAACCAGTTGAACAATTTAAAAATGAG
>rgn_4915
TGCAGGTGTTTTAATCTCTCTAAGCAACATCCGGAAGTTCAGCCAGGATTTGACTTGTCCAGTGTTGTGT
>rgn_4916
TGCAGGTACGCGACTGGACATGCCGTCGAAATTAAATGATTACCTTTTAACTAGTCTAATAAATAACGCA
>rgn_4917
TGCAGGCTGCATTTTGCTGAATAATCTTTTTCTAGCCATTTATAACAGCGCTCGGAAATATGGAATATTT
>rgn_4918
TGCAGGGCTATAACCCTCTTTCTATAACAGTATATATAAATATAGATGGTAATTGTTAGATCATTGGTGC
>rgn_4919
TGCAGGTCAGTGAACAGTGTGGCTATTTGTTAGCTTAATGTCATTAAAAGGTGGTCCAAATAAACACCCT
>rgn_4920
TGCAGGTGGAGTACATGTTGGTGGAGATGGATGACCAGCAGGAAAAAGTCCGTCTGGTTCTGAACGGGAA
>rgn_4921
TGCAGGCAAATTTAGTGCACCATGTTGCATGAATCAGAAGAATTCGAAGAAGCCGTGTTTCTGAAGAACA
>rgn_4922
TGCAGGAATATAAACTCCTGTTCGCTGTGCTCTGGAGCTTTGTGTTCGTATGTATTTGTTATATATTTCT
>rgn_4923
TGCAGGGAAGAAAAGTTGACATTCTCAGCGGTGAATTTAGACTAATGTCATTTGTGCATGTTTTGCTTGC
>rgn_4924
TGCAGGGCGGAAATATATCAACAAATACATGACAAATACTGAGCACAGCTGTTACAGTAGCTGCGCTTCG
>rgn_4925
TGCAGGATGATGAGTTTACCTGTCAGAGTTTATTTTATTTTCTGTGATGTTTATTTCCATTTCTTTGGAT
>rgn_4926
TGCAGGTAATTCATCTAAAACAGATTTTGTGTCCTCTTTCAGTGTTCATTTAAAAAAAGTTTTAATGATT
>rgn_4927
TGCAGGGGCAGTTATCCCTCTCATCTAAACTGATACACACACACAACTCGAGAGTTCCTGCTGTAGTTAC
>rgn_4928
TGCAGGTGCACAGAATGCACTCCAAGACCTTCCCCAGTGCCGGGTGCCACACGTCACCATGAGAATAGGT
>rgn_4929
TGCAGGTCACGCAGCCGTCCGTCTTACTCCACTGCCACCACCGCAAGCAGAGGCTGGAGCTGTCGCTGTT
>rgn_4930
TGCAGGCTGGCAGGGAGTGTCCGGCAAAAGGGCGTTCCATTCAGCAGCTCTGAGCCGGGTAGGGCCTTGC
>rgn_4931
TGCAGGCGGGCGATCAGGTGTCTCTGCTGCTGCTGCTGCCGCCCAGCGAGGAGTTGAGCTGCCGCCGCTG
>rgn_4932
TGCAGGCTCATTAATCAAAGTTAATAGTTCAGCTCTTCCTTTCAGCAGAAGAACGGTGACACACACTGGC
>rgn_4933
TGCAGGTGAGCCAGCAAATCGGCAATTTGAAACCTCTGACCAGGACACACCCTCAGTGGAGCCACACCTT
>rgn_4934
TGCAGGTCTTCCTATTGGCTGGTCGAAAAAGAAAAAAGAGTGCAACATCAAATTATTTGATATCCATAGA
>rgn_4935
TGCAGGTCCCCCACCCTCTTGATGGAAATTAGTGCAGTCAGGAGCGCTATCTTTAGAGACAGGATCTTCT
>rgn_4936
TGCAGGTTCTAAAAAAATGTCCTAAAATGCTCAGTTTGATCAAACTTAAAGGATCAGTGTGTAATATTTA
>rgn_4937
TGCAGGAAAAAAATATACACAGTAAATTCTCTGATGTTAAATTAACACCGGTCGGTGTTCATATGGGAAC
>rgn_4938
TGCAGGAGCGCCATGGCATGCAGCGATGATGCGGCTTCCCCGCAGGCGGCTTAAGACTTGCCCAGTAACC
>rgn_4939
TGCAGGGTGAGACCCGTTCACACACACACACACACACACACACACACACATACACACCTGATCCCACATG
>rgn_4940
TGCAGGCTCCTCCTGTATACACAGTGCTGAAGCACACGAGTGCTGCCCTCCTGTTTTCCCTGACTGGACC
>rgn_4941
TGCAGGTATTTTGTATTTACTCTCACATAGACATTTCACACATTTAAAACTTTTACCAAATGTGCTCCAG
>rgn_4942
TGCAGGGTGGAGCCTGTGCAGTCAAGAGTAACAAAGCAGTTTGATTTGACAGCAGGAAACCAGTGTTTCA
>rgn_4943
TGCAGGTCTCGCACTTATAGTGCGGGAAATTCCCACAAACATTCATTCATTTTACAATCCACACAGATTC
>rgn_4944
TGCAGGGCCTCCCATACCAACTGAAGAAAGGTCTTGGGCTTCTTGGGGGGGATGAAGTTTTTACCAAATG
>rgn_4945
TGCAGGGCCTCCCATACCAACTGAAGAAAGGCCTTGGGCTTCTTGGGGGGGATGAAGTTTTTACCAAATG
>rgn_4946
TGCAGGTTAGAACACACAAGCAAAACATCATATCCTGCAGCATCTGTTACTTTGAGTTATTGTAATGTGT
>rgn_4947
TGCAGGGCCGGCCCTGACTAATTTGTTGCCCTAGGCAAAATTTCACTTGGTGCCCCTTGTGTCAAGTTTT
>rgn_4948
TGCAGGCTATGGAGGACGGGAAAGGGAAATATGGCCCCGAATGTGACTGGTGGTCACTGGGCGTATGCAT
>rgn_4949
TGCAGGAACTCTCGAGGTCTGCTGCCACCCACAATGTTGAAACCAAACCCACGAGGTCCTTTCGACAGGC
>rgn_4950
TGCAGGAATGACTAAAATAATGAAAAATACAAGCATTTCTTTAACCGGAGCGAATGAGAGGACGCATCAT
>rgn_4951
TGCAGGTTTGAGATCTGTCTTGTTCTTGAAGCAGCACACCAAACTCTGTCTACTGTTTCTTGTCCTATTC
>rgn_4952
[truncated: 3,205,898 more chars]
